# Supplementary material for: Time-related performance characteristics of high-sensitivity troponin I assay using manufacturer’s controls and reagents
Source: Pract Lab Med. 2021 Mar 26;25:e00217. doi: 10.1016/j.plabm.2021.e00217 (PMC8058562; doi:10.1016/j.plabm.2021.e00217)
Supplement: Multimedia component 2 — Supplementary File 2: R code used for analysis of all study data. In R Markdown format. [file mmc2.zip]

Archive with 1 entries (1 files):
- plabm_217_Supplementary File 2_mmc2.txt
