# Supplementary material for: Time-related performance characteristics of high-sensitivity troponin I assay using manufacturer’s controls and reagents
Source: Pract Lab Med. 2021 Mar 26;25:e00217. doi: 10.1016/j.plabm.2021.e00217 (PMC8058562; doi:10.1016/j.plabm.2021.e00217)
Supplement: Multimedia component 2 — Supplementary File 2: R code used for analysis of all study data. In R Markdown format. [file mmc2.zip › plabm_217_Supplementary File 2_mmc2.txt]

---
title: "hs-TnI Analysis"
author: "Sebastian Vencken"
date: "`r format(Sys.time(), '%d %B, %Y')`"
output: 
  bookdown::html_document2:
    toc: yes
    smooth_scroll: yes
    theme: united
    fig_caption: yes
---

<style type="text/css">
.main-container {
  max-width: 90%;
  margin-left: auto;
  margin-right: auto;
}

</style>

```{r setup, include=FALSE}
knitr::opts_chunk$set(
	echo = FALSE,
	message = FALSE,
	warning = FALSE,
	results='asis'
)

nCores <- parallel::detectCores()
doParallel::registerDoParallel(cores = nCores)

options(scipen=999,
        knitr.kable.NA="",
        mc.cores = nCores,
        cores = nCores
        )

#ggsave("Figures/Figure 5.pdf", width = 8, height = 10, units = "in")
```

```{r Load packages, include=FALSE}
library(magrittr) # Version 1.5
library(readxl) # Version 1.3.1
library(dplyr) # Version 0.8.4
library(stringr) # Version 1.4.
library(tidyr) # Version 1.0.2
library(lubridate) # Version 1.7.4
library(janitor) # Version 1.2.1
library(ggplot2) # Version 3.2.1
library(DT) # Version 0.12
library(ggeffects) # Version 0.14.1
library(cowplot) # Version 1.0.0
```

```{r Assay of interest}

ASSAY_OI <- "hsTnI" # state the assay of interest for this analysis

```

```{r Import and format raw data}

##### Import raw data #####

TIBL_TRT <- read_xlsx("Supplementary File 3.xlsx", sheet = "TR Testing Results (04-12-2019)") %>%
  mutate_at(vars(CONTROL_MANUFACTURE_DATE, CONTROL_EXPIRY_DATE), funs(as.POSIXct(., format = "%d/%m/%Y", tz = "GMT")))

TIBL_ALINITY <- read_xlsx("Supplementary File 3.xlsx", sheet = "Alinity ci Results (27-11-2019)") %>%
  mutate(
    CONTROL_LEVEL = factor(CONTROL_LEVEL, ordered = TRUE),
    DATE_TIME_CALIBRATION = as.POSIXct(DATE_TIME_CALIBRATION, format = "%d/%m/%Y %H:%M", tz = "GMT"),
    DATE_TIME_COMPLETION = as.POSIXct(DATE_TIME_COMPLETION, format = "%d/%m/%Y %H:%M", tz = "GMT"),
  ) %>%
  mutate_at(vars(REAGENT_LOT_EXPIRATION, CONTROL_LOT_EXPIRATION, CONTROL_MANUFACTURE_DATE, CONTROL_EXPIRY_DATE, ASSAY_MANUFACTURE_DATE, ASSAY_EXPIRY_DATE), 
            funs(as.POSIXct(., format = "%d/%m/%Y", tz = "GMT"))) %>%
  mutate(CALIBRATION_AGE = difftime(DATE_TIME_COMPLETION, DATE_TIME_CALIBRATION, units = c("days")),
         CONTROL_AGE = difftime(DATE_TIME_COMPLETION, CONTROL_MANUFACTURE_DATE, units = c("days")),
         REAGENTS_AGE = difftime(DATE_TIME_COMPLETION, ASSAY_MANUFACTURE_DATE, units = c("days")),
         CONTROL_LOT = as.factor(CONTROL_LOT),
         REAGENT_LOT = as.factor(REAGENT_LOT)
  )
  
TIBL_CI4100 <- read_xlsx("Supplementary File 3.xlsx", sheet = "ci4100 Results (27-11-2019)") %>%
  mutate(
    CONTROL_LEVEL = factor(CONTROL_LEVEL, ordered = TRUE),
    DATE_TIME_COMPLETED = as.POSIXct(DATE_TIME_COMPLETED, format = "%d/%m/%Y %H:%M", tz = "GMT"),
    DATE_TIME_OF_CAL = as.POSIXct(DATE_TIME_OF_CAL, format = "%d/%m/%Y %H:%M", tz = "GMT")) %>%
  mutate_at(vars(CONTROL_MANUFACTURE_DATE, CONTROL_EXPIRY_DATE, ASSAY_MANUFACTURE_DATE, ASSAY_EXPIRY_DATE), 
            funs(as.POSIXct(., format = "%d/%m/%Y", tz = "GMT"))) %>%
  mutate(CALIBRATION_AGE = difftime(DATE_TIME_COMPLETED, DATE_TIME_OF_CAL, units = c("days")),
         CONTROL_AGE = difftime(DATE_TIME_COMPLETED, CONTROL_MANUFACTURE_DATE, units = c("days")),
         REAGENTS_AGE = difftime(DATE_TIME_COMPLETED, ASSAY_MANUFACTURE_DATE, units = c("days")),
         CONTROL_LOT = as.factor(CONTROL_LOT),
         REAGENT_LOT = as.factor(REAGENT_LOT)
  )

TIBL_I2000SR <- read_xlsx("Supplementary File 3.xlsx", sheet = "i2000SR Results (27-11-2019)") %>%
  mutate(
    CONTROL_LEVEL = factor(CONTROL_LEVEL, ordered = TRUE),
    DATE_TIME_COMPLETED = as.POSIXct(DATE_TIME_COMPLETED, format = "%d/%m/%Y %H:%M", tz = "GMT"),
    DATE_TIME_OF_CAL = as.POSIXct(DATE_TIME_OF_CAL, format = "%d/%m/%Y %H:%M", tz = "GMT")) %>%
  mutate_at(vars(CONTROL_MANUFACTURE_DATE, CONTROL_EXPIRY_DATE, ASSAY_MANUFACTURE_DATE, ASSAY_EXPIRY_DATE), 
            funs(as.POSIXct(., format = "%d/%m/%Y", tz = "GMT"))) %>%
  mutate(CALIBRATION_AGE = difftime(DATE_TIME_COMPLETED, DATE_TIME_OF_CAL, units = c("days")),
         CONTROL_AGE = difftime(DATE_TIME_COMPLETED, CONTROL_MANUFACTURE_DATE, units = c("days")),
         REAGENTS_AGE = difftime(DATE_TIME_COMPLETED, ASSAY_MANUFACTURE_DATE, units = c("days")),
         CONTROL_LOT = as.factor(CONTROL_LOT),
         REAGENT_LOT = as.factor(REAGENT_LOT)
  )

```

# Summary Results

```{r Release testing vs target Make long}

##### Make long data #####

TIBL_TRT_LONG <- TIBL_TRT %>%
  dplyr::select(-UNIT) %>%
  gather(LEVEL, VALUE, -ASSAY_NAME, -CONTROL_LOT, -MODULE, -CONTROL_MANUFACTURE_DATE, -CONTROL_EXPIRY_DATE) %>%
  extract(LEVEL, c("LEVEL", "TYPE"), "(LEVEL\\_\\d).(MEAN.+)") %>%
  spread(TYPE, VALUE) %>%
  mutate(LEVEL = factor(str_replace(LEVEL, "LEVEL_", "level."), ordered = TRUE)) %>%
  filter(!is.na(MEAN_FACTORY_RELEASE_TESTING))

```

## Histograms

```{r ReleaseTestingHistograms, fig.cap="Factory Release Testing samples"}

##### Create histograms from factory release testing data #####

ggplot(data = TIBL_TRT_LONG) +
  geom_histogram(aes(MEAN_FACTORY_RELEASE_TESTING), bins = 5) +
  facet_grid(.~LEVEL, scales = "free", labeller = labeller(LEVEL = c(level.1 = "Level 1", level.2 = "Level 2", level.3 = "Level 3"))) +
  ylab("Count") +
  xlab("hs-TnI (ng/L)") +
  theme_light()

```

```{r CI4100Histograms, fig.cap="Architect ci4100 quality control samples"}

##### Create histograms from CI4100 data #####

ggplot(data = TIBL_CI4100) +
  geom_histogram(aes(RESULT), bins = 10) +
  facet_grid(.~CONTROL_LEVEL, scales = "free", labeller = labeller(CONTROL_LEVEL = c(level.1 = "Level 1", level.2 = "Level 2", level.3 = "Level 3"))) +
  ylab("Count") +
  xlab("hs-TnI (ng/L)") +
  theme_light()

```

```{r I2000SRHistograms, fig.cap="Architect i2000SR quality control samples"}

##### Create histograms from i2000SR data #####

ggplot(data = TIBL_I2000SR) +
  geom_histogram(aes(RESULT), bins = 10) +
  facet_grid(.~CONTROL_LEVEL, scales = "free", labeller = labeller(CONTROL_LEVEL = c(level.1 = "Level 1", level.2 = "Level 2", level.3 = "Level 3"))) +
  ylab("Count") +
  xlab("hs-TnI (ng/L)") +
  theme_light()

```

```{r AlinityHistograms, fig.cap="Alinity quality control samples"}

##### Create histograms from Alinity data #####

ggplot(data = TIBL_ALINITY) +
  geom_histogram(aes(RESULT), bins = 10) +
  facet_grid(.~CONTROL_LEVEL, scales = "free", labeller = labeller(CONTROL_LEVEL = c(level.1 = "Level 1", level.2 = "Level 2", level.3 = "Level 3"))) +
  ylab("Count") +
  xlab("hs-TnI (ng/L)") +
  theme_light()

```

## Descriptive statistics

```{r TRTVariabilityAndBiasTable}

##### Descriptive statistics FRT #####

CHAR_TIBL_TITLE = "Factory Release Testing descriptives"

cat("<caption>(#tab:descriptivesfrt) Descriptive statistics for Factory Release Testing samples</caption>")

TIBL_TRT_LONG %>%
  group_by(LEVEL) %>%
  summarise(N = n(),
              MEAN = mean(MEAN_FACTORY_RELEASE_TESTING),
              BIAS = mean((MEAN_TARGET - MEAN_FACTORY_RELEASE_TESTING)/MEAN_FACTORY_RELEASE_TESTING)*100,
              CV = sd(MEAN_FACTORY_RELEASE_TESTING)/mean(MEAN_FACTORY_RELEASE_TESTING)*100
    ) %>%
  pivot_longer(cols = -LEVEL, names_to = "STATISTIC") %>%
  pivot_wider(names_from = LEVEL, values_from = value) %>%
  mutate(UNIT = case_when(
    STATISTIC == "BIAS" | STATISTIC == "CV" ~ "%",
    STATISTIC == "N" ~ "",
    TRUE ~ "ng/L"
  )) %>%
  mutate(STATISTIC = case_when(
    STATISTIC == "BIAS" | STATISTIC == "MEAN" ~ str_to_sentence(STATISTIC),
    TRUE ~ as.character(STATISTIC)
  )) %>%
    dplyr::select(STATISTIC, UNIT, everything()) %>%  
  rename_all(funs(str_to_sentence(.))) %>%
  datatable(class = 'cell-border stripe', 
            colnames = c("Statistic", "Unit", "Level 1 (20)", "Level 2 (200)", "Level 3 (15000)"), 
            rownames = FALSE,
            escape = FALSE,
            extensions = c('Buttons'),
            options = list(
              autoWidth = TRUE,
              initComplete = JS(
                "function(settings, json) {",
                "$('body').css({'font-family': 'Calibri'});",
                "}"
              ),
              dom = 'Brt',
              pageLength = -1,
              buttons = list(list(extend = 'csv',
                                  text = "CSV",
                                  title = CHAR_TIBL_TITLE),
                             list(extend = 'excel',
                                  text = "Excel",
                                  title = CHAR_TIBL_TITLE),
                             list(extend = 'copy',
                                  text = "Copy",
                                  title = NULL)
                             )
              )
  )

```

```{r CI4100Descriptives}

##### Descriptive statistics ci4100 #####

CHAR_TIBL_TITLE = "Descriptive statistics for Architect CI4100 hs-TnI quality control and assay samples"

cat(paste0("<caption>(#tab:descriptivesCI4100) Descriptive statistics for Architect CI4100 quality control and assay samples. Historical data from between ", months(min(TIBL_CI4100$DATE_TIME_COMPLETED)), " ", format(min(TIBL_CI4100$DATE_TIME_COMPLETED), "%Y"), " and ",  months(max(TIBL_CI4100$DATE_TIME_COMPLETED)), " ", format(max(TIBL_CI4100$DATE_TIME_COMPLETED), "%Y"), " was collected. </caption>"))

inner_join(
  TIBL_CI4100 %>%
    group_by(CONTROL_LEVEL) %>%
    left_join(TIBL_TRT_LONG, by = c("CONTROL_LOT", "CONTROL_LEVEL" = "LEVEL")) %>%
     summarise(N_RUNS = n(),
              MEAN = mean(RESULT),
              BIAS_FRT = mean((RESULT - MEAN_FACTORY_RELEASE_TESTING)/MEAN_FACTORY_RELEASE_TESTING)*100,
              CV_TOTAL = sd(RESULT)/mean(RESULT)*100
    ) %>%
    mutate(BIAS_TARGET = case_when(
      CONTROL_LEVEL == "level.1" ~ (MEAN - 20) / 20 * 100,
      CONTROL_LEVEL == "level.2" ~ (MEAN - 200) / 200 * 100,
      CONTROL_LEVEL == "level.3" ~ (MEAN - 15000) / 15000 * 100
    )),
  
  TIBL_CI4100 %>%
    group_by(CONTROL_LEVEL, CONTROL_LOT) %>%
    summarise(N_LOT = n(),
              VAR = var(RESULT),
              MEAN = mean(RESULT),
              SD = sd(RESULT),
              CV = sd(RESULT)/mean(RESULT)
    ) %>%
    ungroup() %>%
    group_by(CONTROL_LEVEL) %>%
    summarise(CV_POOLED_INTRAQC = sqrt(sum((N_LOT-1)*CV^2)/(sum(N_LOT)-n()))*100,   # Weighted pooled CV
              CV_INTERQC = sd(MEAN)/mean(MEAN)*100,
              N_QC_LOTS = n()
    ),
  by = "CONTROL_LEVEL") %>%
  inner_join(TIBL_CI4100 %>%
               group_by(CONTROL_LEVEL, REAGENT_LOT) %>%
               summarise(N_LOT = n(),
                         VAR = var(RESULT),
              MEAN = mean(RESULT),
              SD = sd(RESULT),
              CV = sd(RESULT)/mean(RESULT)
               ) %>%
    ungroup() %>%
    group_by(CONTROL_LEVEL) %>%
    summarise(CV_POOLED_INTRAASSAY = sqrt(sum((N_LOT-1)*CV^2)/(sum(N_LOT)-n()))*100,   # Weighted pooled CV
              CV_INTERASSAY = sd(MEAN)/mean(MEAN)*100,
              N_ASSAY_LOTS = n()
               ), by = "CONTROL_LEVEL") %>%
  pivot_longer(cols = -CONTROL_LEVEL, names_to = "STATISTIC") %>%
  pivot_wider(names_from = CONTROL_LEVEL, values_from = value) %>%
  mutate(UNIT = case_when(
    str_detect(STATISTIC, "BIAS") | str_detect(STATISTIC, "CV") ~ "%",
    str_detect(STATISTIC, "N\\_") ~ "",
    TRUE ~ "ng/L"
  )) %>%
  arrange(match(STATISTIC, c("N_QC_LOTS", "N_ASSAY_LOTS", "N_RUNS", "MEAN", "BIAS_TARGET", "BIAS_FRT", "CV_POOLED_INTRAQC", "CV_INTERQC", "CV_POOLED_INTRAASSAY", "CV_INTERASSAY", "CV_TOTAL"))) %>%   
  mutate(STATISTIC = case_when(
    STATISTIC == "MEAN" ~ str_to_sentence(STATISTIC),
    STATISTIC == "CV_INTERQC" ~ "CV<sub>Inter-QC lot</sub>",
    STATISTIC == "CV_POOLED_INTRAQC" ~ "CV<sub>Intra-QC lot</sub>",
    STATISTIC == "CV_INTERASSAY" ~ "CV<sub>Inter-assay</sub>",
    STATISTIC == "CV_POOLED_INTRAASSAY" ~ "CV<sub>Intra-assay</sub>",
    STATISTIC == "N_QC_LOTS" ~ "N<sub>QC lots</sub>",
    STATISTIC == "N_ASSAY_LOTS" ~ "N<sub>Assay lots</sub>",
    STATISTIC == "N_RUNS" ~ "N<sub>Total runs</sub>",
    STATISTIC == "BIAS_TARGET" ~ "Bias<sub>Target</sub>",
    STATISTIC == "BIAS_FRT" ~ "Bias<sub>FRT</sub>",
    STATISTIC == "CV_TOTAL" ~ "CV<sub>Total</sub>"
  )) %>%
  dplyr::select(STATISTIC, UNIT, everything()) %>%  
  datatable(class = 'cell-border stripe', 
            colnames = c("Statistic", "Unit", "Level 1 (20)", "Level 2 (200)", "Level 3 (15000)"), 
            rownames = FALSE, 
            escape = FALSE,
            extensions = c('Buttons'),
            options = list(
              autoWidth = TRUE,
              initComplete = JS(
                "function(settings, json) {",
                "$('body').css({'font-family': 'Calibri'});",
                "}"
              ),
              dom = 'Brt',
              pageLength = -1,
              buttons = list(list(extend = 'csv',
                                  text = "CSV",
                                  title = CHAR_TIBL_TITLE),
                             list(extend = 'excel',
                                  text = "Excel",
                                  title = CHAR_TIBL_TITLE),
                             list(extend = 'copy',
                                  text = "Copy",
                                  title = NULL)
              )
            )
  )

```

```{r I2000SRDescriptives}

##### Descriptive statistics i2000SR #####

CHAR_TIBL_TITLE = "Descriptive statistics for Architect I2000SR hs-TnI quality control and assay samples"

cat(paste0("<caption>(#tab:descriptivesI2000SR) Descriptive statistics for Architect I2000SR quality control and assay samples. Historical data from between ", months(min(TIBL_I2000SR$DATE_TIME_COMPLETED)), " ", format(min(TIBL_I2000SR$DATE_TIME_COMPLETED), "%Y"), " and ",  months(max(TIBL_I2000SR$DATE_TIME_COMPLETED)), " ", format(max(TIBL_I2000SR$DATE_TIME_COMPLETED), "%Y"), " was collected. </caption>"))

inner_join(
  TIBL_I2000SR %>%
    group_by(CONTROL_LEVEL) %>%
    left_join(TIBL_TRT_LONG, by = c("CONTROL_LOT", "CONTROL_LEVEL" = "LEVEL")) %>%
     summarise(N_RUNS = n(),
              MEAN = mean(RESULT),
              BIAS_FRT = mean((RESULT - MEAN_FACTORY_RELEASE_TESTING)/MEAN_FACTORY_RELEASE_TESTING, na.rm = TRUE)*100,
              CV_TOTAL = sd(RESULT)/mean(RESULT)*100
    ) %>%
    mutate(BIAS_TARGET = case_when(
      CONTROL_LEVEL == "level.1" ~ (MEAN - 20) / 20 * 100,
      CONTROL_LEVEL == "level.2" ~ (MEAN - 200) / 200 * 100,
      CONTROL_LEVEL == "level.3" ~ (MEAN - 15000) / 15000 * 100
    )),
  
  TIBL_I2000SR %>%
    group_by(CONTROL_LEVEL, CONTROL_LOT) %>%
    summarise(N_LOT = n(),
              VAR = var(RESULT),
              MEAN = mean(RESULT),
              SD = sd(RESULT),
              CV = sd(RESULT)/mean(RESULT)
    ) %>%
    ungroup() %>%
    group_by(CONTROL_LEVEL) %>%
    summarise(CV_POOLED_INTRAQC = sqrt(sum((N_LOT-1)*CV^2)/(sum(N_LOT)-n()))*100,   # Weighted pooled CV
              CV_INTERQC = sd(MEAN)/mean(MEAN)*100,
              N_QC_LOTS = n()
    ),
  by = "CONTROL_LEVEL") %>%
  inner_join(TIBL_I2000SR %>%
               group_by(CONTROL_LEVEL, REAGENT_LOT) %>%
               summarise(N_LOT = n(),
                         VAR = var(RESULT),
              MEAN = mean(RESULT),
              SD = sd(RESULT),
              CV = sd(RESULT)/mean(RESULT)
               ) %>%
    ungroup() %>%
    group_by(CONTROL_LEVEL) %>%
    summarise(CV_POOLED_INTRAASSAY = sqrt(sum((N_LOT-1)*CV^2)/(sum(N_LOT)-n()))*100,   # Weighted pooled CV
              CV_INTERASSAY = sd(MEAN)/mean(MEAN)*100,
              N_ASSAY_LOTS = n()
               ), by = "CONTROL_LEVEL") %>%
  pivot_longer(cols = -CONTROL_LEVEL, names_to = "STATISTIC") %>%
  pivot_wider(names_from = CONTROL_LEVEL, values_from = value) %>%
  mutate(UNIT = case_when(
    str_detect(STATISTIC, "BIAS") | str_detect(STATISTIC, "CV") ~ "%",
    str_detect(STATISTIC, "N\\_") ~ "",
    TRUE ~ "ng/L"
  )) %>%
  arrange(match(STATISTIC, c("N_QC_LOTS", "N_ASSAY_LOTS", "N_RUNS", "MEAN", "BIAS_TARGET", "BIAS_FRT", "CV_POOLED_INTRAQC", "CV_INTERQC", "CV_POOLED_INTRAASSAY", "CV_INTERASSAY", "CV_TOTAL"))) %>%   
  mutate(STATISTIC = case_when(
    STATISTIC == "MEAN" ~ str_to_sentence(STATISTIC),
    STATISTIC == "CV_INTERQC" ~ "CV<sub>Inter-QC lot</sub>",
    STATISTIC == "CV_POOLED_INTRAQC" ~ "CV<sub>Intra-QC lot</sub>",
    STATISTIC == "CV_INTERASSAY" ~ "CV<sub>Inter-assay</sub>",
    STATISTIC == "CV_POOLED_INTRAASSAY" ~ "CV<sub>Intra-assay</sub>",
    STATISTIC == "N_QC_LOTS" ~ "N<sub>QC lots</sub>",
    STATISTIC == "N_ASSAY_LOTS" ~ "N<sub>Assay lots</sub>",
    STATISTIC == "N_RUNS" ~ "N<sub>Total runs</sub>",
    STATISTIC == "BIAS_TARGET" ~ "Bias<sub>Target</sub>",
    STATISTIC == "BIAS_FRT" ~ "Bias<sub>FRT</sub>",
    STATISTIC == "CV_TOTAL" ~ "CV<sub>Total</sub>"
  )) %>%
  dplyr::select(STATISTIC, UNIT, everything()) %>%  
  datatable(class = 'cell-border stripe', 
            colnames = c("Statistic", "Unit", "Level 1 (20)", "Level 2 (200)", "Level 3 (15000)"), 
            rownames = FALSE, 
            escape = FALSE,
            extensions = c('Buttons'),
            options = list(
              autoWidth = TRUE,
              initComplete = JS(
                "function(settings, json) {",
                "$('body').css({'font-family': 'Calibri'});",
                "}"
              ),
              dom = 'Brt',
              pageLength = -1,
              buttons = list(list(extend = 'csv',
                                  text = "CSV",
                                  title = CHAR_TIBL_TITLE),
                             list(extend = 'excel',
                                  text = "Excel",
                                  title = CHAR_TIBL_TITLE),
                             list(extend = 'copy',
                                  text = "Copy",
                                  title = NULL)
              )
            )
  )

```

```{r AlinityDescriptives}

##### Descriptive statistics Alinity #####

CHAR_TIBL_TITLE = "Descriptive statistics for Alinity hs-TnI quality control and assay samples"

cat(paste0("<caption>(#tab:descriptivesalinity) Descriptive statistics for Alinity quality control and assay samples. Historical data from between ", months(min(TIBL_ALINITY$DATE_TIME_COMPLETION)), " ", format(min(TIBL_ALINITY$DATE_TIME_COMPLETION), "%Y"), " and ",  months(max(TIBL_ALINITY$DATE_TIME_COMPLETION)), " ", format(max(TIBL_ALINITY$DATE_TIME_COMPLETION), "%Y"), " was collected. </caption>"))

inner_join(
  TIBL_ALINITY %>%
    group_by(CONTROL_LEVEL) %>%
    left_join(TIBL_TRT_LONG, by = c("CONTROL_LOT", "CONTROL_LEVEL" = "LEVEL")) %>%
     summarise(N_RUNS = n(),
              MEAN = mean(RESULT),
              BIAS_FRT = mean((RESULT - MEAN_FACTORY_RELEASE_TESTING)/MEAN_FACTORY_RELEASE_TESTING, na.rm = TRUE)*100,
              CV_TOTAL = sd(RESULT)/mean(RESULT)*100
    ) %>%
    mutate(BIAS_TARGET = case_when(
      CONTROL_LEVEL == "level.1" ~ (MEAN - 20) / 20 * 100,
      CONTROL_LEVEL == "level.2" ~ (MEAN - 200) / 200 * 100,
      CONTROL_LEVEL == "level.3" ~ (MEAN - 15000) / 15000 * 100
    )),
  
  TIBL_ALINITY %>%
    group_by(CONTROL_LEVEL, CONTROL_LOT) %>%
    summarise(N_LOT = n(),
              VAR = var(RESULT),
              MEAN = mean(RESULT),
              SD = sd(RESULT),
              CV = sd(RESULT)/mean(RESULT)
    ) %>%
    ungroup() %>%
    group_by(CONTROL_LEVEL) %>%
    summarise(CV_POOLED_INTRAQC = sqrt(sum((N_LOT-1)*CV^2)/(sum(N_LOT)-n()))*100,   # Weighted pooled CV
              CV_INTERQC = sd(MEAN)/mean(MEAN)*100,
              N_QC_LOTS = n()
    ),
  by = "CONTROL_LEVEL") %>%
  inner_join(TIBL_ALINITY %>%
               group_by(CONTROL_LEVEL, REAGENT_LOT) %>%
               summarise(N_LOT = n(),
                         VAR = var(RESULT),
              MEAN = mean(RESULT),
              SD = sd(RESULT),
              CV = sd(RESULT)/mean(RESULT)
               ) %>%
    ungroup() %>%
    group_by(CONTROL_LEVEL) %>%
    summarise(CV_POOLED_INTRAASSAY = sqrt(sum((N_LOT-1)*CV^2)/(sum(N_LOT)-n()))*100,   # Weighted pooled CV
              CV_INTERASSAY = sd(MEAN)/mean(MEAN)*100,
              N_ASSAY_LOTS = n()
               ), by = "CONTROL_LEVEL") %>%
  pivot_longer(cols = -CONTROL_LEVEL, names_to = "STATISTIC") %>%
  pivot_wider(names_from = CONTROL_LEVEL, values_from = value) %>%
  mutate(UNIT = case_when(
    str_detect(STATISTIC, "BIAS") | str_detect(STATISTIC, "CV") ~ "%",
    str_detect(STATISTIC, "N\\_") ~ "",
    TRUE ~ "ng/L"
  )) %>%
  arrange(match(STATISTIC, c("N_QC_LOTS", "N_ASSAY_LOTS", "N_RUNS", "MEAN", "BIAS_TARGET", "BIAS_FRT", "CV_POOLED_INTRAQC", "CV_INTERQC", "CV_POOLED_INTRAASSAY", "CV_INTERASSAY", "CV_TOTAL"))) %>%   
  mutate(STATISTIC = case_when(
    STATISTIC == "MEAN" ~ str_to_sentence(STATISTIC),
    STATISTIC == "CV_INTERQC" ~ "CV<sub>Inter-QC lot</sub>",
    STATISTIC == "CV_POOLED_INTRAQC" ~ "CV<sub>Intra-QC lot</sub>",
    STATISTIC == "CV_INTERASSAY" ~ "CV<sub>Inter-assay</sub>",
    STATISTIC == "CV_POOLED_INTRAASSAY" ~ "CV<sub>Intra-assay</sub>",
    STATISTIC == "N_QC_LOTS" ~ "N<sub>QC lots</sub>",
    STATISTIC == "N_ASSAY_LOTS" ~ "N<sub>Assay lots</sub>",
    STATISTIC == "N_RUNS" ~ "N<sub>Total runs</sub>",
    STATISTIC == "BIAS_TARGET" ~ "Bias<sub>Target</sub>",
    STATISTIC == "BIAS_FRT" ~ "Bias<sub>FRT</sub>",
    STATISTIC == "CV_TOTAL" ~ "CV<sub>Total</sub>"
  )) %>%
  dplyr::select(STATISTIC, UNIT, everything()) %>%  
  datatable(class = 'cell-border stripe', 
            colnames = c("Statistic", "Unit", "Level 1 (20)", "Level 2 (200)", "Level 3 (15000)"), 
            rownames = FALSE, 
            escape = FALSE,
            extensions = c('Buttons'),
            options = list(
              autoWidth = TRUE,
              initComplete = JS(
                "function(settings, json) {",
                "$('body').css({'font-family': 'Calibri'});",
                "}"
              ),
              dom = 'Brt',
              pageLength = -1,
              buttons = list(list(extend = 'csv',
                                  text = "CSV",
                                  title = CHAR_TIBL_TITLE),
                             list(extend = 'excel',
                                  text = "Excel",
                                  title = CHAR_TIBL_TITLE),
                             list(extend = 'copy',
                                  text = "Copy",
                                  title = NULL)
              )
            )
  )

```

# CRC Architect QC over time

```{r Split low-medium-high}

##### Split data into Low, Medium and High #####

TIBL_CI4100_LOW <- TIBL_CI4100 %>%
  filter(CONTROL_LEVEL == "level.1") %>%
  mutate(CONTROL_AGE = as.double(CONTROL_AGE),
         REAGENTS_AGE = as.double(REAGENTS_AGE),
         CALIBRATION_AGE = as.double(CALIBRATION_AGE),
         )

TIBL_CI4100_MEDIUM <- TIBL_CI4100 %>%
  filter(CONTROL_LEVEL == "level.2") %>%
  mutate(CONTROL_AGE = as.double(CONTROL_AGE),
         REAGENTS_AGE = as.double(REAGENTS_AGE),
         CALIBRATION_AGE = as.double(CALIBRATION_AGE),
         )

TIBL_CI4100_HIGH <- TIBL_CI4100 %>%
  filter(CONTROL_LEVEL == "level.3") %>%
  mutate(CONTROL_AGE = as.double(CONTROL_AGE),
         REAGENTS_AGE = as.double(REAGENTS_AGE),
         CALIBRATION_AGE = as.double(CALIBRATION_AGE),
         )

TIBL_I2000SR_LOW <- TIBL_I2000SR %>%
  filter(CONTROL_LEVEL == "level.1") %>%
  mutate(CONTROL_AGE = as.double(CONTROL_AGE),
         REAGENTS_AGE = as.double(REAGENTS_AGE),
         CALIBRATION_AGE = as.double(CALIBRATION_AGE),
         )

TIBL_I2000SR_MEDIUM <- TIBL_I2000SR %>%
  filter(CONTROL_LEVEL == "level.2") %>%
  mutate(CONTROL_AGE = as.double(CONTROL_AGE),
         REAGENTS_AGE = as.double(REAGENTS_AGE),
         CALIBRATION_AGE = as.double(CALIBRATION_AGE),
         )

TIBL_I2000SR_HIGH <- TIBL_I2000SR %>%
  filter(CONTROL_LEVEL == "level.3") %>%
  mutate(CONTROL_AGE = as.double(CONTROL_AGE),
         REAGENTS_AGE = as.double(REAGENTS_AGE),
         CALIBRATION_AGE = as.double(CALIBRATION_AGE),
         )

TIBL_ALINITY_LOW <- TIBL_ALINITY %>%
  filter(CONTROL_LEVEL == "level.1") %>%
  mutate(CONTROL_AGE = as.double(CONTROL_AGE),
         REAGENTS_AGE = as.double(REAGENTS_AGE),
         CALIBRATION_AGE = as.double(CALIBRATION_AGE),
         )

TIBL_ALINITY_MEDIUM <- TIBL_ALINITY %>%
  filter(CONTROL_LEVEL == "level.2") %>%
  mutate(CONTROL_AGE = as.double(CONTROL_AGE),
         REAGENTS_AGE = as.double(REAGENTS_AGE),
         CALIBRATION_AGE = as.double(CALIBRATION_AGE),
         )

TIBL_ALINITY_HIGH <- TIBL_ALINITY %>%
  filter(CONTROL_LEVEL == "level.3") %>%
  mutate(CONTROL_AGE = as.double(CONTROL_AGE),
         REAGENTS_AGE = as.double(REAGENTS_AGE),
         CALIBRATION_AGE = as.double(CALIBRATION_AGE),
         )

```

```{r Architect CI4100 modelling control and reagent age (exclude very old), fig.height=10, fig.width=8, fig.cap="Architect ci4100 TnI concentration over control and reagent age"}

##### Draw linear model of ci4100 test result vs control and reagent age #####

FUNC_ROUND <- function(x, k) trimws(format(round(x, k), nsmall=k))

TIBL_CI4100_LOW_180 <- TIBL_CI4100_LOW %>%
  filter(CONTROL_AGE <= 250 & REAGENTS_AGE <= 250)

TIBL_CI4100_MEDIUM_180 <- TIBL_CI4100_MEDIUM %>%
  filter(CONTROL_AGE <= 250 & REAGENTS_AGE <= 250)

TIBL_CI4100_HIGH_180 <- TIBL_CI4100_HIGH %>%
  filter(CONTROL_AGE <= 250 & REAGENTS_AGE <= 250)

FIT_CI4100_LOW <- lm(RESULT ~ CONTROL_AGE + REAGENTS_AGE, data = TIBL_CI4100_LOW_180)
FIT_CI4100_MEDIUM <- lm(RESULT ~ CONTROL_AGE + REAGENTS_AGE, data = TIBL_CI4100_MEDIUM_180)
FIT_CI4100_HIGH <- lm(RESULT ~ CONTROL_AGE + REAGENTS_AGE, data = TIBL_CI4100_HIGH_180)

VECTOR_CONTROLS_CI4100_LOW <- paste0("Slope: ", FUNC_ROUND(coef(FIT_CI4100_LOW)["CONTROL_AGE"], 3), " (95% CI: ", FUNC_ROUND(confint(FIT_CI4100_LOW)[2,1], 3), " - ", FUNC_ROUND(confint(FIT_CI4100_LOW)[2,2], 3), ") ng/L/day")
VECTOR_REAGENTS_CI4100_LOW <- paste0("Slope: ", FUNC_ROUND(coef(FIT_CI4100_LOW)["REAGENTS_AGE"], 3), " (95% CI: ", FUNC_ROUND(confint(FIT_CI4100_LOW)[2,1], 3), " - ", FUNC_ROUND(confint(FIT_CI4100_LOW)[2,2], 3), ") ng/L/day")
VECTOR_CONTROLS_CI4100_MEDIUM <- paste0("Slope: ", FUNC_ROUND(coef(FIT_CI4100_MEDIUM)["CONTROL_AGE"], 2), " (95% CI: ", FUNC_ROUND(confint(FIT_CI4100_MEDIUM)[2,1], 2), " - ", FUNC_ROUND(confint(FIT_CI4100_MEDIUM)[2,2], 2), ") ng/L/day")
VECTOR_REAGENTS_CI4100_MEDIUM <- paste0("Slope: ", FUNC_ROUND(coef(FIT_CI4100_MEDIUM)["REAGENTS_AGE"], 2), " (95% CI: ", FUNC_ROUND(confint(FIT_CI4100_MEDIUM)[2,1], 2), " - ", FUNC_ROUND(confint(FIT_CI4100_MEDIUM)[2,2], 2), ") ng/L/day")
VECTOR_CONTROLS_CI4100_HIGH <- paste0("Slope: ", FUNC_ROUND(coef(FIT_CI4100_HIGH)["CONTROL_AGE"], 0), " (95% CI: ", FUNC_ROUND(confint(FIT_CI4100_HIGH)[2,1], 0), " - ", FUNC_ROUND(confint(FIT_CI4100_HIGH)[2,2], 0), ") ng/L/day")
VECTOR_REAGENTS_CI4100_HIGH <- paste0("Slope: ", FUNC_ROUND(coef(FIT_CI4100_HIGH)["REAGENTS_AGE"], 0), " (95% CI: ", FUNC_ROUND(confint(FIT_CI4100_HIGH)[2,1], 0), " - ", FUNC_ROUND(confint(FIT_CI4100_HIGH)[2,2], 0), ") ng/L/day")

FUNC_GGPREDICT <- function(fit, tibble, variable) ggpredict(fit, paste0(variable, " [0:", max(tibble[,variable], na.rm = TRUE), "]"), type = "fe")

PREDICTION_CI4100_LOW_CONTROLS <- FUNC_GGPREDICT(FIT_CI4100_LOW, TIBL_CI4100_LOW_180, "CONTROL_AGE")
PREDICTION_CI4100_LOW_REAGENTS <- FUNC_GGPREDICT(FIT_CI4100_LOW, TIBL_CI4100_LOW_180, "REAGENTS_AGE")
PREDICTION_CI4100_MEDIUM_CONTROLS <- FUNC_GGPREDICT(FIT_CI4100_MEDIUM, TIBL_CI4100_MEDIUM_180, "CONTROL_AGE")
PREDICTION_CI4100_MEDIUM_REAGENTS <- FUNC_GGPREDICT(FIT_CI4100_MEDIUM, TIBL_CI4100_MEDIUM_180, "REAGENTS_AGE")
PREDICTION_CI4100_HIGH_CONTROLS <- FUNC_GGPREDICT(FIT_CI4100_HIGH, TIBL_CI4100_HIGH_180, "CONTROL_AGE")
PREDICTION_CI4100_HIGH_REAGENTS <- FUNC_GGPREDICT(FIT_CI4100_HIGH, TIBL_CI4100_HIGH_180, "REAGENTS_AGE")

LIST_PLOTS_CI4100 <- list()
  
LIST_PLOTS_CI4100[["LOW_CONTROLS"]] <- ggplot(PREDICTION_CI4100_LOW_CONTROLS, aes(x, predicted)) +
  geom_line(colour = "#0e7fe3") +
  geom_ribbon(aes(ymin = conf.low, ymax = conf.high), fill = "#0e7fe3", alpha = 0.25) +
  geom_point(data = TIBL_CI4100_LOW_180, aes(x = CONTROL_AGE, y = RESULT, colour = CONTROL_LOT), alpha = 1, size = 0.7) +
  coord_cartesian(ylim = c(10,30)) +
  theme_minimal() +
    theme(legend.position = "none",
        axis.title = element_blank(),
        axis.text.x = element_blank(),
        axis.ticks.x = element_blank()
  ) +
  annotate("label", label = VECTOR_CONTROLS_CI4100_LOW, x = 0, y = 11, hjust = 0, size = 3)

LIST_PLOTS_CI4100[["LOW_REAGENTS"]] <- ggplot(PREDICTION_CI4100_LOW_REAGENTS, aes(x, predicted)) +
  geom_line(colour = "#0e7fe3") +
  geom_ribbon(aes(ymin = conf.low, ymax = conf.high), fill = "#0e7fe3", alpha = 0.25) +
  geom_point(data = TIBL_CI4100_LOW_180, aes(x = REAGENTS_AGE, y = RESULT, colour = REAGENT_LOT), alpha = 1, size = 0.7) +
  coord_cartesian(ylim = c(10,30), xlim = c(0, max(TIBL_CI4100_LOW_180$REAGENTS_AGE, na.rm = TRUE))) +
  theme_minimal() +
  theme(legend.position = "none",
        axis.title = element_blank(),
        axis.text.x = element_blank(),
        axis.text.y = element_blank(),
        axis.ticks.x = element_blank()
  ) +
  annotate("label", label = VECTOR_REAGENTS_CI4100_LOW, x = 0, y = 11, hjust = 0, size = 3)

LIST_PLOTS_CI4100[["MEDIUM_CONTROLS"]] <- ggplot(PREDICTION_CI4100_MEDIUM_CONTROLS, aes(x, predicted)) +
  geom_line(colour = "#0e7fe3") +
  geom_ribbon(aes(ymin = conf.low, ymax = conf.high), fill = "#0e7fe3", alpha = 0.25) +
  geom_point(data = TIBL_CI4100_MEDIUM_180, aes(x = CONTROL_AGE, y = RESULT, colour = CONTROL_LOT), alpha = 1, size = 0.7) +
  coord_cartesian(ylim = c(150,250), xlim = c(0, max(TIBL_CI4100_MEDIUM_180$CONTROL_AGE, na.rm = TRUE))) +
  theme_minimal() +
  theme(legend.position = "none",
        axis.title = element_blank(),
        axis.text.x = element_blank(),
        axis.ticks.x = element_blank()
  ) +
  annotate("label", label = VECTOR_CONTROLS_CI4100_MEDIUM, x = 0, y = 155, hjust = 0, size = 3)

LIST_PLOTS_CI4100[["MEDIUM_REAGENTS"]] <- ggplot(PREDICTION_CI4100_MEDIUM_REAGENTS, aes(x, predicted)) +
  geom_line(colour = "#0e7fe3") +
  geom_ribbon(aes(ymin = conf.low, ymax = conf.high), fill = "#0e7fe3", alpha = 0.25) +
  geom_point(data = TIBL_CI4100_MEDIUM_180, aes(x = REAGENTS_AGE, y = RESULT, colour = REAGENT_LOT), alpha = 1, size = 0.7) +
  coord_cartesian(ylim = c(150,250), xlim = c(0, max(TIBL_CI4100_MEDIUM_180$REAGENTS_AGE, na.rm = TRUE))) +
  theme_minimal() +
  theme(legend.position = "none",
        axis.title = element_blank(),
        axis.text.x = element_blank(),
        axis.text.y = element_blank(),
        axis.ticks.x = element_blank()
  ) +
  annotate("label", label = VECTOR_REAGENTS_CI4100_MEDIUM, x = 0, y = 155, hjust = 0, size = 3)

LIST_PLOTS_CI4100[["HIGH_CONTROLS"]] <- ggplot(PREDICTION_CI4100_HIGH_CONTROLS, aes(x, predicted)) +
  geom_line(colour = "#0e7fe3") +
  geom_ribbon(aes(ymin = conf.low, ymax = conf.high), fill = "#0e7fe3", alpha = 0.25) +
  geom_point(data = TIBL_CI4100_HIGH_180, aes(x = CONTROL_AGE, y = RESULT, colour = CONTROL_LOT), alpha = 1, size = 0.7) +
  coord_cartesian(ylim = c(10000,22000), xlim = c(0, max(TIBL_CI4100_HIGH_180$CONTROL_AGE, na.rm = TRUE))) +
  theme_minimal() +
  theme(legend.position = "none",
        axis.title = element_blank()
  ) +
  annotate("label", label = VECTOR_CONTROLS_CI4100_HIGH, x = 0, y = 10500, hjust = 0, size = 3)

LIST_PLOTS_CI4100[["HIGH_REAGENTS"]] <- ggplot(PREDICTION_CI4100_HIGH_REAGENTS, aes(x, predicted)) +
  geom_line(colour = "#0e7fe3") +
  geom_ribbon(aes(ymin = conf.low, ymax = conf.high), fill = "#0e7fe3", alpha = 0.25) +
  geom_point(data = TIBL_CI4100_HIGH_180, aes(x = REAGENTS_AGE, y = RESULT, colour = REAGENT_LOT), alpha = 1, size = 0.7) +
  coord_cartesian(ylim = c(10000,22000), xlim = c(0, max(TIBL_CI4100_HIGH_180$REAGENTS_AGE, na.rm = TRUE))) +
  theme_minimal() +
  theme(legend.position = "none",
        axis.title = element_blank(),
        axis.text.y = element_blank()
  ) +
  annotate("label", label = VECTOR_REAGENTS_CI4100_HIGH, x = 0, y = 10500, hjust = 0, size = 3)

PLOT_TOP <- cowplot::plot_grid(ggdraw() + draw_label("Control Lots"), ggdraw() + draw_label("Reagent Lots"))
PLOT_LEFT <- cowplot::plot_grid(ggdraw() + draw_label("hs-TnI concentration (ng/L)", angle = 90))
PLOT_LOTAGE_BOTTOM <- cowplot::plot_grid(ggdraw() + draw_label("Lot age (days)"))
PLOT_RIGHT <- cowplot::plot_grid(ggdraw() + draw_label("Low", angle = 90), ggdraw() + draw_label("Medium", angle = 90, hjust = 0.1), ggdraw() + draw_label("High", angle = 90, hjust = -1), ncol = 1)

cowplot::plot_grid(PLOT_LEFT,
  cowplot::plot_grid(PLOT_TOP, 
                     cowplot::plot_grid(plotlist = LIST_PLOTS_CI4100, ncol = 2, scale=1.07, align = "hv"), ncol = 1, rel_heights = c(0.05, 1, 0.05), 
                     PLOT_LOTAGE_BOTTOM),
  PLOT_RIGHT, nrow = 1, rel_widths = c(0.05, 1, 0.05))

```

```{r Architect I2000SR modelling control and reagent age (exclude very old), fig.height=10, fig.width=8, fig.cap="Architect i2000SR TnI concentration over control and reagent age"}

##### Draw linear model of i2000SR test result vs control and reagent age #####

TIBL_I2000SR_LOW_180 <- TIBL_I2000SR_LOW %>%
  filter(CONTROL_AGE <= 250 & REAGENTS_AGE <= 250)

TIBL_I2000SR_MEDIUM_180 <- TIBL_I2000SR_MEDIUM %>%
  filter(CONTROL_AGE <= 250 & REAGENTS_AGE <= 250)

TIBL_I2000SR_HIGH_180 <- TIBL_I2000SR_HIGH %>%
  filter(CONTROL_AGE <= 250 & REAGENTS_AGE <= 250)

FIT_I2000SR_LOW <- lm(RESULT ~ CONTROL_AGE + REAGENTS_AGE, data = TIBL_I2000SR_LOW_180)
FIT_I2000SR_MEDIUM <- lm(RESULT ~ CONTROL_AGE + REAGENTS_AGE, data = TIBL_I2000SR_MEDIUM_180)
FIT_I2000SR_HIGH <- lm(RESULT ~ CONTROL_AGE + REAGENTS_AGE, data = TIBL_I2000SR_HIGH_180)

VECTOR_CONTROLS_I2000SR_LOW <- paste0("Slope: ", FUNC_ROUND(coef(FIT_I2000SR_LOW)["CONTROL_AGE"], 3), " (95% CI: ", FUNC_ROUND(confint(FIT_I2000SR_LOW)[2,1], 3), " - ", FUNC_ROUND(confint(FIT_I2000SR_LOW)[2,2], 3), ") ng/L/day")
VECTOR_REAGENTS_I2000SR_LOW <- paste0("Slope: ", FUNC_ROUND(coef(FIT_I2000SR_LOW)["REAGENTS_AGE"], 3), " (95% CI: ", FUNC_ROUND(confint(FIT_I2000SR_LOW)[2,1], 3), " - ", FUNC_ROUND(confint(FIT_I2000SR_LOW)[2,2], 3), ") ng/L/day")
VECTOR_CONTROLS_I2000SR_MEDIUM <- paste0("Slope: ", FUNC_ROUND(coef(FIT_I2000SR_MEDIUM)["CONTROL_AGE"], 2), " (95% CI: ", FUNC_ROUND(confint(FIT_I2000SR_MEDIUM)[2,1], 2), " - ", FUNC_ROUND(confint(FIT_I2000SR_MEDIUM)[2,2], 2), ") ng/L/day")
VECTOR_REAGENTS_I2000SR_MEDIUM <- paste0("Slope: ", FUNC_ROUND(coef(FIT_I2000SR_MEDIUM)["REAGENTS_AGE"], 2), " (95% CI: ", FUNC_ROUND(confint(FIT_I2000SR_MEDIUM)[2,1], 2), " - ", FUNC_ROUND(confint(FIT_I2000SR_MEDIUM)[2,2], 2), ") ng/L/day")
VECTOR_CONTROLS_I2000SR_HIGH <- paste0("Slope: ", FUNC_ROUND(coef(FIT_I2000SR_HIGH)["CONTROL_AGE"], 0), " (95% CI: ", FUNC_ROUND(confint(FIT_I2000SR_HIGH)[2,1], 0), " - ", FUNC_ROUND(confint(FIT_I2000SR_HIGH)[2,2], 0), ") ng/L/day")
VECTOR_REAGENTS_I2000SR_HIGH <- paste0("Slope: ", FUNC_ROUND(coef(FIT_I2000SR_HIGH)["REAGENTS_AGE"], 0), " (95% CI: ", FUNC_ROUND(confint(FIT_I2000SR_HIGH)[2,1], 0), " - ", FUNC_ROUND(confint(FIT_I2000SR_HIGH)[2,2], 0), ") ng/L/day")

PREDICTION_I2000SR_LOW_CONTROLS <- FUNC_GGPREDICT(FIT_I2000SR_LOW, TIBL_I2000SR_LOW_180, "CONTROL_AGE")
PREDICTION_I2000SR_LOW_REAGENTS <- FUNC_GGPREDICT(FIT_I2000SR_LOW, TIBL_I2000SR_LOW_180, "REAGENTS_AGE")
PREDICTION_I2000SR_MEDIUM_CONTROLS <- FUNC_GGPREDICT(FIT_I2000SR_MEDIUM, TIBL_I2000SR_MEDIUM_180, "CONTROL_AGE")
PREDICTION_I2000SR_MEDIUM_REAGENTS <- FUNC_GGPREDICT(FIT_I2000SR_MEDIUM, TIBL_I2000SR_MEDIUM_180, "REAGENTS_AGE")
PREDICTION_I2000SR_HIGH_CONTROLS <- FUNC_GGPREDICT(FIT_I2000SR_HIGH, TIBL_I2000SR_HIGH_180, "CONTROL_AGE")
PREDICTION_I2000SR_HIGH_REAGENTS <- FUNC_GGPREDICT(FIT_I2000SR_HIGH, TIBL_I2000SR_HIGH_180, "REAGENTS_AGE")

LIST_PLOTS_I2000SR <- list()
  
LIST_PLOTS_I2000SR[["LOW_CONTROLS"]] <- ggplot(PREDICTION_I2000SR_LOW_CONTROLS, aes(x, predicted)) +
  geom_line(colour = "#0e7fe3") +
  geom_ribbon(aes(ymin = conf.low, ymax = conf.high), fill = "#0e7fe3", alpha = 0.25) +
  geom_point(data = TIBL_I2000SR_LOW_180, aes(x = CONTROL_AGE, y = RESULT, colour = CONTROL_LOT), alpha = 1, size = 0.7) +
  coord_cartesian(ylim = c(10,30)) +
  theme_minimal() +
    theme(legend.position = "none",
        axis.title = element_blank(),
        axis.text.x = element_blank(),
        axis.ticks.x = element_blank()
  ) +
  annotate("label", label = VECTOR_CONTROLS_I2000SR_LOW, x = 0, y = 11, hjust = 0, size = 3)

LIST_PLOTS_I2000SR[["LOW_REAGENTS"]] <- ggplot(PREDICTION_I2000SR_LOW_REAGENTS, aes(x, predicted)) +
  geom_line(colour = "#0e7fe3") +
  geom_ribbon(aes(ymin = conf.low, ymax = conf.high), fill = "#0e7fe3", alpha = 0.25) +
  geom_point(data = TIBL_I2000SR_LOW_180, aes(x = REAGENTS_AGE, y = RESULT, colour = REAGENT_LOT), alpha = 1, size = 0.7) +
  coord_cartesian(ylim = c(10,30)) +
  theme_minimal() +
  theme(legend.position = "none",
        axis.title = element_blank(),
        axis.text.x = element_blank(),
        axis.text.y = element_blank(),
        axis.ticks.x = element_blank()
  ) +
  annotate("label", label = VECTOR_REAGENTS_I2000SR_LOW, x = 0, y = 11, hjust = 0, size = 3)

LIST_PLOTS_I2000SR[["MEDIUM_CONTROLS"]] <- ggplot(PREDICTION_I2000SR_MEDIUM_CONTROLS, aes(x, predicted)) +
  geom_line(colour = "#0e7fe3") +
  geom_ribbon(aes(ymin = conf.low, ymax = conf.high), fill = "#0e7fe3", alpha = 0.25) +
  geom_point(data = TIBL_I2000SR_MEDIUM_180, aes(x = CONTROL_AGE, y = RESULT, colour = CONTROL_LOT), alpha = 1, size = 0.7) +
  coord_cartesian(ylim = c(150,250)) +
  theme_minimal() +
  theme(legend.position = "none",
        axis.title = element_blank(),
        axis.text.x = element_blank(),
        axis.ticks.x = element_blank()
  ) +
  annotate("label", label = VECTOR_CONTROLS_I2000SR_MEDIUM, x = 0, y = 155, hjust = 0, size = 3)

LIST_PLOTS_I2000SR[["MEDIUM_REAGENTS"]] <- ggplot(PREDICTION_I2000SR_MEDIUM_REAGENTS, aes(x, predicted)) +
  geom_line(colour = "#0e7fe3") +
  geom_ribbon(aes(ymin = conf.low, ymax = conf.high), fill = "#0e7fe3", alpha = 0.25) +
  geom_point(data = TIBL_I2000SR_MEDIUM_180, aes(x = REAGENTS_AGE, y = RESULT, colour = REAGENT_LOT), alpha = 1, size = 0.7) +
  coord_cartesian(ylim = c(150,250)) +
  theme_minimal() +
  theme(legend.position = "none",
        axis.title = element_blank(),
        axis.text.x = element_blank(),
        axis.text.y = element_blank(),
        axis.ticks.x = element_blank()
  ) +
  annotate("label", label = VECTOR_REAGENTS_I2000SR_MEDIUM, x = 0, y = 155, hjust = 0, size = 3)

LIST_PLOTS_I2000SR[["HIGH_CONTROLS"]] <- ggplot(PREDICTION_I2000SR_HIGH_CONTROLS, aes(x, predicted)) +
  geom_line(colour = "#0e7fe3") +
  geom_ribbon(aes(ymin = conf.low, ymax = conf.high), fill = "#0e7fe3", alpha = 0.25) +
  geom_point(data = TIBL_I2000SR_HIGH_180, aes(x = CONTROL_AGE, y = RESULT, colour = CONTROL_LOT), alpha = 1, size = 0.7) +
  coord_cartesian(ylim = c(10000,22000)) +
  theme_minimal() +
  theme(legend.position = "none",
        axis.title = element_blank()
  ) +
  annotate("label", label = VECTOR_CONTROLS_I2000SR_HIGH, x = 0, y = 10500, hjust = 0, size = 3)

LIST_PLOTS_I2000SR[["HIGH_REAGENTS"]] <- ggplot(PREDICTION_I2000SR_HIGH_REAGENTS, aes(x, predicted)) +
  geom_line(colour = "#0e7fe3") +
  geom_ribbon(aes(ymin = conf.low, ymax = conf.high), fill = "#0e7fe3", alpha = 0.25) +
  geom_point(data = TIBL_I2000SR_HIGH_180, aes(x = REAGENTS_AGE, y = RESULT, colour = REAGENT_LOT), alpha = 1, size = 0.7) +
  coord_cartesian(ylim = c(10000,22000)) +
  theme_minimal() +
  theme(legend.position = "none",
        axis.title = element_blank(),
        axis.text.y = element_blank()
  ) +
  annotate("label", label = VECTOR_REAGENTS_I2000SR_HIGH, x = 0, y = 10500, hjust = 0, size = 3)

cowplot::plot_grid(PLOT_LEFT,
  cowplot::plot_grid(PLOT_TOP, 
                     cowplot::plot_grid(plotlist = LIST_PLOTS_I2000SR, ncol = 2, scale=1.07, align = "hv"), ncol = 1, rel_heights = c(0.05, 1, 0.05), 
                     PLOT_LOTAGE_BOTTOM),
  PLOT_RIGHT, nrow = 1, rel_widths = c(0.05, 1, 0.05))

```

```{r Architect CI4100 lot means, fig.height=10, fig.width=8, fig.cap="Architect ci4100 mean TnI concentration over lot manufacture date"}

##### Draw linear model of ci4000 lot means over date of lot manufacture #####

LIST_PLOTS_LOTMEANS_CI4100 <- list()

LIST_PLOTS_LOTMEANS_CI4100[["LOW_CONTROLS"]] <- TIBL_CI4100_LOW %>%
  group_by(CONTROL_LOT) %>%
  summarise(RESULT_MEAN = mean(RESULT),
            RESULT_SD = sd(RESULT),
            CONTROL_MANUFACTURE_DATE = max(CONTROL_MANUFACTURE_DATE)) %>%
  arrange(CONTROL_MANUFACTURE_DATE) %>%
  ggplot(aes(as.Date(CONTROL_MANUFACTURE_DATE), RESULT_MEAN, group = as.factor(RESULT_MEAN))) +
  geom_hline(yintercept = 20, size = 0.5, colour = "#18ab22", linetype = "dashed") +
  geom_errorbar(aes(ymax = RESULT_MEAN + RESULT_SD, ymin = RESULT_MEAN - RESULT_SD, colour = CONTROL_LOT), width = 0) +
  geom_point(aes(colour = CONTROL_LOT), size = 1.5) +
  coord_cartesian(ylim = c(15,30)) +
  theme_minimal() +
  theme(legend.position = "none",
        axis.title = element_blank(),
        axis.text.x = element_blank(),
        axis.ticks.x = element_blank()
  ) +
  scale_x_date(date_labels = "%b %Y")

LIST_PLOTS_LOTMEANS_CI4100[["LOW_REAGENTS"]] <- TIBL_CI4100_LOW %>%
  group_by(REAGENT_LOT) %>%
  summarise(RESULT_MEAN = mean(RESULT),
            RESULT_SD = sd(RESULT),
            CONTROL_MANUFACTURE_DATE = max(CONTROL_MANUFACTURE_DATE)) %>%
  arrange(CONTROL_MANUFACTURE_DATE) %>%
  ggplot(aes(as.Date(CONTROL_MANUFACTURE_DATE), RESULT_MEAN, group = as.factor(RESULT_MEAN))) +
  geom_hline(yintercept = 20, size = 0.5, colour = "#18ab22", linetype = "dashed") +
  geom_errorbar(aes(ymax = RESULT_MEAN + RESULT_SD, ymin = RESULT_MEAN - RESULT_SD, colour = REAGENT_LOT), width = 0) +
  geom_point(aes(colour = REAGENT_LOT), size = 1.5) +
  coord_cartesian(ylim = c(15,30)) +
  theme_minimal() +
  theme(legend.position = "none",
        axis.title = element_blank(),
        axis.text.x = element_blank(),
        axis.text.y = element_blank(),
        axis.ticks.x = element_blank()
  ) +
  scale_x_date(date_labels = "%b %Y")

LIST_PLOTS_LOTMEANS_CI4100[["MEDIUM_CONTROLS"]] <- TIBL_CI4100_MEDIUM %>%
  group_by(CONTROL_LOT) %>%
  summarise(RESULT_MEAN = mean(RESULT),
            RESULT_SD = sd(RESULT),
            CONTROL_MANUFACTURE_DATE = max(CONTROL_MANUFACTURE_DATE)) %>%
  arrange(CONTROL_MANUFACTURE_DATE) %>%
  ggplot(aes(as.Date(CONTROL_MANUFACTURE_DATE), RESULT_MEAN, group = as.factor(RESULT_MEAN))) +
  geom_hline(yintercept = 200, size = 0.5, colour = "#18ab22", linetype = "dashed") +
  geom_errorbar(aes(ymax = RESULT_MEAN + RESULT_SD, ymin = RESULT_MEAN - RESULT_SD, colour = CONTROL_LOT), width = 0) +
  geom_point(aes(colour = CONTROL_LOT), size = 1.5) +
  coord_cartesian(ylim = c(150,230)) +
  theme_minimal() +
  theme(legend.position = "none",
        axis.title = element_blank(),
        axis.text.x = element_blank()
  ) +
  scale_x_date(date_labels = "%b %Y")

LIST_PLOTS_LOTMEANS_CI4100[["MEDIUM_REAGENTS"]] <- TIBL_CI4100_MEDIUM %>%
  group_by(REAGENT_LOT) %>%
  summarise(RESULT_MEAN = mean(RESULT),
            RESULT_SD = sd(RESULT),
            CONTROL_MANUFACTURE_DATE = max(CONTROL_MANUFACTURE_DATE)) %>%
  arrange(CONTROL_MANUFACTURE_DATE) %>%
  ggplot(aes(as.Date(CONTROL_MANUFACTURE_DATE), RESULT_MEAN, group = as.factor(RESULT_MEAN))) +
  geom_hline(yintercept = 200, size = 0.5, colour = "#18ab22", linetype = "dashed") +
  geom_errorbar(aes(ymax = RESULT_MEAN + RESULT_SD, ymin = RESULT_MEAN - RESULT_SD, colour = REAGENT_LOT), width = 0) +
  geom_point(aes(colour = REAGENT_LOT), size = 1.5) +
  coord_cartesian(ylim = c(150,230)) +
  theme_minimal() +
  theme(legend.position = "none",
        axis.title = element_blank(),
        axis.text.x = element_blank(),
        axis.text.y = element_blank()
  ) +
  scale_x_date(date_labels = "%b %Y")

LIST_PLOTS_LOTMEANS_CI4100[["HIGH_CONTROLS"]] <- TIBL_CI4100_HIGH %>%
  group_by(CONTROL_LOT) %>%
  summarise(RESULT_MEAN = mean(RESULT),
            RESULT_SD = sd(RESULT),
            CONTROL_MANUFACTURE_DATE = max(CONTROL_MANUFACTURE_DATE)) %>%
  arrange(CONTROL_MANUFACTURE_DATE) %>%
  ggplot(aes(as.Date(CONTROL_MANUFACTURE_DATE), RESULT_MEAN, group = as.factor(RESULT_MEAN))) +
  geom_hline(yintercept = 15000, size = 0.5, colour = "#18ab22", linetype = "dashed") +
  geom_errorbar(aes(ymax = RESULT_MEAN + RESULT_SD, ymin = RESULT_MEAN - RESULT_SD, colour = CONTROL_LOT), width = 0) +
  geom_point(aes(colour = CONTROL_LOT), size = 1.5) +
  coord_cartesian(ylim = c(10000,20000)) +
  theme_minimal() +
  theme(legend.position = "none",
        axis.title = element_blank(),
        axis.text.x = element_text(angle = 90)
  ) +
  scale_x_date(date_labels = "%b %Y")

LIST_PLOTS_LOTMEANS_CI4100[["HIGH_REAGENTS"]] <- TIBL_CI4100_HIGH %>%
  group_by(REAGENT_LOT) %>%
  summarise(RESULT_MEAN = mean(RESULT),
            RESULT_SD = sd(RESULT),
            CONTROL_MANUFACTURE_DATE = max(CONTROL_MANUFACTURE_DATE)) %>%
  arrange(CONTROL_MANUFACTURE_DATE) %>%
  ggplot(aes(as.Date(CONTROL_MANUFACTURE_DATE), RESULT_MEAN, group = as.factor(RESULT_MEAN))) +
  geom_hline(yintercept = 15000, size = 0.5, colour = "#18ab22", linetype = "dashed") +
  geom_errorbar(aes(ymax = RESULT_MEAN + RESULT_SD, ymin = RESULT_MEAN - RESULT_SD, colour = REAGENT_LOT), width = 0) +
  geom_point(aes(colour = REAGENT_LOT), size = 1.5) +
  coord_cartesian(ylim = c(10000,20000)) +
  theme_minimal() +
  theme(legend.position = "none",
        axis.title = element_blank(),
        axis.text.x = element_text(angle = 90),
        axis.text.y = element_blank()
  ) +
  scale_x_date(date_labels = "%b %Y")

PLOT_LOTMEANS_BOTTOM <- cowplot::plot_grid(ggdraw() + draw_label("Date of lot manufacture"))

cowplot::plot_grid(PLOT_LEFT,
  cowplot::plot_grid(PLOT_TOP, 
                     cowplot::plot_grid(plotlist = LIST_PLOTS_LOTMEANS_CI4100, ncol = 2, scale=1.1, align = "hv"), ncol = 1, rel_heights = c(0.05, 1, 0.05), 
                     PLOT_LOTMEANS_BOTTOM),
  PLOT_RIGHT, nrow = 1, rel_widths = c(0.05, 1, 0.05))


```

```{r Architect I2000SR lot means, fig.height=10, fig.width=8, fig.cap="Architect i2000SR mean TnI concentration over lot manufacture date"}

##### Draw linear model of i2000SR lot means over date of lot manufacture #####

LIST_PLOTS_LOTMEANS_I2000SR <- list()

LIST_PLOTS_LOTMEANS_I2000SR[["LOW_CONTROLS"]] <- TIBL_I2000SR_LOW %>%
  group_by(CONTROL_LOT) %>%
  summarise(RESULT_MEAN = mean(RESULT),
            RESULT_SD = sd(RESULT),
            CONTROL_MANUFACTURE_DATE = max(CONTROL_MANUFACTURE_DATE)) %>%
  arrange(CONTROL_MANUFACTURE_DATE) %>%
  ggplot(aes(as.Date(CONTROL_MANUFACTURE_DATE), RESULT_MEAN, group = as.factor(RESULT_MEAN))) +
  geom_hline(yintercept = 20, size = 0.5, colour = "#18ab22", linetype = "dashed") +
  geom_errorbar(aes(ymax = RESULT_MEAN + RESULT_SD, ymin = RESULT_MEAN - RESULT_SD, colour = CONTROL_LOT), width = 0) +
  geom_point(aes(colour = CONTROL_LOT), size = 1.5) +
  coord_cartesian(ylim = c(15,30)) +
  theme_minimal() +
  theme(legend.position = "none",
        axis.title = element_blank(),
        axis.text.x = element_blank(),
        axis.ticks.x = element_blank()
  ) +
  scale_x_date(date_labels = "%b %Y")

LIST_PLOTS_LOTMEANS_I2000SR[["LOW_REAGENTS"]] <- TIBL_I2000SR_LOW %>%
  group_by(REAGENT_LOT) %>%
  summarise(RESULT_MEAN = mean(RESULT),
            RESULT_SD = sd(RESULT),
            CONTROL_MANUFACTURE_DATE = max(CONTROL_MANUFACTURE_DATE)) %>%
  arrange(CONTROL_MANUFACTURE_DATE) %>%
  ggplot(aes(as.Date(CONTROL_MANUFACTURE_DATE), RESULT_MEAN, group = as.factor(RESULT_MEAN))) +
  geom_hline(yintercept = 20, size = 0.5, colour = "#18ab22", linetype = "dashed") +
  geom_errorbar(aes(ymax = RESULT_MEAN + RESULT_SD, ymin = RESULT_MEAN - RESULT_SD, colour = REAGENT_LOT), width = 0) +
  geom_point(aes(colour = REAGENT_LOT), size = 1.5) +
  coord_cartesian(ylim = c(15,30)) +
  theme_minimal() +
  theme(legend.position = "none",
        axis.title = element_blank(),
        axis.text.x = element_blank(),
        axis.text.y = element_blank(),
        axis.ticks.x = element_blank()
  ) +
  scale_x_date(date_labels = "%b %Y")

LIST_PLOTS_LOTMEANS_I2000SR[["MEDIUM_CONTROLS"]] <- TIBL_I2000SR_MEDIUM %>%
  group_by(CONTROL_LOT) %>%
  summarise(RESULT_MEAN = mean(RESULT),
            RESULT_SD = sd(RESULT),
            CONTROL_MANUFACTURE_DATE = max(CONTROL_MANUFACTURE_DATE)) %>%
  arrange(CONTROL_MANUFACTURE_DATE) %>%
  ggplot(aes(as.Date(CONTROL_MANUFACTURE_DATE), RESULT_MEAN, group = as.factor(RESULT_MEAN))) +
  geom_hline(yintercept = 200, size = 0.5, colour = "#18ab22", linetype = "dashed") +
  geom_errorbar(aes(ymax = RESULT_MEAN + RESULT_SD, ymin = RESULT_MEAN - RESULT_SD, colour = CONTROL_LOT), width = 0) +
  geom_point(aes(colour = CONTROL_LOT), size = 1.5) +
  coord_cartesian(ylim = c(150,230)) +
  theme_minimal() +
  theme(legend.position = "none",
        axis.title = element_blank(),
        axis.text.x = element_blank()
  ) +
  scale_x_date(date_labels = "%b %Y")

LIST_PLOTS_LOTMEANS_I2000SR[["MEDIUM_REAGENTS"]] <- TIBL_I2000SR_MEDIUM %>%
  group_by(REAGENT_LOT) %>%
  summarise(RESULT_MEAN = mean(RESULT),
            RESULT_SD = sd(RESULT),
            CONTROL_MANUFACTURE_DATE = max(CONTROL_MANUFACTURE_DATE)) %>%
  arrange(CONTROL_MANUFACTURE_DATE) %>%
  ggplot(aes(as.Date(CONTROL_MANUFACTURE_DATE), RESULT_MEAN, group = as.factor(RESULT_MEAN))) +
  geom_hline(yintercept = 200, size = 0.5, colour = "#18ab22", linetype = "dashed") +
  geom_errorbar(aes(ymax = RESULT_MEAN + RESULT_SD, ymin = RESULT_MEAN - RESULT_SD, colour = REAGENT_LOT), width = 0) +
  geom_point(aes(colour = REAGENT_LOT), size = 1.5) +
  coord_cartesian(ylim = c(150,230)) +
  theme_minimal() +
  theme(legend.position = "none",
        axis.title = element_blank(),
        axis.text.x = element_blank(),
        axis.text.y = element_blank()
  ) +
  scale_x_date(date_labels = "%b %Y")

LIST_PLOTS_LOTMEANS_I2000SR[["HIGH_CONTROLS"]] <- TIBL_I2000SR_HIGH %>%
  group_by(CONTROL_LOT) %>%
  summarise(RESULT_MEAN = mean(RESULT),
            RESULT_SD = sd(RESULT),
            CONTROL_MANUFACTURE_DATE = max(CONTROL_MANUFACTURE_DATE)) %>%
  arrange(CONTROL_MANUFACTURE_DATE) %>%
  ggplot(aes(as.Date(CONTROL_MANUFACTURE_DATE), RESULT_MEAN, group = as.factor(RESULT_MEAN))) +
  geom_hline(yintercept = 15000, size = 0.5, colour = "#18ab22", linetype = "dashed") +
  geom_errorbar(aes(ymax = RESULT_MEAN + RESULT_SD, ymin = RESULT_MEAN - RESULT_SD, colour = CONTROL_LOT), width = 0) +
  geom_point(aes(colour = CONTROL_LOT), size = 1.5) +
  coord_cartesian(ylim = c(10000,20000)) +
  theme_minimal() +
  theme(legend.position = "none",
        axis.title = element_blank(),
        axis.text.x = element_text(angle = 90)
  ) +
  scale_x_date(date_labels = "%b %Y")

LIST_PLOTS_LOTMEANS_I2000SR[["HIGH_REAGENTS"]] <- TIBL_I2000SR_HIGH %>%
  group_by(REAGENT_LOT) %>%
  summarise(RESULT_MEAN = mean(RESULT),
            RESULT_SD = sd(RESULT),
            CONTROL_MANUFACTURE_DATE = max(CONTROL_MANUFACTURE_DATE)) %>%
  arrange(CONTROL_MANUFACTURE_DATE) %>%
  ggplot(aes(as.Date(CONTROL_MANUFACTURE_DATE), RESULT_MEAN, group = as.factor(RESULT_MEAN))) +
  geom_hline(yintercept = 15000, size = 0.5, colour = "#18ab22", linetype = "dashed") +
  geom_errorbar(aes(ymax = RESULT_MEAN + RESULT_SD, ymin = RESULT_MEAN - RESULT_SD, colour = REAGENT_LOT), width = 0) +
  geom_point(aes(colour = REAGENT_LOT), size = 1.5) +
  coord_cartesian(ylim = c(10000,20000)) +
  theme_minimal() +
  theme(legend.position = "none",
        axis.title = element_blank(),
        axis.text.x = element_text(angle = 90),
        axis.text.y = element_blank()
  ) +
  scale_x_date(date_labels = "%b %Y")

cowplot::plot_grid(PLOT_LEFT,
  cowplot::plot_grid(PLOT_TOP, 
                     cowplot::plot_grid(plotlist = LIST_PLOTS_LOTMEANS_I2000SR, ncol = 2, scale=1.1, align = "hv"), ncol = 1, rel_heights = c(0.05, 1, 0.05), 
                     PLOT_LOTMEANS_BOTTOM),
  PLOT_RIGHT, nrow = 1, rel_widths = c(0.05, 1, 0.05))
  
```

```{r Architect CI4100 and I2000SR Calibration Results over time, fig.height=10, fig.width=8, fig.cap="Architect ci4100 and i2000SR TnI concentration over time from last calibration"}

##### Draw linear models of ci4000 and i2000SR of test result vs time from last calibration #####

FIT_CI4100_CALIBRATION_LOW <- lm(RESULT ~ CALIBRATION_AGE, data = TIBL_CI4100_LOW_180)
FIT_CI4100_CALIBRATION_MEDIUM <- lm(RESULT ~ CALIBRATION_AGE, data = TIBL_CI4100_MEDIUM_180)
FIT_CI4100_CALIBRATION_HIGH <- lm(RESULT ~ CALIBRATION_AGE, data = TIBL_CI4100_HIGH_180)

FIT_I2000SR_CALIBRATION_LOW <- lm(RESULT ~ CALIBRATION_AGE, data = TIBL_I2000SR_LOW_180)
FIT_I2000SR_CALIBRATION_MEDIUM <- lm(RESULT ~ CALIBRATION_AGE, data = TIBL_I2000SR_MEDIUM_180)
FIT_I2000SR_CALIBRATION_HIGH <- lm(RESULT ~ CALIBRATION_AGE, data = TIBL_I2000SR_HIGH_180)

VECTOR_CI4100_LOW <- paste0("Intercept: ", FUNC_ROUND(coef(FIT_CI4100_CALIBRATION_LOW)["(Intercept)"], 3), " (95% CI: ", FUNC_ROUND(confint(FIT_CI4100_CALIBRATION_LOW)[1,1], 3), " - ", FUNC_ROUND(confint(FIT_CI4100_CALIBRATION_LOW)[1,2], 3), ") ng/L\n", "Slope: ", FUNC_ROUND(coef(FIT_CI4100_CALIBRATION_LOW)["CALIBRATION_AGE"], 3), " (95% CI: ", FUNC_ROUND(confint(FIT_CI4100_CALIBRATION_LOW)[2,1], 3), " - ", FUNC_ROUND(confint(FIT_CI4100_CALIBRATION_LOW)[2,2], 3), ") ng/L/day")
VECTOR_I2000SR_LOW <- paste0("Intercept: ", FUNC_ROUND(coef(FIT_I2000SR_CALIBRATION_LOW)["(Intercept)"], 3), " (95% CI: ", FUNC_ROUND(confint(FIT_I2000SR_CALIBRATION_LOW)[1,1], 3), " - ", FUNC_ROUND(confint(FIT_I2000SR_CALIBRATION_LOW)[1,2], 3), ") ng/L\n", "Slope: ", FUNC_ROUND(coef(FIT_I2000SR_CALIBRATION_LOW)["CALIBRATION_AGE"], 3), " (95% CI: ", FUNC_ROUND(confint(FIT_I2000SR_CALIBRATION_LOW)[2,1], 3), " - ", FUNC_ROUND(confint(FIT_I2000SR_CALIBRATION_LOW)[2,2], 3), ") ng/L/day")
VECTOR_CI4100_MEDIUM <- paste0("Intercept: ", FUNC_ROUND(coef(FIT_CI4100_CALIBRATION_MEDIUM)["(Intercept)"], 2), " (95% CI: ", FUNC_ROUND(confint(FIT_CI4100_CALIBRATION_MEDIUM)[1,1], 2), " - ", FUNC_ROUND(confint(FIT_CI4100_CALIBRATION_MEDIUM)[1,2], 2), ") ng/L\n", "Slope: ", FUNC_ROUND(coef(FIT_CI4100_CALIBRATION_MEDIUM)["CALIBRATION_AGE"], 2), " (95% CI: ", FUNC_ROUND(confint(FIT_CI4100_CALIBRATION_MEDIUM)[2,1], 2), " - ", FUNC_ROUND(confint(FIT_CI4100_CALIBRATION_MEDIUM)[2,2], 2), ") ng/L/day")
VECTOR_I2000SR_MEDIUM <- paste0("Intercept: ", FUNC_ROUND(coef(FIT_I2000SR_CALIBRATION_MEDIUM)["(Intercept)"], 2), " (95% CI: ", FUNC_ROUND(confint(FIT_I2000SR_CALIBRATION_MEDIUM)[1,1], 2), " - ", FUNC_ROUND(confint(FIT_I2000SR_CALIBRATION_MEDIUM)[1,2], 2), ") ng/L\n", "Slope: ", FUNC_ROUND(coef(FIT_I2000SR_CALIBRATION_MEDIUM)["CALIBRATION_AGE"], 2), " (95% CI: ", FUNC_ROUND(confint(FIT_I2000SR_CALIBRATION_MEDIUM)[2,1], 3), " - ", FUNC_ROUND(confint(FIT_I2000SR_CALIBRATION_MEDIUM)[2,2], 2), ") ng/L/day")
VECTOR_CI4100_HIGH <- paste0("Intercept: ", FUNC_ROUND(coef(FIT_CI4100_CALIBRATION_HIGH)["(Intercept)"], 0), " (95% CI: ", FUNC_ROUND(confint(FIT_CI4100_CALIBRATION_HIGH)[1,1], 0), " - ", FUNC_ROUND(confint(FIT_CI4100_CALIBRATION_HIGH)[1,2], 0), ") ng/L\n", "Slope: ", FUNC_ROUND(coef(FIT_CI4100_CALIBRATION_HIGH)["CALIBRATION_AGE"], 0), " (95% CI: ", FUNC_ROUND(confint(FIT_CI4100_CALIBRATION_HIGH)[2,1], 0), " - ", FUNC_ROUND(confint(FIT_CI4100_CALIBRATION_HIGH)[2,2], 0), ") ng/L/day")
VECTOR_I2000SR_HIGH <- paste0("Intercept: ", FUNC_ROUND(coef(FIT_I2000SR_CALIBRATION_HIGH)["(Intercept)"], 0), " (95% CI: ", FUNC_ROUND(confint(FIT_I2000SR_CALIBRATION_HIGH)[1,1], 0), " - ", FUNC_ROUND(confint(FIT_I2000SR_CALIBRATION_HIGH)[1,2], 0), ") ng/L\n", "Slope: ", FUNC_ROUND(coef(FIT_I2000SR_CALIBRATION_HIGH)["CALIBRATION_AGE"], 0), " (95% CI: ", FUNC_ROUND(confint(FIT_I2000SR_CALIBRATION_HIGH)[2,1], 0), " - ", FUNC_ROUND(confint(FIT_I2000SR_CALIBRATION_HIGH)[2,2], 0), ") ng/L/day")


PREDICTION_CI4100_CALIBRATION_LOW <- FUNC_GGPREDICT(FIT_CI4100_CALIBRATION_LOW, TIBL_CI4100_LOW_180, "CALIBRATION_AGE")
PREDICTION_I2000SR_CALIBRATION_LOW <- FUNC_GGPREDICT(FIT_I2000SR_CALIBRATION_LOW, TIBL_I2000SR_LOW_180, "CALIBRATION_AGE")
PREDICTION_CI4100_CALIBRATION_MEDIUM <- FUNC_GGPREDICT(FIT_CI4100_CALIBRATION_MEDIUM, TIBL_CI4100_MEDIUM_180, "CALIBRATION_AGE")
PREDICTION_I2000SR_CALIBRATION_MEDIUM <- FUNC_GGPREDICT(FIT_I2000SR_CALIBRATION_MEDIUM, TIBL_I2000SR_MEDIUM_180, "CALIBRATION_AGE")
PREDICTION_CI4100_CALIBRATION_HIGH <- FUNC_GGPREDICT(FIT_CI4100_CALIBRATION_HIGH, TIBL_CI4100_HIGH_180, "CALIBRATION_AGE")
PREDICTION_I2000SR_CALIBRATION_HIGH <- FUNC_GGPREDICT(FIT_I2000SR_CALIBRATION_HIGH, TIBL_I2000SR_HIGH_180, "CALIBRATION_AGE")

LIST_PLOTS_CALIBRATION <- list()

LIST_PLOTS_CALIBRATION[["CI4100_LOW"]] <- ggplot(PREDICTION_CI4100_CALIBRATION_LOW, aes(x, predicted)) +
  geom_line(colour = "#0e7fe3") +
  geom_ribbon(aes(ymin = conf.low, ymax = conf.high), fill = "#0e7fe3", alpha = 0.25) +
  geom_point(data = TIBL_CI4100_LOW_180, aes(x = CALIBRATION_AGE, y = RESULT, colour = REAGENT_LOT), alpha = 1, size = 0.7) +
  coord_cartesian(ylim = c(10,30)) +
  theme_minimal() +
    theme(legend.position = "none",
        axis.title = element_blank(),
        axis.text.x = element_blank(),
        axis.ticks.x = element_blank()
  ) +
  annotate("label", label = VECTOR_CI4100_LOW, x = 0, y = 11, hjust = 0, size = 3)

LIST_PLOTS_CALIBRATION[["I2000SR_LOW"]] <- ggplot(PREDICTION_I2000SR_CALIBRATION_LOW, aes(x, predicted)) +
  geom_line(colour = "#0e7fe3") +
  geom_ribbon(aes(ymin = conf.low, ymax = conf.high), fill = "#0e7fe3", alpha = 0.25) +
  geom_point(data = TIBL_I2000SR_LOW_180, aes(x = CALIBRATION_AGE, y = RESULT, colour = REAGENT_LOT), alpha = 1, size = 0.7) +
  coord_cartesian(ylim = c(10,30)) +
  theme_minimal() +
  theme(legend.position = "none",
        axis.title = element_blank(),
        axis.text.x = element_blank(),
        axis.text.y = element_blank(),
        axis.ticks.x = element_blank()
  ) +
  annotate("label", label = VECTOR_I2000SR_LOW, x = 0, y = 11, hjust = 0, size = 3)

LIST_PLOTS_CALIBRATION[["CI4100_MEDIUM"]] <- ggplot(PREDICTION_CI4100_CALIBRATION_MEDIUM, aes(x, predicted)) +
  geom_line(colour = "#0e7fe3") +
  geom_ribbon(aes(ymin = conf.low, ymax = conf.high), fill = "#0e7fe3", alpha = 0.25) +
  geom_point(data = TIBL_CI4100_MEDIUM_180, aes(x = CALIBRATION_AGE, y = RESULT, colour = REAGENT_LOT), alpha = 1, size = 0.7) +
  coord_cartesian(ylim = c(150,250)) +
  theme_minimal() +
  theme(legend.position = "none",
        axis.title = element_blank(),
        axis.text.x = element_blank(),
        axis.ticks.x = element_blank()
  ) +
  annotate("label", label = VECTOR_CI4100_MEDIUM, x = 0, y = 152, hjust = 0, size = 3)

LIST_PLOTS_CALIBRATION[["I2000SR_MEDIUM"]] <- ggplot(PREDICTION_I2000SR_CALIBRATION_MEDIUM, aes(x, predicted)) +
  geom_line(colour = "#0e7fe3") +
  geom_ribbon(aes(ymin = conf.low, ymax = conf.high), fill = "#0e7fe3", alpha = 0.25) +
  geom_point(data = TIBL_I2000SR_MEDIUM, aes(x = CALIBRATION_AGE, y = RESULT, colour = REAGENT_LOT), alpha = 1, size = 0.7) +
  coord_cartesian(ylim = c(150,250)) +
  theme_minimal() +
  theme(legend.position = "none",
        axis.title = element_blank(),
        axis.text.x = element_blank(),
        axis.text.y = element_blank(),
        axis.ticks.x = element_blank()
  ) +
  annotate("label", label = VECTOR_I2000SR_MEDIUM, x = 0, y = 152, hjust = 0, size = 3)

LIST_PLOTS_CALIBRATION[["CI4100_HIGH"]] <- ggplot(PREDICTION_CI4100_CALIBRATION_HIGH, aes(x, predicted)) +
  geom_line(colour = "#0e7fe3") +
  geom_ribbon(aes(ymin = conf.low, ymax = conf.high), fill = "#0e7fe3", alpha = 0.25) +
  geom_point(data = TIBL_CI4100_HIGH_180, aes(x = CALIBRATION_AGE, y = RESULT, colour = REAGENT_LOT), alpha = 1, size = 0.7) +
  coord_cartesian(ylim = c(10000,22000)) +
  theme_minimal() +
  theme(legend.position = "none",
        axis.title = element_blank()
  ) +
  annotate("label", label = VECTOR_CI4100_HIGH, x = 0, y = 10210, hjust = 0, size = 3)

LIST_PLOTS_CALIBRATION[["I2000SR_HIGH"]] <- ggplot(PREDICTION_I2000SR_CALIBRATION_HIGH, aes(x, predicted)) +
  geom_line(colour = "#0e7fe3") +
  geom_ribbon(aes(ymin = conf.low, ymax = conf.high), fill = "#0e7fe3", alpha = 0.25) +
  geom_point(data = TIBL_I2000SR_HIGH_180, aes(x = CALIBRATION_AGE, y = RESULT, colour = REAGENT_LOT), alpha = 1, size = 0.7) +
  coord_cartesian(ylim = c(10000,22000)) +
  theme_minimal() +
  theme(legend.position = "none",
        axis.title = element_blank(),
        axis.text.y = element_blank()
  ) +
  annotate("label", label = VECTOR_I2000SR_HIGH, x = 0, y = 10210, hjust = 0, size = 3)

PLOT_CALIBRATION_TOP <- cowplot::plot_grid(ggdraw() + draw_label("ARCHITECT ci4100"), ggdraw() + draw_label("ARCHITECT i2000SR"))
PLOT_CALIBRATION_BOTTOM <- cowplot::plot_grid(ggdraw() + draw_label("Time from calibration (days)"))

cowplot::plot_grid(PLOT_LEFT,
  cowplot::plot_grid(PLOT_CALIBRATION_TOP, 
                     cowplot::plot_grid(plotlist = LIST_PLOTS_CALIBRATION, ncol = 2, scale=1.07, align = "hv"), ncol = 1, rel_heights = c(0.05, 1, 0.05), 
                     PLOT_CALIBRATION_BOTTOM),
  PLOT_RIGHT, nrow = 1, rel_widths = c(0.05, 1, 0.05))


```

# Reviewers requests

```{r CI4100Descriptivesshort}

##### Descriptive statistics ci4100 samples#####

CHAR_TIBL_TITLE = "Descriptive statistics for Architect CI4100 hs-TnI quality control and assay samples"

TIBL_CI4100_SHORT <- TIBL_CI4100 %>%
  filter(CONTROL_AGE < max(TIBL_ALINITY$CONTROL_AGE) & REAGENTS_AGE < max(TIBL_ALINITY$REAGENTS_AGE))

cat(paste0("<caption>(#tab:descriptivesCI4100controlshort) Descriptive statistics for Architect CI4100 quality control and assay samples adjusted to maximum age of Alinity quality controls and reagents. Historical data from between ", months(min(TIBL_CI4100_SHORT$DATE_TIME_COMPLETED)), " ", format(min(TIBL_CI4100_SHORT$DATE_TIME_COMPLETED), "%Y"), " and ",  months(max(TIBL_CI4100_SHORT$DATE_TIME_COMPLETED)), " ", format(max(TIBL_CI4100_SHORT$DATE_TIME_COMPLETED), "%Y"), " was collected. </caption>"))

inner_join(
  TIBL_CI4100_SHORT %>%
    group_by(CONTROL_LEVEL) %>%
    left_join(TIBL_TRT_LONG, by = c("CONTROL_LOT", "CONTROL_LEVEL" = "LEVEL")) %>%
     summarise(N_RUNS = n(),
              MEAN = mean(RESULT),
              BIAS_FRT = mean((RESULT - MEAN_FACTORY_RELEASE_TESTING)/MEAN_FACTORY_RELEASE_TESTING)*100,
              CV_TOTAL = sd(RESULT)/mean(RESULT)*100
    ) %>%
    mutate(BIAS_TARGET = case_when(
      CONTROL_LEVEL == "level.1" ~ (MEAN - 20) / 20 * 100,
      CONTROL_LEVEL == "level.2" ~ (MEAN - 200) / 200 * 100,
      CONTROL_LEVEL == "level.3" ~ (MEAN - 15000) / 15000 * 100
    )),
  
  TIBL_CI4100_SHORT %>%
    group_by(CONTROL_LEVEL, CONTROL_LOT) %>%
    summarise(N_LOT = n(),
              VAR = var(RESULT),
              MEAN = mean(RESULT),
              SD = sd(RESULT),
              CV = sd(RESULT)/mean(RESULT)
    ) %>%
    ungroup() %>%
    group_by(CONTROL_LEVEL) %>%
    summarise(CV_POOLED_INTRAQC = sqrt(sum((N_LOT-1)*CV^2)/(sum(N_LOT)-n()))*100,   # Weighted pooled CV
              CV_INTERQC = sd(MEAN)/mean(MEAN)*100,
              N_QC_LOTS = n()
    ),
  by = "CONTROL_LEVEL") %>%
  inner_join(TIBL_CI4100_SHORT %>%
               group_by(CONTROL_LEVEL, REAGENT_LOT) %>%
               summarise(N_LOT = n(),
                         VAR = var(RESULT),
              MEAN = mean(RESULT),
              SD = sd(RESULT),
              CV = sd(RESULT)/mean(RESULT)
               ) %>%
    ungroup() %>%
    group_by(CONTROL_LEVEL) %>%
    summarise(CV_POOLED_INTRAASSAY = sqrt(sum((N_LOT-1)*CV^2)/(sum(N_LOT)-n()))*100,   # Weighted pooled CV
              CV_INTERASSAY = sd(MEAN)/mean(MEAN)*100,
              N_ASSAY_LOTS = n()
               ), by = "CONTROL_LEVEL") %>%
  pivot_longer(cols = -CONTROL_LEVEL, names_to = "STATISTIC") %>%
  pivot_wider(names_from = CONTROL_LEVEL, values_from = value) %>%
  mutate(UNIT = case_when(
    str_detect(STATISTIC, "BIAS") | str_detect(STATISTIC, "CV") ~ "%",
    str_detect(STATISTIC, "N\\_") ~ "",
    TRUE ~ "ng/L"
  )) %>%
  arrange(match(STATISTIC, c("N_QC_LOTS", "N_ASSAY_LOTS", "N_RUNS", "MEAN", "BIAS_TARGET", "BIAS_FRT", "CV_POOLED_INTRAQC", "CV_INTERQC", "CV_POOLED_INTRAASSAY", "CV_INTERASSAY", "CV_TOTAL"))) %>%   
  mutate(STATISTIC = case_when(
    STATISTIC == "MEAN" ~ str_to_sentence(STATISTIC),
    STATISTIC == "CV_INTERQC" ~ "CV<sub>Inter-QC lot</sub>",
    STATISTIC == "CV_POOLED_INTRAQC" ~ "CV<sub>Intra-QC lot</sub>",
    STATISTIC == "CV_INTERASSAY" ~ "CV<sub>Inter-assay</sub>",
    STATISTIC == "CV_POOLED_INTRAASSAY" ~ "CV<sub>Intra-assay</sub>",
    STATISTIC == "N_QC_LOTS" ~ "N<sub>QC lots</sub>",
    STATISTIC == "N_ASSAY_LOTS" ~ "N<sub>Assay lots</sub>",
    STATISTIC == "N_RUNS" ~ "N<sub>Total runs</sub>",
    STATISTIC == "BIAS_TARGET" ~ "Bias<sub>Target</sub>",
    STATISTIC == "BIAS_FRT" ~ "Bias<sub>FRT</sub>",
    STATISTIC == "CV_TOTAL" ~ "CV<sub>Total</sub>"
  )) %>%
  dplyr::select(STATISTIC, UNIT, everything()) %>%  
  datatable(class = 'cell-border stripe', 
            colnames = c("Statistic", "Unit", "Level 1 (20)", "Level 2 (200)", "Level 3 (15000)"), 
            rownames = FALSE, 
            escape = FALSE,
            extensions = c('Buttons'),
            options = list(
              autoWidth = TRUE,
              initComplete = JS(
                "function(settings, json) {",
                "$('body').css({'font-family': 'Calibri'});",
                "}"
              ),
              dom = 'Brt',
              pageLength = -1,
              buttons = list(list(extend = 'csv',
                                  text = "CSV",
                                  title = CHAR_TIBL_TITLE),
                             list(extend = 'excel',
                                  text = "Excel",
                                  title = CHAR_TIBL_TITLE),
                             list(extend = 'copy',
                                  text = "Copy",
                                  title = NULL)
              )
            )
  )

```

```{r I2000SRDescriptivesshort}

##### Descriptive statistics I2000SR samples#####

CHAR_TIBL_TITLE = "Descriptive statistics for Architect I2000SR hs-TnI quality control and assay samples"

TIBL_I2000SR_SHORT <- TIBL_I2000SR %>%
  filter(CONTROL_AGE < max(TIBL_ALINITY$CONTROL_AGE) & REAGENTS_AGE < max(TIBL_ALINITY$REAGENTS_AGE))

cat(paste0("<caption>(#tab:descriptivesI2000SRcontrolshort) Descriptive statistics for Architect I2000SR quality control and assay samples adjusted to maximum age of Alinity quality controls. Historical data from between ", months(min(TIBL_I2000SR_SHORT$DATE_TIME_COMPLETED)), " ", format(min(TIBL_I2000SR_SHORT$DATE_TIME_COMPLETED), "%Y"), " and ",  months(max(TIBL_I2000SR_SHORT$DATE_TIME_COMPLETED)), " ", format(max(TIBL_I2000SR_SHORT$DATE_TIME_COMPLETED), "%Y"), " was collected. </caption>"))

inner_join(
  TIBL_I2000SR_SHORT %>%
    group_by(CONTROL_LEVEL) %>%
    left_join(TIBL_TRT_LONG, by = c("CONTROL_LOT", "CONTROL_LEVEL" = "LEVEL")) %>%
     summarise(N_RUNS = n(),
              MEAN = mean(RESULT),
              BIAS_FRT = mean((RESULT - MEAN_FACTORY_RELEASE_TESTING)/MEAN_FACTORY_RELEASE_TESTING)*100,
              CV_TOTAL = sd(RESULT)/mean(RESULT)*100
    ) %>%
    mutate(BIAS_TARGET = case_when(
      CONTROL_LEVEL == "level.1" ~ (MEAN - 20) / 20 * 100,
      CONTROL_LEVEL == "level.2" ~ (MEAN - 200) / 200 * 100,
      CONTROL_LEVEL == "level.3" ~ (MEAN - 15000) / 15000 * 100
    )),
  
  TIBL_I2000SR_SHORT %>%
    group_by(CONTROL_LEVEL, CONTROL_LOT) %>%
    summarise(N_LOT = n(),
              VAR = var(RESULT),
              MEAN = mean(RESULT),
              SD = sd(RESULT),
              CV = sd(RESULT)/mean(RESULT)
    ) %>%
    ungroup() %>%
    group_by(CONTROL_LEVEL) %>%
    summarise(CV_POOLED_INTRAQC = sqrt(sum((N_LOT-1)*CV^2)/(sum(N_LOT)-n()))*100,   # Weighted pooled CV
              CV_INTERQC = sd(MEAN)/mean(MEAN)*100,
              N_QC_LOTS = n()
    ),
  by = "CONTROL_LEVEL") %>%
  inner_join(TIBL_I2000SR_SHORT %>%
               group_by(CONTROL_LEVEL, REAGENT_LOT) %>%
               summarise(N_LOT = n(),
                         VAR = var(RESULT),
              MEAN = mean(RESULT),
              SD = sd(RESULT),
              CV = sd(RESULT)/mean(RESULT)
               ) %>%
    ungroup() %>%
    group_by(CONTROL_LEVEL) %>%
    summarise(CV_POOLED_INTRAASSAY = sqrt(sum((N_LOT-1)*CV^2)/(sum(N_LOT)-n()))*100,   # Weighted pooled CV
              CV_INTERASSAY = sd(MEAN)/mean(MEAN)*100,
              N_ASSAY_LOTS = n()
               ), by = "CONTROL_LEVEL") %>%
  pivot_longer(cols = -CONTROL_LEVEL, names_to = "STATISTIC") %>%
  pivot_wider(names_from = CONTROL_LEVEL, values_from = value) %>%
  mutate(UNIT = case_when(
    str_detect(STATISTIC, "BIAS") | str_detect(STATISTIC, "CV") ~ "%",
    str_detect(STATISTIC, "N\\_") ~ "",
    TRUE ~ "ng/L"
  )) %>%
  arrange(match(STATISTIC, c("N_QC_LOTS", "N_ASSAY_LOTS", "N_RUNS", "MEAN", "BIAS_TARGET", "BIAS_FRT", "CV_POOLED_INTRAQC", "CV_INTERQC", "CV_POOLED_INTRAASSAY", "CV_INTERASSAY", "CV_TOTAL"))) %>%   
  mutate(STATISTIC = case_when(
    STATISTIC == "MEAN" ~ str_to_sentence(STATISTIC),
    STATISTIC == "CV_INTERQC" ~ "CV<sub>Inter-QC lot</sub>",
    STATISTIC == "CV_POOLED_INTRAQC" ~ "CV<sub>Intra-QC lot</sub>",
    STATISTIC == "CV_INTERASSAY" ~ "CV<sub>Inter-assay</sub>",
    STATISTIC == "CV_POOLED_INTRAASSAY" ~ "CV<sub>Intra-assay</sub>",
    STATISTIC == "N_QC_LOTS" ~ "N<sub>QC lots</sub>",
    STATISTIC == "N_ASSAY_LOTS" ~ "N<sub>Assay lots</sub>",
    STATISTIC == "N_RUNS" ~ "N<sub>Total runs</sub>",
    STATISTIC == "BIAS_TARGET" ~ "Bias<sub>Target</sub>",
    STATISTIC == "BIAS_FRT" ~ "Bias<sub>FRT</sub>",
    STATISTIC == "CV_TOTAL" ~ "CV<sub>Total</sub>"
  )) %>%
  dplyr::select(STATISTIC, UNIT, everything()) %>%  
  datatable(class = 'cell-border stripe', 
            colnames = c("Statistic", "Unit", "Level 1 (20)", "Level 2 (200)", "Level 3 (15000)"), 
            rownames = FALSE, 
            escape = FALSE,
            extensions = c('Buttons'),
            options = list(
              autoWidth = TRUE,
              initComplete = JS(
                "function(settings, json) {",
                "$('body').css({'font-family': 'Calibri'});",
                "}"
              ),
              dom = 'Brt',
              pageLength = -1,
              buttons = list(list(extend = 'csv',
                                  text = "CSV",
                                  title = CHAR_TIBL_TITLE),
                             list(extend = 'excel',
                                  text = "Excel",
                                  title = CHAR_TIBL_TITLE),
                             list(extend = 'copy',
                                  text = "Copy",
                                  title = NULL)
              )
            )
  )

```

```{r CI4100outlier}

FUNC_OUTLIERS <- function(data, var){
  VAR1 <- enquo(var)
  VAR <- pull(data, !!VAR1)
  df <- expand.grid(VAR, VAR)
  result <- df %>%
    mutate(DIFFERENCE = Var1 - Var2) %>%
    summarise(COUNT = sum(DIFFERENCE >6| DIFFERENCE < -6),
              TOTAL = n()-nrow(data))
  
  return(result)
}

FUNC_OUTLIERS_CONSEQ <- function(data, var, date){
  VAR1 <- enquo(var)
  DATE1 <- enquo(date)
  DF <- arrange(data, !!DATE1)
  DF <- mutate(DF, DIFF = !!VAR1 - lag(!!VAR1, default = first(!!VAR1)))
  RESULT <- DF %>%
    summarise(COUNT = sum(DIFF > 6 | DIFF < -6),
              TOTAL = n())
  
  return(RESULT)
}

TIBL_CI4100_LOW_180 %>%
  dplyr::select(CONTROL_LOT, REAGENT_LOT, RESULT) %>%
  group_by(CONTROL_LOT, REAGENT_LOT) %>%
  group_modify(~FUNC_OUTLIERS(., RESULT), .keep = TRUE) %>%
  mutate(PERCENT = COUNT/TOTAL*100) %>%
  write.csv(., "Outliers.csv")

TIBL_CI4100_LOW_180 %>%
  FUNC_OUTLIERS(RESULT) %>%
  mutate(PERCENT = COUNT/TOTAL*100)

TIBL_I2000SR_LOW_180 %>%
  group_by(CONTROL_LOT, REAGENT_LOT) %>%
  group_modify(~FUNC_OUTLIERS(., RESULT), .keep = TRUE) %>%
  mutate(PERCENT = COUNT/TOTAL*100) %>%
  write.csv(., "Outliers.csv")

TIBL_I2000SR_LOW_180 %>%
  FUNC_OUTLIERS(RESULT) %>%
  mutate(PERCENT = COUNT/TOTAL*100)

TIBL_ALINITY_LOW %>%
  group_by(CONTROL_LOT, REAGENT_LOT) %>%
  group_modify(~FUNC_OUTLIERS(., RESULT), .keep = TRUE) %>%
  mutate(PERCENT = COUNT/TOTAL*100) %>%
  write.csv(., "Outliers.csv")

TIBL_ALINITY_LOW %>%
  FUNC_OUTLIERS(RESULT) %>%
  mutate(PERCENT = COUNT/TOTAL*100)

TIBL_CI4100_LOW_180 %>%
  group_by(CONTROL_LOT, REAGENT_LOT) %>%
  group_modify(~FUNC_OUTLIERS_CONSEQ(., RESULT, DATE_TIME_COMPLETED), .keep = TRUE) %>%
  mutate(PERCENT = COUNT/TOTAL*100) %>%
  write.csv(., "Outliers.csv")

TIBL_I2000SR_LOW_180 %>%
  group_by(CONTROL_LOT, REAGENT_LOT) %>%
  group_modify(~FUNC_OUTLIERS_CONSEQ(., RESULT, DATE_TIME_COMPLETED), .keep = TRUE) %>%
  mutate(PERCENT = COUNT/TOTAL*100) %>%
  write.csv(., "Outliers.csv")

TIBL_ALINITY_LOW %>%
  group_by(CONTROL_LOT, REAGENT_LOT) %>%
  group_modify(~FUNC_OUTLIERS_CONSEQ(., RESULT, DATE_TIME_COMPLETION), .keep = TRUE) %>%
  mutate(PERCENT = COUNT/TOTAL*100) %>%
  write.csv(., "Outliers.csv")

TIBL_CI4100_LOW_180 %>%
  group_modify(~FUNC_OUTLIERS_CONSEQ(., RESULT, DATE_TIME_COMPLETED), .keep = TRUE) %>%
  mutate(PERCENT = COUNT/TOTAL*100) %>%
  write.csv(., "Outliers.csv")

TIBL_I2000SR_LOW_180 %>%
  group_modify(~FUNC_OUTLIERS_CONSEQ(., RESULT, DATE_TIME_COMPLETED), .keep = TRUE) %>%
  mutate(PERCENT = COUNT/TOTAL*100) %>%
  write.csv(., "Outliers.csv")

TIBL_ALINITY_LOW %>%
  group_modify(~FUNC_OUTLIERS_CONSEQ(., RESULT, DATE_TIME_COMPLETION), .keep = TRUE) %>%
  mutate(PERCENT = COUNT/TOTAL*100) %>%
  write.csv(., "Outliers.csv")


```
