# Supplementary material for: Time-related performance characteristics of high-sensitivity troponin I assay using manufacturer’s controls and reagents
Source: Pract Lab Med. 2021 Mar 26;25:e00217. doi: 10.1016/j.plabm.2021.e00217 (PMC8058562; doi:10.1016/j.plabm.2021.e00217)
Supplement: Multimedia component 3 [file mmc3.xlsx]

## Sheet: TR Testing Results (04-12-2019)
ASSAY_NAME	CONTROL_LOT	LEVEL_1_MEAN_TARGET	LEVEL_2_MEAN_TARGET	LEVEL_3_MEAN_TARGET	LEVEL_1_MEAN_FACTORY_RELEASE_TESTING	LEVEL_2_MEAN_FACTORY_RELEASE_TESTING	LEVEL_3_MEAN_FACTORY_RELEASE_TESTING	UNIT	MODULE	CONTROL_MANUFACTURE_DATE	CONTROL_EXPIRY_DATE
hsTnI	02429UI00	20	200	15000	19.06	193.88	15664.9	pg/mL	I2000SR	2019-04-09	2019-09-14
hsTnI	04915UI00	20	200	15000	18.92	199.94	15539.6	pg/mL	I2000SR	2019-06-19	2019-12-04
hsTnI	72088UI00	20	200	15000	20.24	201.02	15743.6	pg/mL	CI4100	2017-01-08	2017-06-15
hsTnI	69042UI00	20	200	15000	20.37	191.58	15705.5	pg/mL	CI4100	2016-09-09	2017-02-14
hsTnI	66393UI00	20	200	15000	20.59	184.02	15768.4	pg/mL	CI4100	2016-07-18	2016-12-23
hsTnI	62385UI00	20	200	15000	19.73	188.38	15611.3	pg/mL	CI4100	2016-04-04	2016-09-09
hsTnI	60246UI00	20	200	15000	20.3	194.93	16068.4	pg/mL	CI4100	2016-01-15	2016-06-20
hsTnI	59148UI00	20	200	15000	20.84	190	15545.4	pg/mL	CI4100	2015-11-13	2016-04-18
hsTnI	54247UI00	20	200	15000	20.05	192.36	15049.4	pg/mL	CI4100	2015-06-30	2018-12-05
hsTnI	84131UI00	20	200	15000	20.4	201.71	15684.8	pg/mL	I2000SR	2018-02-01	2018-07-06
hsTnI	88303UI00	20	200	15000	19.36	194.99	15122.2	pg/mL	I2000SR	2018-05-13	2018-10-18
hsTnI	91174UI00	20	200	15000	19.9	199.07	15324.9	pg/mL	I2000SR	2018-08-22	2019-01-27
hsTnI	94347UI00	20	200	15000	19.47	202.02	15195.3	pg/mL	I2000SR	2018-12-08	2019-05-09
hsTnI	95249UI00	20	200	15000	21.24	199.83	14880.5	pg/mL	ALINITY	2019-01-02	2019-06-07
hsTnI	96307UI00	20	200	15000	20.68	192.71	14578.9	pg/mL	ALINITY	2019-02-11	2019-07-16
hsTnI	05921U100	20	200	15000	NA	NA	NA	pg/mL	ALINITY	2019-06-29	2020-01-16
hsTnI	04918U100	20	200	15000	NA	NA	NA	pg/mL	I2000SR	2019-06-19	2020-01-02
hsTnI	04915U100	20	200	15000	NA	NA	NA	pg/mL	I2000SR	2019-01-12	2019-07-12

## Sheet: Alinity ci Results (27-11-2019)
SAMPLE_ID	SAMPLE_TYPE	R_P	MODULE	SERIAL_NUMBER	RSM_POSITION	OPERATOR_ID	RELEASED_BY	CONTROL_NAME	CONTROL_LEVEL	CONTROL_LOT	CONTROL_LOT_EXPIRATION	ASSAY_NAME	ASSAY_NUMBER	ASSAY_VERSION	RESULT	CONTROL_RANGE	RLU_IA	DILUTION	PROCESSING_CODES	REAGENT_LOT	REAGENT_SERIAL_NUMBER	REAGENT_LOT_EXPIRATION	SYSTEM_NAME	SYSTEM_SOFTWARE_VERSION	DATE_TIME_CALIBRATION	DATE_TIME_COMPLETION	CONTROL_MANUFACTURE_DATE	CONTROL_EXPIRY_DATE	ASSAY_MANUFACTURE_DATE	ASSAY_EXPIRY_DATE
95249UI001	Control	P1972/1	2	Ai02380	2021-01-02	Admin	Admin	HSTNI	level.1	95249UI00	2019-06-07	hsTnI STAT	468	4	20.5	12.00000 - 28.00000 pg/mL	1299	UNDILUTED	NA	96031UI00	1074	2019-06-26	Alinity ci-series	2.6.2	2019-03-21 10:31:00	2019-03-21 10:59:00	2019-01-02	2019-06-07	2019-01-22	2019-06-27
95249UI001	Control	P1972/1	2	Ai02380	2021-01-02	Admin	Admin	HSTNI	level.1	95249UI00	2019-06-07	hsTnI STAT	468	4	20.5	12.00000 - 28.00000 pg/mL	1301	UNDILUTED	NA	96031UI00	1074	2019-06-26	Alinity ci-series	2.6.2	2019-03-21 10:31:00	2019-03-21 10:59:00	2019-01-02	2019-06-07	2019-01-22	2019-06-27
95249UI001	Control	P1972/1	2	Ai02380	2021-01-02	Admin	Admin	HSTNI	level.1	95249UI00	2019-06-07	hsTnI STAT	468	4	18.9	12.00000 - 28.00000 pg/mL	1208	UNDILUTED	NA	96031UI00	1074	2019-06-26	Alinity ci-series	2.6.2	2019-03-21 10:31:00	2019-03-21 11:00:00	2019-01-02	2019-06-07	2019-01-22	2019-06-27
95249UI001	Control	P1972/1	2	Ai02380	2021-01-02	Admin	Admin	HSTNI	level.1	95249UI00	2019-06-07	hsTnI STAT	468	4	19.7	12.00000 - 28.00000 pg/mL	1254	UNDILUTED	NA	96031UI00	1074	2019-06-26	Alinity ci-series	2.6.2	2019-03-21 10:31:00	2019-03-21 11:00:00	2019-01-02	2019-06-07	2019-01-22	2019-06-27
95249UI001	Control	P1972/1	2	Ai02380	2021-01-02	Admin	Admin	HSTNI	level.1	95249UI00	2019-06-07	hsTnI STAT	468	4	19.7	12.00000 - 28.00000 pg/mL	1255	UNDILUTED	NA	96031UI00	1074	2019-06-26	Alinity ci-series	2.6.2	2019-03-21 10:31:00	2019-03-21 11:00:00	2019-01-02	2019-06-07	2019-01-22	2019-06-27
95249UI002	Control	P1972/2	2	Ai02380	2021-01-02	Admin	Admin	HSTNI	level.2	95249UI00	2019-06-07	hsTnI STAT	468	4	182.2	120.00000 - 280.00000 pg/mL	10364	UNDILUTED	NA	96031UI00	1074	2019-06-26	Alinity ci-series	2.6.2	2019-03-21 10:31:00	2019-03-21 11:01:00	2019-01-02	2019-06-07	2019-01-22	2019-06-27
95249UI002	Control	P1972/2	2	Ai02380	2021-01-02	Admin	Admin	HSTNI	level.2	95249UI00	2019-06-07	hsTnI STAT	468	4	182.6	120.00000 - 280.00000 pg/mL	10387	UNDILUTED	NA	96031UI00	1074	2019-06-26	Alinity ci-series	2.6.2	2019-03-21 10:31:00	2019-03-21 11:01:00	2019-01-02	2019-06-07	2019-01-22	2019-06-27
95249UI002	Control	P1972/2	2	Ai02380	2021-01-02	Admin	Admin	HSTNI	level.2	95249UI00	2019-06-07	hsTnI STAT	468	4	187.4	120.00000 - 280.00000 pg/mL	10655	UNDILUTED	NA	96031UI00	1074	2019-06-26	Alinity ci-series	2.6.2	2019-03-21 10:31:00	2019-03-21 11:01:00	2019-01-02	2019-06-07	2019-01-22	2019-06-27
95249UI002	Control	P1972/2	2	Ai02380	2021-01-02	Admin	Admin	HSTNI	level.2	95249UI00	2019-06-07	hsTnI STAT	468	4	194.2	120.00000 - 280.00000 pg/mL	11041	UNDILUTED	NA	96031UI00	1074	2019-06-26	Alinity ci-series	2.6.2	2019-03-21 10:31:00	2019-03-21 11:01:00	2019-01-02	2019-06-07	2019-01-22	2019-06-27
95249UI002	Control	P1972/2	2	Ai02380	2021-01-02	Admin	Admin	HSTNI	level.2	95249UI00	2019-06-07	hsTnI STAT	468	4	183.5	120.00000 - 280.00000 pg/mL	10439	UNDILUTED	NA	96031UI00	1074	2019-06-26	Alinity ci-series	2.6.2	2019-03-21 10:31:00	2019-03-21 11:02:00	2019-01-02	2019-06-07	2019-01-22	2019-06-27
95249UI003	Control	P1972/3	2	Ai02380	2021-01-02	Admin	Admin	HSTNI	level.3	95249UI00	2019-06-07	hsTnI STAT	468	4	14141.3	9,000.00000 - 21,000.00000 pg/mL	715637	UNDILUTED	NA	96031UI00	1074	2019-06-26	Alinity ci-series	2.6.2	2019-03-21 10:31:00	2019-03-21 11:02:00	2019-01-02	2019-06-07	2019-01-22	2019-06-27
95249UI003	Control	P1972/3	2	Ai02380	2021-01-02	Admin	Admin	HSTNI	level.3	95249UI00	2019-06-07	hsTnI STAT	468	4	14717.6	9,000.00000 - 21,000.00000 pg/mL	741272	UNDILUTED	NA	96031UI00	1074	2019-06-26	Alinity ci-series	2.6.2	2019-03-21 10:31:00	2019-03-21 11:02:00	2019-01-02	2019-06-07	2019-01-22	2019-06-27
95249UI003	Control	P1972/3	2	Ai02380	2021-01-02	Admin	Admin	HSTNI	level.3	95249UI00	2019-06-07	hsTnI STAT	468	4	15575.4	9,000.00000 - 21,000.00000 pg/mL	778967	UNDILUTED	NA	96031UI00	1074	2019-06-26	Alinity ci-series	2.6.2	2019-03-21 10:31:00	2019-03-21 11:03:00	2019-01-02	2019-06-07	2019-01-22	2019-06-27
95249UI003	Control	P1972/3	2	Ai02380	2021-01-02	Admin	Admin	HSTNI	level.3	95249UI00	2019-06-07	hsTnI STAT	468	4	14879.9	9,000.00000 - 21,000.00000 pg/mL	748446	UNDILUTED	NA	96031UI00	1074	2019-06-26	Alinity ci-series	2.6.2	2019-03-21 10:31:00	2019-03-21 11:03:00	2019-01-02	2019-06-07	2019-01-22	2019-06-27
95249UI003	Control	P1972/3	2	Ai02380	2021-01-02	Admin	Admin	HSTNI	level.3	95249UI00	2019-06-07	hsTnI STAT	468	4	15243.2	9,000.00000 - 21,000.00000 pg/mL	764434	UNDILUTED	NA	96031UI00	1074	2019-06-26	Alinity ci-series	2.6.2	2019-03-21 10:31:00	2019-03-21 11:03:00	2019-01-02	2019-06-07	2019-01-22	2019-06-27
95249UI001	Control	P1972/1	2	Ai02380	2021-01-02	Admin	Admin	HSTNI	level.1	95249UI00	2019-06-07	hsTnI STAT	468	4	20	12.00000 - 28.00000 pg/mL	1272	UNDILUTED	NA	96031UI00	1074	2019-06-26	Alinity ci-series	2.6.2	2019-03-21 10:31:00	2019-03-22 08:37:00	2019-01-02	2019-06-07	2019-01-22	2019-06-27
95249UI001	Control	P1972/1	2	Ai02380	2021-01-02	Admin	Admin	HSTNI	level.1	95249UI00	2019-06-07	hsTnI STAT	468	4	23.1	12.00000 - 28.00000 pg/mL	1447	UNDILUTED	NA	96031UI00	1074	2019-06-26	Alinity ci-series	2.6.2	2019-03-21 10:31:00	2019-03-22 08:38:00	2019-01-02	2019-06-07	2019-01-22	2019-06-27
95249UI001	Control	P1972/1	2	Ai02380	2021-01-02	Admin	Admin	HSTNI	level.1	95249UI00	2019-06-07	hsTnI STAT	468	4	21.1	12.00000 - 28.00000 pg/mL	1335	UNDILUTED	NA	96031UI00	1074	2019-06-26	Alinity ci-series	2.6.2	2019-03-21 10:31:00	2019-03-22 08:38:00	2019-01-02	2019-06-07	2019-01-22	2019-06-27
95249UI001	Control	P1972/1	2	Ai02380	2021-01-02	Admin	Admin	HSTNI	level.1	95249UI00	2019-06-07	hsTnI STAT	468	4	20.6	12.00000 - 28.00000 pg/mL	1304	UNDILUTED	NA	96031UI00	1074	2019-06-26	Alinity ci-series	2.6.2	2019-03-21 10:31:00	2019-03-22 08:38:00	2019-01-02	2019-06-07	2019-01-22	2019-06-27
95249UI001	Control	P1972/1	2	Ai02380	2021-01-02	Admin	Admin	HSTNI	level.1	95249UI00	2019-06-07	hsTnI STAT	468	4	21.8	12.00000 - 28.00000 pg/mL	1370	UNDILUTED	NA	96031UI00	1074	2019-06-26	Alinity ci-series	2.6.2	2019-03-21 10:31:00	2019-03-22 08:38:00	2019-01-02	2019-06-07	2019-01-22	2019-06-27
95249UI002	Control	P1972/2	2	Ai02380	2021-01-02	Admin	Admin	HSTNI	level.2	95249UI00	2019-06-07	hsTnI STAT	468	4	203.9	120.00000 - 280.00000 pg/mL	11582	UNDILUTED	NA	96031UI00	1074	2019-06-26	Alinity ci-series	2.6.2	2019-03-21 10:31:00	2019-03-22 08:39:00	2019-01-02	2019-06-07	2019-01-22	2019-06-27
95249UI002	Control	P1972/2	2	Ai02380	2021-01-02	Admin	Admin	HSTNI	level.2	95249UI00	2019-06-07	hsTnI STAT	468	4	192.1	120.00000 - 280.00000 pg/mL	10920	UNDILUTED	NA	96031UI00	1074	2019-06-26	Alinity ci-series	2.6.2	2019-03-21 10:31:00	2019-03-22 08:39:00	2019-01-02	2019-06-07	2019-01-22	2019-06-27
95249UI002	Control	P1972/2	2	Ai02380	2021-01-02	Admin	Admin	HSTNI	level.2	95249UI00	2019-06-07	hsTnI STAT	468	4	209.3	120.00000 - 280.00000 pg/mL	11890	UNDILUTED	NA	96031UI00	1074	2019-06-26	Alinity ci-series	2.6.2	2019-03-21 10:31:00	2019-03-22 08:39:00	2019-01-02	2019-06-07	2019-01-22	2019-06-27
95249UI002	Control	P1972/2	2	Ai02380	2021-01-02	Admin	Admin	HSTNI	level.2	95249UI00	2019-06-07	hsTnI STAT	468	4	199.1	120.00000 - 280.00000 pg/mL	11312	UNDILUTED	NA	96031UI00	1074	2019-06-26	Alinity ci-series	2.6.2	2019-03-21 10:31:00	2019-03-22 08:40:00	2019-01-02	2019-06-07	2019-01-22	2019-06-27
95249UI002	Control	P1972/2	2	Ai02380	2021-01-02	Admin	Admin	HSTNI	level.2	95249UI00	2019-06-07	hsTnI STAT	468	4	194	120.00000 - 280.00000 pg/mL	11029	UNDILUTED	NA	96031UI00	1074	2019-06-26	Alinity ci-series	2.6.2	2019-03-21 10:31:00	2019-03-22 08:40:00	2019-01-02	2019-06-07	2019-01-22	2019-06-27
95249UI003	Control	P1972/3	2	Ai02380	2021-01-02	Admin	Admin	HSTNI	level.3	95249UI00	2019-06-07	hsTnI STAT	468	4	16020.3	9,000.00000 - 21,000.00000 pg/mL	798307	UNDILUTED	NA	96031UI00	1074	2019-06-26	Alinity ci-series	2.6.2	2019-03-21 10:31:00	2019-03-22 08:40:00	2019-01-02	2019-06-07	2019-01-22	2019-06-27
95249UI003	Control	P1972/3	2	Ai02380	2021-01-02	Admin	Admin	HSTNI	level.3	95249UI00	2019-06-07	hsTnI STAT	468	4	15962.9	9,000.00000 - 21,000.00000 pg/mL	795818	UNDILUTED	NA	96031UI00	1074	2019-06-26	Alinity ci-series	2.6.2	2019-03-21 10:31:00	2019-03-22 08:41:00	2019-01-02	2019-06-07	2019-01-22	2019-06-27
95249UI003	Control	P1972/3	2	Ai02380	2021-01-02	Admin	Admin	HSTNI	level.3	95249UI00	2019-06-07	hsTnI STAT	468	4	14892.9	9,000.00000 - 21,000.00000 pg/mL	749021	UNDILUTED	NA	96031UI00	1074	2019-06-26	Alinity ci-series	2.6.2	2019-03-21 10:31:00	2019-03-22 08:41:00	2019-01-02	2019-06-07	2019-01-22	2019-06-27
95249UI003	Control	P1972/3	2	Ai02380	2021-01-02	Admin	Admin	HSTNI	level.3	95249UI00	2019-06-07	hsTnI STAT	468	4	15051.3	9,000.00000 - 21,000.00000 pg/mL	756001	UNDILUTED	NA	96031UI00	1074	2019-06-26	Alinity ci-series	2.6.2	2019-03-21 10:31:00	2019-03-22 08:41:00	2019-01-02	2019-06-07	2019-01-22	2019-06-27
95249UI003	Control	P1972/3	2	Ai02380	2021-01-02	Admin	Admin	HSTNI	level.3	95249UI00	2019-06-07	hsTnI STAT	468	4	15280.4	9,000.00000 - 21,000.00000 pg/mL	766065	UNDILUTED	NA	96031UI00	1074	2019-06-26	Alinity ci-series	2.6.2	2019-03-21 10:31:00	2019-03-22 08:42:00	2019-01-02	2019-06-07	2019-01-22	2019-06-27
95249UI001	Control	P1972/1	2	Ai02380	2021-01-02	Admin	Admin	HSTNI	level.1	95249UI00	2019-06-07	hsTnI STAT	468	4	21.7	12.00000 - 28.00000 pg/mL	1364	UNDILUTED	NA	96031UI00	1074	2019-06-26	Alinity ci-series	2.6.2	2019-03-21 10:31:00	2019-03-25 07:49:00	2019-01-02	2019-06-07	2019-01-22	2019-06-27
95249UI001	Control	P1972/1	2	Ai02380	2021-01-02	Admin	Admin	HSTNI	level.1	95249UI00	2019-06-07	hsTnI STAT	468	4	22.7	12.00000 - 28.00000 pg/mL	1422	UNDILUTED	NA	96031UI00	1074	2019-06-26	Alinity ci-series	2.6.2	2019-03-21 10:31:00	2019-03-25 07:49:00	2019-01-02	2019-06-07	2019-01-22	2019-06-27
95249UI001	Control	P1972/1	2	Ai02380	2021-01-02	Admin	Admin	HSTNI	level.1	95249UI00	2019-06-07	hsTnI STAT	468	4	21.7	12.00000 - 28.00000 pg/mL	1364	UNDILUTED	NA	96031UI00	1074	2019-06-26	Alinity ci-series	2.6.2	2019-03-21 10:31:00	2019-03-25 07:49:00	2019-01-02	2019-06-07	2019-01-22	2019-06-27
95249UI001	Control	P1972/1	2	Ai02380	2021-01-02	Admin	Admin	HSTNI	level.1	95249UI00	2019-06-07	hsTnI STAT	468	4	21.8	12.00000 - 28.00000 pg/mL	1372	UNDILUTED	NA	96031UI00	1074	2019-06-26	Alinity ci-series	2.6.2	2019-03-21 10:31:00	2019-03-25 07:50:00	2019-01-02	2019-06-07	2019-01-22	2019-06-27
95249UI001	Control	P1972/1	2	Ai02380	2021-01-02	Admin	Admin	HSTNI	level.1	95249UI00	2019-06-07	hsTnI STAT	468	4	22	12.00000 - 28.00000 pg/mL	1383	UNDILUTED	NA	96031UI00	1074	2019-06-26	Alinity ci-series	2.6.2	2019-03-21 10:31:00	2019-03-25 07:50:00	2019-01-02	2019-06-07	2019-01-22	2019-06-27
95249UI002	Control	P1972/2	2	Ai02380	2021-01-02	Admin	Admin	HSTNI	level.2	95249UI00	2019-06-07	hsTnI STAT	468	4	211.9	120.00000 - 280.00000 pg/mL	12036	UNDILUTED	NA	96031UI00	1074	2019-06-26	Alinity ci-series	2.6.2	2019-03-21 10:31:00	2019-03-25 07:50:00	2019-01-02	2019-06-07	2019-01-22	2019-06-27
95249UI002	Control	P1972/2	2	Ai02380	2021-01-02	Admin	Admin	HSTNI	level.2	95249UI00	2019-06-07	hsTnI STAT	468	4	213.7	120.00000 - 280.00000 pg/mL	12135	UNDILUTED	NA	96031UI00	1074	2019-06-26	Alinity ci-series	2.6.2	2019-03-21 10:31:00	2019-03-25 07:51:00	2019-01-02	2019-06-07	2019-01-22	2019-06-27
95249UI002	Control	P1972/2	2	Ai02380	2021-01-02	Admin	Admin	HSTNI	level.2	95249UI00	2019-06-07	hsTnI STAT	468	4	209.3	120.00000 - 280.00000 pg/mL	11886	UNDILUTED	NA	96031UI00	1074	2019-06-26	Alinity ci-series	2.6.2	2019-03-21 10:31:00	2019-03-25 07:51:00	2019-01-02	2019-06-07	2019-01-22	2019-06-27
95249UI002	Control	P1972/2	2	Ai02380	2021-01-02	Admin	Admin	HSTNI	level.2	95249UI00	2019-06-07	hsTnI STAT	468	4	199.8	120.00000 - 280.00000 pg/mL	11352	UNDILUTED	NA	96031UI00	1074	2019-06-26	Alinity ci-series	2.6.2	2019-03-21 10:31:00	2019-03-25 07:51:00	2019-01-02	2019-06-07	2019-01-22	2019-06-27
95249UI002	Control	P1972/2	2	Ai02380	2021-01-02	Admin	Admin	HSTNI	level.2	95249UI00	2019-06-07	hsTnI STAT	468	4	206.2	120.00000 - 280.00000 pg/mL	11714	UNDILUTED	NA	96031UI00	1074	2019-06-26	Alinity ci-series	2.6.2	2019-03-21 10:31:00	2019-03-25 07:51:00	2019-01-02	2019-06-07	2019-01-22	2019-06-27
95249UI003	Control	P1972/3	2	Ai02380	2021-01-02	Admin	Admin	HSTNI	level.3	95249UI00	2019-06-07	hsTnI STAT	468	4	16692.5	9,000.00000 - 21,000.00000 pg/mL	827250	UNDILUTED	NA	96031UI00	1074	2019-06-26	Alinity ci-series	2.6.2	2019-03-21 10:31:00	2019-03-25 07:52:00	2019-01-02	2019-06-07	2019-01-22	2019-06-27
95249UI003	Control	P1972/3	2	Ai02380	2021-01-02	Admin	Admin	HSTNI	level.3	95249UI00	2019-06-07	hsTnI STAT	468	4	16369.2	9,000.00000 - 21,000.00000 pg/mL	813370	UNDILUTED	NA	96031UI00	1074	2019-06-26	Alinity ci-series	2.6.2	2019-03-21 10:31:00	2019-03-25 07:52:00	2019-01-02	2019-06-07	2019-01-22	2019-06-27
95249UI003	Control	P1972/3	2	Ai02380	2021-01-02	Admin	Admin	HSTNI	level.3	95249UI00	2019-06-07	hsTnI STAT	468	4	16635.5	9,000.00000 - 21,000.00000 pg/mL	824811	UNDILUTED	NA	96031UI00	1074	2019-06-26	Alinity ci-series	2.6.2	2019-03-21 10:31:00	2019-03-25 07:52:00	2019-01-02	2019-06-07	2019-01-22	2019-06-27
95249UI003	Control	P1972/3	2	Ai02380	2021-01-02	Admin	Admin	HSTNI	level.3	95249UI00	2019-06-07	hsTnI STAT	468	4	16797.9	9,000.00000 - 21,000.00000 pg/mL	831761	UNDILUTED	NA	96031UI00	1074	2019-06-26	Alinity ci-series	2.6.2	2019-03-21 10:31:00	2019-03-25 07:53:00	2019-01-02	2019-06-07	2019-01-22	2019-06-27
95249UI003	Control	P1972/3	2	Ai02380	2021-01-02	Admin	Admin	HSTNI	level.3	95249UI00	2019-06-07	hsTnI STAT	468	4	17150.6	9,000.00000 - 21,000.00000 pg/mL	846794	UNDILUTED	NA	96031UI00	1074	2019-06-26	Alinity ci-series	2.6.2	2019-03-21 10:31:00	2019-03-25 07:53:00	2019-01-02	2019-06-07	2019-01-22	2019-06-27
95249UI001	Control	P1972/1	2	Ai02380	2021-01-02	Admin	Admin	HSTNI	level.1	95249UI00	2019-06-07	hsTnI STAT	468	4	20.7	12.00000 - 28.00000 pg/mL	1313	UNDILUTED	NA	96031UI00	1074	2019-06-26	Alinity ci-series	2.6.2	2019-03-21 10:31:00	2019-03-26 06:41:00	2019-01-02	2019-06-07	2019-01-22	2019-06-27
95249UI001	Control	P1972/1	2	Ai02380	2021-01-02	Admin	Admin	HSTNI	level.1	95249UI00	2019-06-07	hsTnI STAT	468	4	21	12.00000 - 28.00000 pg/mL	1326	UNDILUTED	NA	96031UI00	1074	2019-06-26	Alinity ci-series	2.6.2	2019-03-21 10:31:00	2019-03-26 06:42:00	2019-01-02	2019-06-07	2019-01-22	2019-06-27
95249UI001	Control	P1972/1	2	Ai02380	2021-01-02	Admin	Admin	HSTNI	level.1	95249UI00	2019-06-07	hsTnI STAT	468	4	21.1	12.00000 - 28.00000 pg/mL	1333	UNDILUTED	NA	96031UI00	1074	2019-06-26	Alinity ci-series	2.6.2	2019-03-21 10:31:00	2019-03-26 06:42:00	2019-01-02	2019-06-07	2019-01-22	2019-06-27
95249UI001	Control	P1972/1	2	Ai02380	2021-01-02	Admin	Admin	HSTNI	level.1	95249UI00	2019-06-07	hsTnI STAT	468	4	21.3	12.00000 - 28.00000 pg/mL	1344	UNDILUTED	NA	96031UI00	1074	2019-06-26	Alinity ci-series	2.6.2	2019-03-21 10:31:00	2019-03-26 06:42:00	2019-01-02	2019-06-07	2019-01-22	2019-06-27
95249UI001	Control	P1972/1	2	Ai02380	2021-01-02	Admin	Admin	HSTNI	level.1	95249UI00	2019-06-07	hsTnI STAT	468	4	18.9	12.00000 - 28.00000 pg/mL	1209	UNDILUTED	NA	96031UI00	1074	2019-06-26	Alinity ci-series	2.6.2	2019-03-21 10:31:00	2019-03-26 06:43:00	2019-01-02	2019-06-07	2019-01-22	2019-06-27
95249UI002	Control	P1972/2	2	Ai02380	2021-01-02	Admin	Admin	HSTNI	level.2	95249UI00	2019-06-07	hsTnI STAT	468	4	195.2	120.00000 - 280.00000 pg/mL	11096	UNDILUTED	NA	96031UI00	1074	2019-06-26	Alinity ci-series	2.6.2	2019-03-21 10:31:00	2019-03-26 06:43:00	2019-01-02	2019-06-07	2019-01-22	2019-06-27
95249UI002	Control	P1972/2	2	Ai02380	2021-01-02	Admin	Admin	HSTNI	level.2	95249UI00	2019-06-07	hsTnI STAT	468	4	191	120.00000 - 280.00000 pg/mL	10860	UNDILUTED	NA	96031UI00	1074	2019-06-26	Alinity ci-series	2.6.2	2019-03-21 10:31:00	2019-03-26 06:43:00	2019-01-02	2019-06-07	2019-01-22	2019-06-27
95249UI002	Control	P1972/2	2	Ai02380	2021-01-02	Admin	Admin	HSTNI	level.2	95249UI00	2019-06-07	hsTnI STAT	468	4	189.7	120.00000 - 280.00000 pg/mL	10788	UNDILUTED	NA	96031UI00	1074	2019-06-26	Alinity ci-series	2.6.2	2019-03-21 10:31:00	2019-03-26 06:43:00	2019-01-02	2019-06-07	2019-01-22	2019-06-27
95249UI002	Control	P1972/2	2	Ai02380	2021-01-02	Admin	Admin	HSTNI	level.2	95249UI00	2019-06-07	hsTnI STAT	468	4	187.1	120.00000 - 280.00000 pg/mL	10637	UNDILUTED	NA	96031UI00	1074	2019-06-26	Alinity ci-series	2.6.2	2019-03-21 10:31:00	2019-03-26 06:44:00	2019-01-02	2019-06-07	2019-01-22	2019-06-27
95249UI002	Control	P1972/2	2	Ai02380	2021-01-02	Admin	Admin	HSTNI	level.2	95249UI00	2019-06-07	hsTnI STAT	468	4	197	120.00000 - 280.00000 pg/mL	11197	UNDILUTED	NA	96031UI00	1074	2019-06-26	Alinity ci-series	2.6.2	2019-03-21 10:31:00	2019-03-26 06:44:00	2019-01-02	2019-06-07	2019-01-22	2019-06-27
95249UI003	Control	P1972/3	2	Ai02380	2021-01-02	Admin	Admin	HSTNI	level.3	95249UI00	2019-06-07	hsTnI STAT	468	4	16044.3	9,000.00000 - 21,000.00000 pg/mL	799343	UNDILUTED	NA	96031UI00	1074	2019-06-26	Alinity ci-series	2.6.2	2019-03-21 10:31:00	2019-03-26 06:44:00	2019-01-02	2019-06-07	2019-01-22	2019-06-27
95249UI003	Control	P1972/3	2	Ai02380	2021-01-02	Admin	Admin	HSTNI	level.3	95249UI00	2019-06-07	hsTnI STAT	468	4	16120.7	9,000.00000 - 21,000.00000 pg/mL	802648	UNDILUTED	NA	96031UI00	1074	2019-06-26	Alinity ci-series	2.6.2	2019-03-21 10:31:00	2019-03-26 06:45:00	2019-01-02	2019-06-07	2019-01-22	2019-06-27
95249UI003	Control	P1972/3	2	Ai02380	2021-01-02	Admin	Admin	HSTNI	level.3	95249UI00	2019-06-07	hsTnI STAT	468	4	15938.9	9,000.00000 - 21,000.00000 pg/mL	794778	UNDILUTED	NA	96031UI00	1074	2019-06-26	Alinity ci-series	2.6.2	2019-03-21 10:31:00	2019-03-26 06:45:00	2019-01-02	2019-06-07	2019-01-22	2019-06-27
95249UI003	Control	P1972/3	2	Ai02380	2021-01-02	Admin	Admin	HSTNI	level.3	95249UI00	2019-06-07	hsTnI STAT	468	4	15748.7	9,000.00000 - 21,000.00000 pg/mL	786515	UNDILUTED	NA	96031UI00	1074	2019-06-26	Alinity ci-series	2.6.2	2019-03-21 10:31:00	2019-03-26 06:45:00	2019-01-02	2019-06-07	2019-01-22	2019-06-27
95249UI003	Control	P1972/3	2	Ai02380	2021-01-02	Admin	Admin	HSTNI	level.3	95249UI00	2019-06-07	hsTnI STAT	468	4	14821.1	9,000.00000 - 21,000.00000 pg/mL	745850	UNDILUTED	NA	96031UI00	1074	2019-06-26	Alinity ci-series	2.6.2	2019-03-21 10:31:00	2019-03-26 06:46:00	2019-01-02	2019-06-07	2019-01-22	2019-06-27
95249UI001	Control	P1968/1	2	Ai02380	2021-01-02	Admin	Admin	HSTNI	level.1	95249UI00	2019-06-07	hsTnI STAT	468	4	20.1	12.00000 - 28.00000 pg/mL	1280	UNDILUTED	NA	96031UI00	1074	2019-06-26	Alinity ci-series	2.6.2	2019-03-21 10:31:00	2019-03-27 10:46:00	2019-01-02	2019-06-07	2019-01-22	2019-06-27
95249UI001	Control	P1968/1	2	Ai02380	2021-01-02	Admin	Admin	HSTNI	level.1	95249UI00	2019-06-07	hsTnI STAT	468	4	21	12.00000 - 28.00000 pg/mL	1330	UNDILUTED	NA	96031UI00	1074	2019-06-26	Alinity ci-series	2.6.2	2019-03-21 10:31:00	2019-03-27 10:46:00	2019-01-02	2019-06-07	2019-01-22	2019-06-27
95249UI001	Control	P1968/1	2	Ai02380	2021-01-02	Admin	Admin	HSTNI	level.1	95249UI00	2019-06-07	hsTnI STAT	468	4	21.3	12.00000 - 28.00000 pg/mL	1345	UNDILUTED	NA	96031UI00	1074	2019-06-26	Alinity ci-series	2.6.2	2019-03-21 10:31:00	2019-03-27 10:47:00	2019-01-02	2019-06-07	2019-01-22	2019-06-27
95249UI001	Control	P1968/1	2	Ai02380	2021-01-02	Admin	Admin	HSTNI	level.1	95249UI00	2019-06-07	hsTnI STAT	468	4	19.5	12.00000 - 28.00000 pg/mL	1242	UNDILUTED	NA	96031UI00	1074	2019-06-26	Alinity ci-series	2.6.2	2019-03-21 10:31:00	2019-03-27 10:47:00	2019-01-02	2019-06-07	2019-01-22	2019-06-27
95249UI001	Control	P1968/1	2	Ai02380	2021-01-02	Admin	Admin	HSTNI	level.1	95249UI00	2019-06-07	hsTnI STAT	468	4	19.3	12.00000 - 28.00000 pg/mL	1233	UNDILUTED	NA	96031UI00	1074	2019-06-26	Alinity ci-series	2.6.2	2019-03-21 10:31:00	2019-03-27 10:47:00	2019-01-02	2019-06-07	2019-01-22	2019-06-27
95249UI002	Control	P1968/2	2	Ai02380	2021-01-02	Admin	Admin	HSTNI	level.2	95249UI00	2019-06-07	hsTnI STAT	468	4	199.1	120.00000 - 280.00000 pg/mL	11316	UNDILUTED	NA	96031UI00	1074	2019-06-26	Alinity ci-series	2.6.2	2019-03-21 10:31:00	2019-03-27 10:48:00	2019-01-02	2019-06-07	2019-01-22	2019-06-27
95249UI002	Control	P1968/2	2	Ai02380	2021-01-02	Admin	Admin	HSTNI	level.2	95249UI00	2019-06-07	hsTnI STAT	468	4	198.1	120.00000 - 280.00000 pg/mL	11256	UNDILUTED	NA	96031UI00	1074	2019-06-26	Alinity ci-series	2.6.2	2019-03-21 10:31:00	2019-03-27 10:48:00	2019-01-02	2019-06-07	2019-01-22	2019-06-27
95249UI002	Control	P1968/2	2	Ai02380	2021-01-02	Admin	Admin	HSTNI	level.2	95249UI00	2019-06-07	hsTnI STAT	468	4	200.8	120.00000 - 280.00000 pg/mL	11407	UNDILUTED	NA	96031UI00	1074	2019-06-26	Alinity ci-series	2.6.2	2019-03-21 10:31:00	2019-03-27 10:48:00	2019-01-02	2019-06-07	2019-01-22	2019-06-27
95249UI002	Control	P1968/2	2	Ai02380	2021-01-02	Admin	Admin	HSTNI	level.2	95249UI00	2019-06-07	hsTnI STAT	468	4	198.4	120.00000 - 280.00000 pg/mL	11277	UNDILUTED	NA	96031UI00	1074	2019-06-26	Alinity ci-series	2.6.2	2019-03-21 10:31:00	2019-03-27 10:48:00	2019-01-02	2019-06-07	2019-01-22	2019-06-27
95249UI002	Control	P1968/2	2	Ai02380	2021-01-02	Admin	Admin	HSTNI	level.2	95249UI00	2019-06-07	hsTnI STAT	468	4	204	120.00000 - 280.00000 pg/mL	11589	UNDILUTED	NA	96031UI00	1074	2019-06-26	Alinity ci-series	2.6.2	2019-03-21 10:31:00	2019-03-27 10:49:00	2019-01-02	2019-06-07	2019-01-22	2019-06-27
95249UI003	Control	P1968/3	2	Ai02380	2021-01-02	Admin	Admin	HSTNI	level.3	95249UI00	2019-06-07	hsTnI STAT	468	4	15779	9,000.00000 - 21,000.00000 pg/mL	787836	UNDILUTED	NA	96031UI00	1074	2019-06-26	Alinity ci-series	2.6.2	2019-03-21 10:31:00	2019-03-27 10:49:00	2019-01-02	2019-06-07	2019-01-22	2019-06-27
95249UI003	Control	P1968/3	2	Ai02380	2021-01-02	Admin	Admin	HSTNI	level.3	95249UI00	2019-06-07	hsTnI STAT	468	4	16092.5	9,000.00000 - 21,000.00000 pg/mL	801429	UNDILUTED	NA	96031UI00	1074	2019-06-26	Alinity ci-series	2.6.2	2019-03-21 10:31:00	2019-03-27 10:49:00	2019-01-02	2019-06-07	2019-01-22	2019-06-27
95249UI003	Control	P1968/3	2	Ai02380	2021-01-02	Admin	Admin	HSTNI	level.3	95249UI00	2019-06-07	hsTnI STAT	468	4	15409.3	9,000.00000 - 21,000.00000 pg/mL	771712	UNDILUTED	NA	96031UI00	1074	2019-06-26	Alinity ci-series	2.6.2	2019-03-21 10:31:00	2019-03-27 10:50:00	2019-01-02	2019-06-07	2019-01-22	2019-06-27
95249UI003	Control	P1968/3	2	Ai02380	2021-01-02	Admin	Admin	HSTNI	level.3	95249UI00	2019-06-07	hsTnI STAT	468	4	15793.8	9,000.00000 - 21,000.00000 pg/mL	788478	UNDILUTED	NA	96031UI00	1074	2019-06-26	Alinity ci-series	2.6.2	2019-03-21 10:31:00	2019-03-27 10:50:00	2019-01-02	2019-06-07	2019-01-22	2019-06-27
95249UI003	Control	P1968/3	2	Ai02380	2021-01-02	Admin	Admin	HSTNI	level.3	95249UI00	2019-06-07	hsTnI STAT	468	4	15039.6	9,000.00000 - 21,000.00000 pg/mL	755484	UNDILUTED	NA	96031UI00	1074	2019-06-26	Alinity ci-series	2.6.2	2019-03-21 10:31:00	2019-03-27 10:50:00	2019-01-02	2019-06-07	2019-01-22	2019-06-27
96307UI001	Control	P1973/1	2	Ai02380	2021-01-02	Admin	Admin	HSTNI	level.1	96307UI00	2019-07-16	hsTnI STAT	468	4	19.9	12.00000 - 28.00000 pg/mL	1447	UNDILUTED	NA	02903UI00	220	2019-08-08	Alinity ci-series	2.6.2	2019-05-22 17:10:00	2019-05-22 17:18:00	2019-02-11	2019-07-16	2019-03-04	2019-08-08
96307UI001	Control	P1973/1	2	Ai02380	2021-01-02	Admin	Admin	HSTNI	level.1	96307UI00	2019-07-16	hsTnI STAT	468	4	19.9	12.00000 - 28.00000 pg/mL	1449	UNDILUTED	NA	02903UI00	220	2019-08-08	Alinity ci-series	2.6.2	2019-05-22 17:10:00	2019-05-22 17:18:00	2019-02-11	2019-07-16	2019-03-04	2019-08-08
96307UI001	Control	P1973/1	2	Ai02380	2021-01-02	Admin	Admin	HSTNI	level.1	96307UI00	2019-07-16	hsTnI STAT	468	4	19.3	12.00000 - 28.00000 pg/mL	1408	UNDILUTED	NA	02903UI00	220	2019-08-08	Alinity ci-series	2.6.2	2019-05-22 17:10:00	2019-05-22 17:18:00	2019-02-11	2019-07-16	2019-03-04	2019-08-08
96307UI001	Control	P1973/1	2	Ai02380	2021-01-02	Admin	Admin	HSTNI	level.1	96307UI00	2019-07-16	hsTnI STAT	468	4	20.1	12.00000 - 28.00000 pg/mL	1460	UNDILUTED	NA	02903UI00	220	2019-08-08	Alinity ci-series	2.6.2	2019-05-22 17:10:00	2019-05-22 17:19:00	2019-02-11	2019-07-16	2019-03-04	2019-08-08
96307UI001	Control	P1973/1	2	Ai02380	2021-01-02	Admin	Admin	HSTNI	level.1	96307UI00	2019-07-16	hsTnI STAT	468	4	21.6	12.00000 - 28.00000 pg/mL	1553	UNDILUTED	NA	02903UI00	220	2019-08-08	Alinity ci-series	2.6.2	2019-05-22 17:10:00	2019-05-22 17:19:00	2019-02-11	2019-07-16	2019-03-04	2019-08-08
96307UI002	Control	P1973/2	2	Ai02380	2021-01-02	Admin	Admin	HSTNI	level.2	96307UI00	2019-07-16	hsTnI STAT	468	4	192.3	120.00000 - 280.00000 pg/mL	12288	UNDILUTED	NA	02903UI00	220	2019-08-08	Alinity ci-series	2.6.2	2019-05-22 17:10:00	2019-05-22 17:19:00	2019-02-11	2019-07-16	2019-03-04	2019-08-08
96307UI002	Control	P1973/2	2	Ai02380	2021-01-02	Admin	Admin	HSTNI	level.2	96307UI00	2019-07-16	hsTnI STAT	468	4	190.2	120.00000 - 280.00000 pg/mL	12158	UNDILUTED	NA	02903UI00	220	2019-08-08	Alinity ci-series	2.6.2	2019-05-22 17:10:00	2019-05-22 17:20:00	2019-02-11	2019-07-16	2019-03-04	2019-08-08
96307UI002	Control	P1973/2	2	Ai02380	2021-01-02	Admin	Admin	HSTNI	level.2	96307UI00	2019-07-16	hsTnI STAT	468	4	196.5	120.00000 - 280.00000 pg/mL	12552	UNDILUTED	NA	02903UI00	220	2019-08-08	Alinity ci-series	2.6.2	2019-05-22 17:10:00	2019-05-22 17:20:00	2019-02-11	2019-07-16	2019-03-04	2019-08-08
96307UI002	Control	P1973/2	2	Ai02380	2021-01-02	Admin	Admin	HSTNI	level.2	96307UI00	2019-07-16	hsTnI STAT	468	4	191.4	120.00000 - 280.00000 pg/mL	12232	UNDILUTED	NA	02903UI00	220	2019-08-08	Alinity ci-series	2.6.2	2019-05-22 17:10:00	2019-05-22 17:20:00	2019-02-11	2019-07-16	2019-03-04	2019-08-08
96307UI002	Control	P1973/2	2	Ai02380	2021-01-02	Admin	Admin	HSTNI	level.2	96307UI00	2019-07-16	hsTnI STAT	468	4	189.7	120.00000 - 280.00000 pg/mL	12127	UNDILUTED	NA	02903UI00	220	2019-08-08	Alinity ci-series	2.6.2	2019-05-22 17:10:00	2019-05-22 17:20:00	2019-02-11	2019-07-16	2019-03-04	2019-08-08
96307UI003	Control	P1973/3	2	Ai02380	2021-01-02	Admin	Admin	HSTNI	level.3	96307UI00	2019-07-16	hsTnI STAT	468	4	14576.1	9,000.00000 - 21,000.00000 pg/mL	807835	UNDILUTED	NA	02903UI00	220	2019-08-08	Alinity ci-series	2.6.2	2019-05-22 17:10:00	2019-05-22 17:21:00	2019-02-11	2019-07-16	2019-03-04	2019-08-08
96307UI003	Control	P1973/3	2	Ai02380	2021-01-02	Admin	Admin	HSTNI	level.3	96307UI00	2019-07-16	hsTnI STAT	468	4	14869.6	9,000.00000 - 21,000.00000 pg/mL	822036	UNDILUTED	NA	02903UI00	220	2019-08-08	Alinity ci-series	2.6.2	2019-05-22 17:10:00	2019-05-22 17:21:00	2019-02-11	2019-07-16	2019-03-04	2019-08-08
96307UI003	Control	P1973/3	2	Ai02380	2021-01-02	Admin	Admin	HSTNI	level.3	96307UI00	2019-07-16	hsTnI STAT	468	4	14992	9,000.00000 - 21,000.00000 pg/mL	827940	UNDILUTED	NA	02903UI00	220	2019-08-08	Alinity ci-series	2.6.2	2019-05-22 17:10:00	2019-05-22 17:21:00	2019-02-11	2019-07-16	2019-03-04	2019-08-08
96307UI003	Control	P1973/3	2	Ai02380	2021-01-02	Admin	Admin	HSTNI	level.3	96307UI00	2019-07-16	hsTnI STAT	468	4	14488.9	9,000.00000 - 21,000.00000 pg/mL	803600	UNDILUTED	NA	02903UI00	220	2019-08-08	Alinity ci-series	2.6.2	2019-05-22 17:10:00	2019-05-22 17:22:00	2019-02-11	2019-07-16	2019-03-04	2019-08-08
96307UI003	Control	P1973/3	2	Ai02380	2021-01-02	Admin	Admin	HSTNI	level.3	96307UI00	2019-07-16	hsTnI STAT	468	4	14689.9	9,000.00000 - 21,000.00000 pg/mL	813349	UNDILUTED	NA	02903UI00	220	2019-08-08	Alinity ci-series	2.6.2	2019-05-22 17:10:00	2019-05-22 17:22:00	2019-02-11	2019-07-16	2019-03-04	2019-08-08
96307UI001	Control	P1973/1	2	Ai02380	2021-01-02	Admin	Admin	HSTNI	level.1	96307UI00	2019-07-16	hsTnI STAT	468	4	20.1	12.00000 - 28.00000 pg/mL	1464	UNDILUTED	NA	02903UI00	220	2019-08-08	Alinity ci-series	2.6.2	2019-05-22 17:10:00	2019-05-23 11:10:00	2019-02-11	2019-07-16	2019-03-04	2019-08-08
96307UI001	Control	P1973/1	2	Ai02380	2021-01-02	Admin	Admin	HSTNI	level.1	96307UI00	2019-07-16	hsTnI STAT	468	4	19.1	12.00000 - 28.00000 pg/mL	1395	UNDILUTED	NA	02903UI00	220	2019-08-08	Alinity ci-series	2.6.2	2019-05-22 17:10:00	2019-05-23 11:10:00	2019-02-11	2019-07-16	2019-03-04	2019-08-08
96307UI001	Control	P1973/1	2	Ai02380	2021-01-02	Admin	Admin	HSTNI	level.1	96307UI00	2019-07-16	hsTnI STAT	468	4	19.8	12.00000 - 28.00000 pg/mL	1445	UNDILUTED	NA	02903UI00	220	2019-08-08	Alinity ci-series	2.6.2	2019-05-22 17:10:00	2019-05-23 11:10:00	2019-02-11	2019-07-16	2019-03-04	2019-08-08
96307UI001	Control	P1973/1	2	Ai02380	2021-01-02	Admin	Admin	HSTNI	level.1	96307UI00	2019-07-16	hsTnI STAT	468	4	19.9	12.00000 - 28.00000 pg/mL	1446	UNDILUTED	NA	02903UI00	220	2019-08-08	Alinity ci-series	2.6.2	2019-05-22 17:10:00	2019-05-23 11:11:00	2019-02-11	2019-07-16	2019-03-04	2019-08-08
96307UI001	Control	P1973/1	2	Ai02380	2021-01-02	Admin	Admin	HSTNI	level.1	96307UI00	2019-07-16	hsTnI STAT	468	4	19	12.00000 - 28.00000 pg/mL	1390	UNDILUTED	NA	02903UI00	220	2019-08-08	Alinity ci-series	2.6.2	2019-05-22 17:10:00	2019-05-23 11:11:00	2019-02-11	2019-07-16	2019-03-04	2019-08-08
96307UI003	Control	P1973/3	2	Ai02380	2021-01-02	Admin	Admin	HSTNI	level.3	96307UI00	2019-07-16	hsTnI STAT	468	4	14838.5	9,000.00000 - 21,000.00000 pg/mL	820537	UNDILUTED	NA	02903UI00	220	2019-08-08	Alinity ci-series	2.6.2	2019-05-22 17:10:00	2019-05-23 11:11:00	2019-02-11	2019-07-16	2019-03-04	2019-08-08
96307UI003	Control	P1973/3	2	Ai02380	2021-01-02	Admin	Admin	HSTNI	level.3	96307UI00	2019-07-16	hsTnI STAT	468	4	14728	9,000.00000 - 21,000.00000 pg/mL	815191	UNDILUTED	NA	02903UI00	220	2019-08-08	Alinity ci-series	2.6.2	2019-05-22 17:10:00	2019-05-23 11:11:00	2019-02-11	2019-07-16	2019-03-04	2019-08-08
96307UI003	Control	P1973/3	2	Ai02380	2021-01-02	Admin	Admin	HSTNI	level.3	96307UI00	2019-07-16	hsTnI STAT	468	4	14466.2	9,000.00000 - 21,000.00000 pg/mL	802497	UNDILUTED	NA	02903UI00	220	2019-08-08	Alinity ci-series	2.6.2	2019-05-22 17:10:00	2019-05-23 11:12:00	2019-02-11	2019-07-16	2019-03-04	2019-08-08
96307UI003	Control	P1973/3	2	Ai02380	2021-01-02	Admin	Admin	HSTNI	level.3	96307UI00	2019-07-16	hsTnI STAT	468	4	13989.9	9,000.00000 - 21,000.00000 pg/mL	779252	UNDILUTED	NA	02903UI00	220	2019-08-08	Alinity ci-series	2.6.2	2019-05-22 17:10:00	2019-05-23 11:12:00	2019-02-11	2019-07-16	2019-03-04	2019-08-08
96307UI003	Control	P1973/3	2	Ai02380	2021-01-02	Admin	Admin	HSTNI	level.3	96307UI00	2019-07-16	hsTnI STAT	468	4	14475.7	9,000.00000 - 21,000.00000 pg/mL	802960	UNDILUTED	NA	02903UI00	220	2019-08-08	Alinity ci-series	2.6.2	2019-05-22 17:10:00	2019-05-23 11:12:00	2019-02-11	2019-07-16	2019-03-04	2019-08-08
96307UI002	Control	P1973/2	2	Ai02380	2021-01-02	Admin	Admin	HSTNI	level.2	96307UI00	2019-07-16	hsTnI STAT	468	4	199.9	120.00000 - 280.00000 pg/mL	12765	UNDILUTED	NA	02903UI00	220	2019-08-08	Alinity ci-series	2.6.2	2019-05-22 17:10:00	2019-05-23 11:13:00	2019-02-11	2019-07-16	2019-03-04	2019-08-08
96307UI002	Control	P1973/2	2	Ai02380	2021-01-02	Admin	Admin	HSTNI	level.2	96307UI00	2019-07-16	hsTnI STAT	468	4	191.3	120.00000 - 280.00000 pg/mL	12227	UNDILUTED	NA	02903UI00	220	2019-08-08	Alinity ci-series	2.6.2	2019-05-22 17:10:00	2019-05-23 11:13:00	2019-02-11	2019-07-16	2019-03-04	2019-08-08
96307UI002	Control	P1973/2	2	Ai02380	2021-01-02	Admin	Admin	HSTNI	level.2	96307UI00	2019-07-16	hsTnI STAT	468	4	184.8	120.00000 - 280.00000 pg/mL	11815	UNDILUTED	NA	02903UI00	220	2019-08-08	Alinity ci-series	2.6.2	2019-05-22 17:10:00	2019-05-23 11:13:00	2019-02-11	2019-07-16	2019-03-04	2019-08-08
96307UI002	Control	P1973/2	2	Ai02380	2021-01-02	Admin	Admin	HSTNI	level.2	96307UI00	2019-07-16	hsTnI STAT	468	4	190.2	120.00000 - 280.00000 pg/mL	12157	UNDILUTED	NA	02903UI00	220	2019-08-08	Alinity ci-series	2.6.2	2019-05-22 17:10:00	2019-05-23 11:14:00	2019-02-11	2019-07-16	2019-03-04	2019-08-08
96307UI002	Control	P1973/2	2	Ai02380	2021-01-02	Admin	Admin	HSTNI	level.2	96307UI00	2019-07-16	hsTnI STAT	468	4	183.7	120.00000 - 280.00000 pg/mL	11750	UNDILUTED	NA	02903UI00	220	2019-08-08	Alinity ci-series	2.6.2	2019-05-22 17:10:00	2019-05-23 11:14:00	2019-02-11	2019-07-16	2019-03-04	2019-08-08
96307UI001	Control	P1968/1	2	Ai02380	2021-01-02	Admin	Admin	HSTNI	level.1	96307UI00	2019-07-16	hsTnI STAT	468	4	20.1	12.00000 - 28.00000 pg/mL	1458	UNDILUTED	NA	02903UI00	220	2019-08-08	Alinity ci-series	2.6.2	2019-05-22 17:10:00	2019-05-24 11:38:00	2019-02-11	2019-07-16	2019-03-04	2019-08-08
96307UI001	Control	P1968/1	2	Ai02380	2021-01-02	Admin	Admin	HSTNI	level.1	96307UI00	2019-07-16	hsTnI STAT	468	4	19.1	12.00000 - 28.00000 pg/mL	1396	UNDILUTED	NA	02903UI00	220	2019-08-08	Alinity ci-series	2.6.2	2019-05-22 17:10:00	2019-05-24 11:38:00	2019-02-11	2019-07-16	2019-03-04	2019-08-08
96307UI001	Control	P1968/1	2	Ai02380	2021-01-02	Admin	Admin	HSTNI	level.1	96307UI00	2019-07-16	hsTnI STAT	468	4	19.9	12.00000 - 28.00000 pg/mL	1449	UNDILUTED	NA	02903UI00	220	2019-08-08	Alinity ci-series	2.6.2	2019-05-22 17:10:00	2019-05-24 11:38:00	2019-02-11	2019-07-16	2019-03-04	2019-08-08
96307UI001	Control	P1968/1	2	Ai02380	2021-01-02	Admin	Admin	HSTNI	level.1	96307UI00	2019-07-16	hsTnI STAT	468	4	18	12.00000 - 28.00000 pg/mL	1331	UNDILUTED	NA	02903UI00	220	2019-08-08	Alinity ci-series	2.6.2	2019-05-22 17:10:00	2019-05-24 11:38:00	2019-02-11	2019-07-16	2019-03-04	2019-08-08
96307UI001	Control	P1968/1	2	Ai02380	2021-01-02	Admin	Admin	HSTNI	level.1	96307UI00	2019-07-16	hsTnI STAT	468	4	16.9	12.00000 - 28.00000 pg/mL	1261	UNDILUTED	NA	02903UI00	220	2019-08-08	Alinity ci-series	2.6.2	2019-05-22 17:10:00	2019-05-24 11:39:00	2019-02-11	2019-07-16	2019-03-04	2019-08-08
96307UI002	Control	P1968/2	2	Ai02380	2021-01-02	Admin	Admin	HSTNI	level.2	96307UI00	2019-07-16	hsTnI STAT	468	4	184.8	120.00000 - 280.00000 pg/mL	11819	UNDILUTED	NA	02903UI00	220	2019-08-08	Alinity ci-series	2.6.2	2019-05-22 17:10:00	2019-05-24 11:39:00	2019-02-11	2019-07-16	2019-03-04	2019-08-08
96307UI002	Control	P1968/2	2	Ai02380	2021-01-02	Admin	Admin	HSTNI	level.2	96307UI00	2019-07-16	hsTnI STAT	468	4	194	120.00000 - 280.00000 pg/mL	12395	UNDILUTED	NA	02903UI00	220	2019-08-08	Alinity ci-series	2.6.2	2019-05-22 17:10:00	2019-05-24 11:39:00	2019-02-11	2019-07-16	2019-03-04	2019-08-08
96307UI002	Control	P1968/2	2	Ai02380	2021-01-02	Admin	Admin	HSTNI	level.2	96307UI00	2019-07-16	hsTnI STAT	468	4	184.1	120.00000 - 280.00000 pg/mL	11771	UNDILUTED	NA	02903UI00	220	2019-08-08	Alinity ci-series	2.6.2	2019-05-22 17:10:00	2019-05-24 11:40:00	2019-02-11	2019-07-16	2019-03-04	2019-08-08
96307UI003	Control	P1968/3	2	Ai02380	2021-01-02	Admin	Admin	HSTNI	level.3	96307UI00	2019-07-16	hsTnI STAT	468	4	13506	9,000.00000 - 21,000.00000 pg/mL	755440	UNDILUTED	NA	02903UI00	220	2019-08-08	Alinity ci-series	2.6.2	2019-05-22 17:10:00	2019-05-24 11:41:00	2019-02-11	2019-07-16	2019-03-04	2019-08-08
96307UI003	Control	P1968/3	2	Ai02380	2021-01-02	Admin	Admin	HSTNI	level.3	96307UI00	2019-07-16	hsTnI STAT	468	4	14289.9	9,000.00000 - 21,000.00000 pg/mL	793917	UNDILUTED	NA	02903UI00	220	2019-08-08	Alinity ci-series	2.6.2	2019-05-22 17:10:00	2019-05-24 11:41:00	2019-02-11	2019-07-16	2019-03-04	2019-08-08
96307UI003	Control	P1968/3	2	Ai02380	2021-01-02	Admin	Admin	HSTNI	level.3	96307UI00	2019-07-16	hsTnI STAT	468	4	14541.5	9,000.00000 - 21,000.00000 pg/mL	806154	UNDILUTED	NA	02903UI00	220	2019-08-08	Alinity ci-series	2.6.2	2019-05-22 17:10:00	2019-05-24 11:41:00	2019-02-11	2019-07-16	2019-03-04	2019-08-08
96307UI003	Control	P1968/3	2	Ai02380	2021-01-02	Admin	Admin	HSTNI	level.3	96307UI00	2019-07-16	hsTnI STAT	468	4	13907.4	9,000.00000 - 21,000.00000 pg/mL	775206	UNDILUTED	NA	02903UI00	220	2019-08-08	Alinity ci-series	2.6.2	2019-05-22 17:10:00	2019-05-24 11:41:00	2019-02-11	2019-07-16	2019-03-04	2019-08-08
96307UI003	Control	P1968/3	2	Ai02380	2021-01-02	Admin	Admin	HSTNI	level.3	96307UI00	2019-07-16	hsTnI STAT	468	4	14453	9,000.00000 - 21,000.00000 pg/mL	801853	UNDILUTED	NA	02903UI00	220	2019-08-08	Alinity ci-series	2.6.2	2019-05-22 17:10:00	2019-05-24 11:42:00	2019-02-11	2019-07-16	2019-03-04	2019-08-08
96307UI002	Control	P1968/2	2	Ai02380	2021-01-02	Admin	Admin	HSTNI	level.2	96307UI00	2019-07-16	hsTnI STAT	468	4	189.7	120.00000 - 280.00000 pg/mL	12122	UNDILUTED	R	02903UI00	220	2019-08-08	Alinity ci-series	2.6.2	2019-05-22 17:10:00	2019-05-24 12:05:00	2019-02-11	2019-07-16	2019-03-04	2019-08-08
96307UI002	Control	P1968/1	2	Ai02380	2021-01-02	Admin	Admin	HSTNI	level.2	96307UI00	2019-07-16	hsTnI STAT	468	4	189.5	120.00000 - 280.00000 pg/mL	12113	UNDILUTED	NA	02903UI00	220	2019-08-08	Alinity ci-series	2.6.2	2019-05-22 17:10:00	2019-05-24 16:10:00	2019-02-11	2019-07-16	2019-03-04	2019-08-08
96307UI001	Control	P1968/1	2	Ai02380	2021-01-02	Admin	Admin	HSTNI	level.1	96307UI00	2019-07-16	hsTnI STAT	468	4	20.7	12.00000 - 28.00000 pg/mL	1497	UNDILUTED	NA	02903UI00	352	2019-08-08	Alinity ci-series	2.6.2	2019-05-22 17:10:00	2019-05-27 14:35:00	2019-02-11	2019-07-16	2019-03-04	2019-08-08
96307UI001	Control	P1968/1	2	Ai02380	2021-01-02	Admin	Admin	HSTNI	level.1	96307UI00	2019-07-16	hsTnI STAT	468	4	19.7	12.00000 - 28.00000 pg/mL	1437	UNDILUTED	NA	02903UI00	352	2019-08-08	Alinity ci-series	2.6.2	2019-05-22 17:10:00	2019-05-27 14:35:00	2019-02-11	2019-07-16	2019-03-04	2019-08-08
96307UI001	Control	P1968/1	2	Ai02380	2021-01-02	Admin	Admin	HSTNI	level.1	96307UI00	2019-07-16	hsTnI STAT	468	4	20.6	12.00000 - 28.00000 pg/mL	1494	UNDILUTED	NA	02903UI00	352	2019-08-08	Alinity ci-series	2.6.2	2019-05-22 17:10:00	2019-05-27 14:35:00	2019-02-11	2019-07-16	2019-03-04	2019-08-08
96307UI001	Control	P1968/1	2	Ai02380	2021-01-02	Admin	Admin	HSTNI	level.1	96307UI00	2019-07-16	hsTnI STAT	468	4	18.5	12.00000 - 28.00000 pg/mL	1358	UNDILUTED	NA	02903UI00	352	2019-08-08	Alinity ci-series	2.6.2	2019-05-22 17:10:00	2019-05-27 14:36:00	2019-02-11	2019-07-16	2019-03-04	2019-08-08
96307UI001	Control	P1968/1	2	Ai02380	2021-01-02	Admin	Admin	HSTNI	level.1	96307UI00	2019-07-16	hsTnI STAT	468	4	18.7	12.00000 - 28.00000 pg/mL	1373	UNDILUTED	NA	02903UI00	352	2019-08-08	Alinity ci-series	2.6.2	2019-05-22 17:10:00	2019-05-27 14:36:00	2019-02-11	2019-07-16	2019-03-04	2019-08-08
96307UI002	Control	P1968/2	2	Ai02380	2021-01-02	Admin	Admin	HSTNI	level.2	96307UI00	2019-07-16	hsTnI STAT	468	4	182.2	120.00000 - 280.00000 pg/mL	11655	UNDILUTED	NA	02903UI00	352	2019-08-08	Alinity ci-series	2.6.2	2019-05-22 17:10:00	2019-05-27 14:36:00	2019-02-11	2019-07-16	2019-03-04	2019-08-08
96307UI002	Control	P1968/2	2	Ai02380	2021-01-02	Admin	Admin	HSTNI	level.2	96307UI00	2019-07-16	hsTnI STAT	468	4	188.7	120.00000 - 280.00000 pg/mL	12060	UNDILUTED	NA	02903UI00	352	2019-08-08	Alinity ci-series	2.6.2	2019-05-22 17:10:00	2019-05-27 14:37:00	2019-02-11	2019-07-16	2019-03-04	2019-08-08
96307UI002	Control	P1968/2	2	Ai02380	2021-01-02	Admin	Admin	HSTNI	level.2	96307UI00	2019-07-16	hsTnI STAT	468	4	188.6	120.00000 - 280.00000 pg/mL	12053	UNDILUTED	NA	02903UI00	352	2019-08-08	Alinity ci-series	2.6.2	2019-05-22 17:10:00	2019-05-27 14:37:00	2019-02-11	2019-07-16	2019-03-04	2019-08-08
96307UI002	Control	P1968/2	2	Ai02380	2021-01-02	Admin	Admin	HSTNI	level.2	96307UI00	2019-07-16	hsTnI STAT	468	4	184.2	120.00000 - 280.00000 pg/mL	11778	UNDILUTED	NA	02903UI00	352	2019-08-08	Alinity ci-series	2.6.2	2019-05-22 17:10:00	2019-05-27 14:37:00	2019-02-11	2019-07-16	2019-03-04	2019-08-08
96307UI002	Control	P1968/2	2	Ai02380	2021-01-02	Admin	Admin	HSTNI	level.2	96307UI00	2019-07-16	hsTnI STAT	468	4	187.8	120.00000 - 280.00000 pg/mL	12003	UNDILUTED	NA	02903UI00	352	2019-08-08	Alinity ci-series	2.6.2	2019-05-22 17:10:00	2019-05-27 14:37:00	2019-02-11	2019-07-16	2019-03-04	2019-08-08
96307UI003	Control	P1968/3	2	Ai02380	2021-01-02	Admin	Admin	HSTNI	level.3	96307UI00	2019-07-16	hsTnI STAT	468	4	14667.1	9,000.00000 - 21,000.00000 pg/mL	812247	UNDILUTED	NA	02903UI00	352	2019-08-08	Alinity ci-series	2.6.2	2019-05-22 17:10:00	2019-05-27 14:38:00	2019-02-11	2019-07-16	2019-03-04	2019-08-08
96307UI003	Control	P1968/3	2	Ai02380	2021-01-02	Admin	Admin	HSTNI	level.3	96307UI00	2019-07-16	hsTnI STAT	468	4	15040.7	9,000.00000 - 21,000.00000 pg/mL	830284	UNDILUTED	NA	02903UI00	352	2019-08-08	Alinity ci-series	2.6.2	2019-05-22 17:10:00	2019-05-27 14:38:00	2019-02-11	2019-07-16	2019-03-04	2019-08-08
96307UI003	Control	P1968/3	2	Ai02380	2021-01-02	Admin	Admin	HSTNI	level.3	96307UI00	2019-07-16	hsTnI STAT	468	4	14490.3	9,000.00000 - 21,000.00000 pg/mL	803668	UNDILUTED	NA	02903UI00	352	2019-08-08	Alinity ci-series	2.6.2	2019-05-22 17:10:00	2019-05-27 14:38:00	2019-02-11	2019-07-16	2019-03-04	2019-08-08
96307UI003	Control	P1968/3	2	Ai02380	2021-01-02	Admin	Admin	HSTNI	level.3	96307UI00	2019-07-16	hsTnI STAT	468	4	14297.4	9,000.00000 - 21,000.00000 pg/mL	794282	UNDILUTED	NA	02903UI00	352	2019-08-08	Alinity ci-series	2.6.2	2019-05-22 17:10:00	2019-05-27 14:39:00	2019-02-11	2019-07-16	2019-03-04	2019-08-08
96307UI003	Control	P1968/3	2	Ai02380	2021-01-02	Admin	Admin	HSTNI	level.3	96307UI00	2019-07-16	hsTnI STAT	468	4	14066.1	9,000.00000 - 21,000.00000 pg/mL	782985	UNDILUTED	NA	02903UI00	352	2019-08-08	Alinity ci-series	2.6.2	2019-05-22 17:10:00	2019-05-27 14:39:00	2019-02-11	2019-07-16	2019-03-04	2019-08-08
96307UI001	Control	P1968/1	2	Ai02380	2021-01-02	Admin	Admin	HSTNI	level.1	96307UI00	2019-07-16	hsTnI STAT	468	4	20.3	12.00000 - 28.00000 pg/mL	1476	UNDILUTED	NA	02903UI00	352	2019-08-08	Alinity ci-series	2.6.2	2019-05-22 17:10:00	2019-05-28 12:15:00	2019-02-11	2019-07-16	2019-03-04	2019-08-08
96307UI001	Control	P1968/1	2	Ai02380	2021-01-02	Admin	Admin	HSTNI	level.1	96307UI00	2019-07-16	hsTnI STAT	468	4	19.7	12.00000 - 28.00000 pg/mL	1434	UNDILUTED	NA	02903UI00	352	2019-08-08	Alinity ci-series	2.6.2	2019-05-22 17:10:00	2019-05-28 12:15:00	2019-02-11	2019-07-16	2019-03-04	2019-08-08
96307UI001	Control	P1968/1	2	Ai02380	2021-01-02	Admin	Admin	HSTNI	level.1	96307UI00	2019-07-16	hsTnI STAT	468	4	18.4	12.00000 - 28.00000 pg/mL	1354	UNDILUTED	NA	02903UI00	352	2019-08-08	Alinity ci-series	2.6.2	2019-05-22 17:10:00	2019-05-28 12:16:00	2019-02-11	2019-07-16	2019-03-04	2019-08-08
96307UI001	Control	P1968/1	2	Ai02380	2021-01-02	Admin	Admin	HSTNI	level.1	96307UI00	2019-07-16	hsTnI STAT	468	4	18.8	12.00000 - 28.00000 pg/mL	1380	UNDILUTED	NA	02903UI00	352	2019-08-08	Alinity ci-series	2.6.2	2019-05-22 17:10:00	2019-05-28 12:16:00	2019-02-11	2019-07-16	2019-03-04	2019-08-08
96307UI002	Control	P1968/2	2	Ai02380	2021-01-02	Admin	Admin	HSTNI	level.2	96307UI00	2019-07-16	hsTnI STAT	468	4	190.8	120.00000 - 280.00000 pg/mL	12196	UNDILUTED	NA	02903UI00	352	2019-08-08	Alinity ci-series	2.6.2	2019-05-22 17:10:00	2019-05-28 12:17:00	2019-02-11	2019-07-16	2019-03-04	2019-08-08
96307UI002	Control	P1968/2	2	Ai02380	2021-01-02	Admin	Admin	HSTNI	level.2	96307UI00	2019-07-16	hsTnI STAT	468	4	190.1	120.00000 - 280.00000 pg/mL	12148	UNDILUTED	NA	02903UI00	352	2019-08-08	Alinity ci-series	2.6.2	2019-05-22 17:10:00	2019-05-28 12:17:00	2019-02-11	2019-07-16	2019-03-04	2019-08-08
96307UI002	Control	P1968/2	2	Ai02380	2021-01-02	Admin	Admin	HSTNI	level.2	96307UI00	2019-07-16	hsTnI STAT	468	4	191.9	120.00000 - 280.00000 pg/mL	12265	UNDILUTED	NA	02903UI00	352	2019-08-08	Alinity ci-series	2.6.2	2019-05-22 17:10:00	2019-05-28 12:17:00	2019-02-11	2019-07-16	2019-03-04	2019-08-08
96307UI002	Control	P1968/2	2	Ai02380	2021-01-02	Admin	Admin	HSTNI	level.2	96307UI00	2019-07-16	hsTnI STAT	468	4	188.1	120.00000 - 280.00000 pg/mL	12026	UNDILUTED	NA	02903UI00	352	2019-08-08	Alinity ci-series	2.6.2	2019-05-22 17:10:00	2019-05-28 12:17:00	2019-02-11	2019-07-16	2019-03-04	2019-08-08
96307UI002	Control	P1968/2	2	Ai02380	2021-01-02	Admin	Admin	HSTNI	level.2	96307UI00	2019-07-16	hsTnI STAT	468	4	184.3	120.00000 - 280.00000 pg/mL	11783	UNDILUTED	NA	02903UI00	352	2019-08-08	Alinity ci-series	2.6.2	2019-05-22 17:10:00	2019-05-28 12:18:00	2019-02-11	2019-07-16	2019-03-04	2019-08-08
96307UI003	Control	P1968/3	2	Ai02380	2021-01-02	Admin	Admin	HSTNI	level.3	96307UI00	2019-07-16	hsTnI STAT	468	4	14683.8	9,000.00000 - 21,000.00000 pg/mL	813053	UNDILUTED	NA	02903UI00	352	2019-08-08	Alinity ci-series	2.6.2	2019-05-22 17:10:00	2019-05-28 12:18:00	2019-02-11	2019-07-16	2019-03-04	2019-08-08
96307UI003	Control	P1968/3	2	Ai02380	2021-01-02	Admin	Admin	HSTNI	level.3	96307UI00	2019-07-16	hsTnI STAT	468	4	14550.5	9,000.00000 - 21,000.00000 pg/mL	806593	UNDILUTED	NA	02903UI00	352	2019-08-08	Alinity ci-series	2.6.2	2019-05-22 17:10:00	2019-05-28 12:18:00	2019-02-11	2019-07-16	2019-03-04	2019-08-08
96307UI003	Control	P1968/3	2	Ai02380	2021-01-02	Admin	Admin	HSTNI	level.3	96307UI00	2019-07-16	hsTnI STAT	468	4	14857	9,000.00000 - 21,000.00000 pg/mL	821430	UNDILUTED	NA	02903UI00	352	2019-08-08	Alinity ci-series	2.6.2	2019-05-22 17:10:00	2019-05-28 12:19:00	2019-02-11	2019-07-16	2019-03-04	2019-08-08
96307UI003	Control	P1968/3	2	Ai02380	2021-01-02	Admin	Admin	HSTNI	level.3	96307UI00	2019-07-16	hsTnI STAT	468	4	14384.9	9,000.00000 - 21,000.00000 pg/mL	798545	UNDILUTED	NA	02903UI00	352	2019-08-08	Alinity ci-series	2.6.2	2019-05-22 17:10:00	2019-05-28 12:19:00	2019-02-11	2019-07-16	2019-03-04	2019-08-08
96307UI003	Control	P1968/3	2	Ai02380	2021-01-02	Admin	Admin	HSTNI	level.3	96307UI00	2019-07-16	hsTnI STAT	468	4	13781.1	9,000.00000 - 21,000.00000 pg/mL	769003	UNDILUTED	NA	02903UI00	352	2019-08-08	Alinity ci-series	2.6.2	2019-05-22 17:10:00	2019-05-28 12:19:00	2019-02-11	2019-07-16	2019-03-04	2019-08-08
96307UI001	Control	P1968/1	2	Ai02380	2021-02-02	Admin	Admin	HSTNI	level.1	96307UI00	2019-07-16	hsTnI STAT	468	4	20	12.00000 - 28.00000 pg/mL	1455	UNDILUTED	R	02903UI00	352	2019-08-08	Alinity ci-series	2.6.2	2019-05-22 17:10:00	2019-05-28 17:13:00	2019-02-11	2019-07-16	2019-03-04	2019-08-08
96307UI001	Control	P1968/1	2	Ai02380	2021-01-01	Admin	Admin	HSTNI	level.1	96307UI00	2019-07-16	hsTnI STAT	468	4	19.7	12.00000 - 28.00000 pg/mL	1240	UNDILUTED	NA	96031UI00	404	2019-06-26	Alinity ci-series	2.6.2	2019-05-29 13:06:00	2019-05-29 16:13:00	2019-02-11	2019-07-16	2019-01-22	2019-06-27
96307UI001	Control	P1968/1	2	Ai02380	2021-01-01	Admin	Admin	HSTNI	level.1	96307UI00	2019-07-16	hsTnI STAT	468	4	18.6	12.00000 - 28.00000 pg/mL	1182	UNDILUTED	NA	96031UI00	404	2019-06-26	Alinity ci-series	2.6.2	2019-05-29 13:06:00	2019-05-29 16:13:00	2019-02-11	2019-07-16	2019-01-22	2019-06-27
96307UI002	Control	P1968/2	2	Ai02380	2021-01-01	Admin	Admin	HSTNI	level.2	96307UI00	2019-07-16	hsTnI STAT	468	4	188.6	120.00000 - 280.00000 pg/mL	10058	UNDILUTED	NA	96031UI00	404	2019-06-26	Alinity ci-series	2.6.2	2019-05-29 13:06:00	2019-05-29 16:13:00	2019-02-11	2019-07-16	2019-01-22	2019-06-27
96307UI002	Control	P1968/2	2	Ai02380	2021-01-01	Admin	Admin	HSTNI	level.2	96307UI00	2019-07-16	hsTnI STAT	468	4	187.9	120.00000 - 280.00000 pg/mL	10019	UNDILUTED	NA	96031UI00	404	2019-06-26	Alinity ci-series	2.6.2	2019-05-29 13:06:00	2019-05-29 16:13:00	2019-02-11	2019-07-16	2019-01-22	2019-06-27
96307UI003	Control	P1968/3	2	Ai02380	2021-01-01	Admin	Admin	HSTNI	level.3	96307UI00	2019-07-16	hsTnI STAT	468	4	15132.3	9,000.00000 - 21,000.00000 pg/mL	711157	UNDILUTED	NA	96031UI00	404	2019-06-26	Alinity ci-series	2.6.2	2019-05-29 13:06:00	2019-05-29 16:14:00	2019-02-11	2019-07-16	2019-01-22	2019-06-27
96307UI003	Control	P1968/3	2	Ai02380	2021-01-01	Admin	Admin	HSTNI	level.3	96307UI00	2019-07-16	hsTnI STAT	468	4	14418.7	9,000.00000 - 21,000.00000 pg/mL	681024	UNDILUTED	NA	96031UI00	404	2019-06-26	Alinity ci-series	2.6.2	2019-05-29 13:06:00	2019-05-29 16:14:00	2019-02-11	2019-07-16	2019-01-22	2019-06-27
96307UI001	Control	R1067/1	2	Ai02380	2021-01-02	Admin	Admin	HSTNI	level.1	96307UI00	2019-07-16	hsTnI STAT	468	4	21.2	12.00000 - 28.00000 pg/mL	1530	UNDILUTED	NA	02903UI00	220	2019-08-08	Alinity ci-series	2.6.2	2019-05-22 17:10:00	2019-06-10 13:15:00	2019-02-11	2019-07-16	2019-03-04	2019-08-08
96307UI001	Control	R1067/1	2	Ai02380	2021-01-02	Admin	Admin	HSTNI	level.1	96307UI00	2019-07-16	hsTnI STAT	468	4	20.1	12.00000 - 28.00000 pg/mL	1462	UNDILUTED	NA	02903UI00	220	2019-08-08	Alinity ci-series	2.6.2	2019-05-22 17:10:00	2019-06-10 13:15:00	2019-02-11	2019-07-16	2019-03-04	2019-08-08
96307UI002	Control	R1067/2	2	Ai02380	2021-01-02	Admin	Admin	HSTNI	level.2	96307UI00	2019-07-16	hsTnI STAT	468	4	201.9	120.00000 - 280.00000 pg/mL	12890	UNDILUTED	NA	02903UI00	220	2019-08-08	Alinity ci-series	2.6.2	2019-05-22 17:10:00	2019-06-10 13:16:00	2019-02-11	2019-07-16	2019-03-04	2019-08-08
96307UI002	Control	R1067/2	2	Ai02380	2021-01-02	Admin	Admin	HSTNI	level.2	96307UI00	2019-07-16	hsTnI STAT	468	4	219.3	120.00000 - 280.00000 pg/mL	13982	UNDILUTED	NA	02903UI00	220	2019-08-08	Alinity ci-series	2.6.2	2019-05-22 17:10:00	2019-06-10 13:16:00	2019-02-11	2019-07-16	2019-03-04	2019-08-08
96307UI003	Control	R1067/3	2	Ai02380	2021-01-02	Admin	Admin	HSTNI	level.3	96307UI00	2019-07-16	hsTnI STAT	468	4	16356	9,000.00000 - 21,000.00000 pg/mL	892880	UNDILUTED	NA	02903UI00	220	2019-08-08	Alinity ci-series	2.6.2	2019-05-22 17:10:00	2019-06-10 13:16:00	2019-02-11	2019-07-16	2019-03-04	2019-08-08
96307UI003	Control	R1067/3	2	Ai02380	2021-01-02	Admin	Admin	HSTNI	level.3	96307UI00	2019-07-16	hsTnI STAT	468	4	15836.6	9,000.00000 - 21,000.00000 pg/mL	868331	UNDILUTED	NA	02903UI00	220	2019-08-08	Alinity ci-series	2.6.2	2019-05-22 17:10:00	2019-06-10 13:17:00	2019-02-11	2019-07-16	2019-03-04	2019-08-08
96307UI001	Control	R1067/1	2	Ai02380	2021-01-01	Admin	Admin	HSTNI	level.1	96307UI00	2019-07-16	hsTnI STAT	468	4	19.7	12.00000 - 28.00000 pg/mL	1438	UNDILUTED	NA	02903UI00	89	2019-08-08	Alinity ci-series	2.6.2	2019-05-22 17:10:00	2019-06-11 12:17:00	2019-02-11	2019-07-16	2019-03-04	2019-08-08
96307UI002	Control	R1067/2	2	Ai02380	2021-01-01	Admin	Admin	HSTNI	level.2	96307UI00	2019-07-16	hsTnI STAT	468	4	202.6	120.00000 - 280.00000 pg/mL	12937	UNDILUTED	NA	02903UI00	89	2019-08-08	Alinity ci-series	2.6.2	2019-05-22 17:10:00	2019-06-11 12:17:00	2019-02-11	2019-07-16	2019-03-04	2019-08-08
96307UI002	Control	R1067/2	2	Ai02380	2021-01-01	Admin	Admin	HSTNI	level.2	96307UI00	2019-07-16	hsTnI STAT	468	4	213.3	120.00000 - 280.00000 pg/mL	13610	UNDILUTED	NA	02903UI00	89	2019-08-08	Alinity ci-series	2.6.2	2019-05-22 17:10:00	2019-06-11 12:17:00	2019-02-11	2019-07-16	2019-03-04	2019-08-08
96307UI003	Control	R1067/3	2	Ai02380	2021-01-01	Admin	Admin	HSTNI	level.3	96307UI00	2019-07-16	hsTnI STAT	468	4	15218.7	9,000.00000 - 21,000.00000 pg/mL	838838	UNDILUTED	NA	02903UI00	89	2019-08-08	Alinity ci-series	2.6.2	2019-05-22 17:10:00	2019-06-11 12:18:00	2019-02-11	2019-07-16	2019-03-04	2019-08-08
96307UI003	Control	R1067/3	2	Ai02380	2021-01-01	Admin	Admin	HSTNI	level.3	96307UI00	2019-07-16	hsTnI STAT	468	4	15747.1	9,000.00000 - 21,000.00000 pg/mL	864078	UNDILUTED	NA	02903UI00	89	2019-08-08	Alinity ci-series	2.6.2	2019-05-22 17:10:00	2019-06-11 12:18:00	2019-02-11	2019-07-16	2019-03-04	2019-08-08
96307UI001	Control	R1067/1	2	Ai02380	2021-01-02	Admin	Admin	HSTNI	level.1	96307UI00	2019-07-16	hsTnI STAT	468	4	18.8	12.00000 - 28.00000 pg/mL	1377	UNDILUTED	R	02903UI00	89	2019-08-08	Alinity ci-series	2.6.2	2019-05-22 17:10:00	2019-06-11 12:42:00	2019-02-11	2019-07-16	2019-03-04	2019-08-08
96307UI001	Control	R1067/1	2	Ai02380	2021-01-01	Admin	Admin	HSTNI	level.1	96307UI00	2019-07-16	hsTnI STAT	468	4	19.1	12.00000 - 28.00000 pg/mL	1396	UNDILUTED	NA	02903UI00	89	2019-08-08	Alinity ci-series	2.6.2	2019-05-22 17:10:00	2019-06-12 14:40:00	2019-02-11	2019-07-16	2019-03-04	2019-08-08
96307UI001	Control	R1067/1	2	Ai02380	2021-01-01	Admin	Admin	HSTNI	level.1	96307UI00	2019-07-16	hsTnI STAT	468	4	18.7	12.00000 - 28.00000 pg/mL	1370	UNDILUTED	NA	02903UI00	89	2019-08-08	Alinity ci-series	2.6.2	2019-05-22 17:10:00	2019-06-12 14:40:00	2019-02-11	2019-07-16	2019-03-04	2019-08-08
96307UI002	Control	R1067/2	2	Ai02380	2021-01-01	Admin	Admin	HSTNI	level.2	96307UI00	2019-07-16	hsTnI STAT	468	4	187.2	120.00000 - 280.00000 pg/mL	11966	UNDILUTED	NA	02903UI00	89	2019-08-08	Alinity ci-series	2.6.2	2019-05-22 17:10:00	2019-06-12 14:40:00	2019-02-11	2019-07-16	2019-03-04	2019-08-08
96307UI002	Control	R1067/2	2	Ai02380	2021-01-01	Admin	Admin	HSTNI	level.2	96307UI00	2019-07-16	hsTnI STAT	468	4	190.1	120.00000 - 280.00000 pg/mL	12150	UNDILUTED	NA	02903UI00	89	2019-08-08	Alinity ci-series	2.6.2	2019-05-22 17:10:00	2019-06-12 14:41:00	2019-02-11	2019-07-16	2019-03-04	2019-08-08
96307UI003	Control	R1067/3	2	Ai02380	2021-01-01	Admin	Admin	HSTNI	level.3	96307UI00	2019-07-16	hsTnI STAT	468	4	14232.6	9,000.00000 - 21,000.00000 pg/mL	791118	UNDILUTED	NA	02903UI00	89	2019-08-08	Alinity ci-series	2.6.2	2019-05-22 17:10:00	2019-06-12 14:41:00	2019-02-11	2019-07-16	2019-03-04	2019-08-08
96307UI003	Control	R1067/3	2	Ai02380	2021-01-01	Admin	Admin	HSTNI	level.3	96307UI00	2019-07-16	hsTnI STAT	468	4	13946.2	9,000.00000 - 21,000.00000 pg/mL	777111	UNDILUTED	NA	02903UI00	89	2019-08-08	Alinity ci-series	2.6.2	2019-05-22 17:10:00	2019-06-12 14:41:00	2019-02-11	2019-07-16	2019-03-04	2019-08-08
96307UI001	Control	R1067/1	2	Ai02380	2021-01-02	Admin	Admin	HSTNI	level.1	96307UI00	2019-07-16	hsTnI STAT	468	4	18.3	12.00000 - 28.00000 pg/mL	1349	UNDILUTED	NA	02903UI00	899	2019-08-08	Alinity ci-series	2.6.2	2019-05-22 17:10:00	2019-06-17 11:52:00	2019-02-11	2019-07-16	2019-03-04	2019-08-08
96307UI001	Control	R1067/1	2	Ai02380	2021-01-02	Admin	Admin	HSTNI	level.1	96307UI00	2019-07-16	hsTnI STAT	468	4	18	12.00000 - 28.00000 pg/mL	1326	UNDILUTED	NA	02903UI00	899	2019-08-08	Alinity ci-series	2.6.2	2019-05-22 17:10:00	2019-06-17 11:52:00	2019-02-11	2019-07-16	2019-03-04	2019-08-08
96307UI002	Control	R1067/2	2	Ai02380	2021-01-02	Admin	Admin	HSTNI	level.2	96307UI00	2019-07-16	hsTnI STAT	468	4	188.3	120.00000 - 280.00000 pg/mL	12034	UNDILUTED	NA	02903UI00	899	2019-08-08	Alinity ci-series	2.6.2	2019-05-22 17:10:00	2019-06-17 11:52:00	2019-02-11	2019-07-16	2019-03-04	2019-08-08
96307UI002	Control	R1067/2	2	Ai02380	2021-01-02	Admin	Admin	HSTNI	level.2	96307UI00	2019-07-16	hsTnI STAT	468	4	192.4	120.00000 - 280.00000 pg/mL	12291	UNDILUTED	NA	02903UI00	899	2019-08-08	Alinity ci-series	2.6.2	2019-05-22 17:10:00	2019-06-17 11:53:00	2019-02-11	2019-07-16	2019-03-04	2019-08-08
96307UI003	Control	R1067/3	2	Ai02380	2021-01-02	Admin	Admin	HSTNI	level.3	96307UI00	2019-07-16	hsTnI STAT	468	4	14631.8	9,000.00000 - 21,000.00000 pg/mL	810534	UNDILUTED	NA	02903UI00	899	2019-08-08	Alinity ci-series	2.6.2	2019-05-22 17:10:00	2019-06-17 11:53:00	2019-02-11	2019-07-16	2019-03-04	2019-08-08
96307UI003	Control	R1067/3	2	Ai02380	2021-01-02	Admin	Admin	HSTNI	level.3	96307UI00	2019-07-16	hsTnI STAT	468	4	14052	9,000.00000 - 21,000.00000 pg/mL	782294	UNDILUTED	NA	02903UI00	899	2019-08-08	Alinity ci-series	2.6.2	2019-05-22 17:10:00	2019-06-17 11:53:00	2019-02-11	2019-07-16	2019-03-04	2019-08-08
05921UI001	Control	P2087/1	2	Ai02380	2021-03-01	Admin	Admin	HSTNI	level.1	05921UI00	2020-01-16	hsTnI STAT	468	4	19.7	12.00000 - 28.00000 pg/mL	1312	UNDILUTED	NA	06332UI00	434	2019-12-24	Alinity ci-series	2.6.2	2019-10-03 17:32:00	2019-10-04 15:15:00	2019-08-16	NA	2019-07-24	NA
05921UI001	Control	P2087/1	2	Ai02380	2021-03-01	Admin	Admin	HSTNI	level.1	05921UI00	2020-01-16	hsTnI STAT	468	4	20.1	12.00000 - 28.00000 pg/mL	1335	UNDILUTED	NA	06332UI00	434	2019-12-24	Alinity ci-series	2.6.2	2019-10-03 17:32:00	2019-10-04 15:15:00	2019-08-16	NA	2019-07-24	NA
05921UI001	Control	P2087/1	2	Ai02380	2021-03-01	Admin	Admin	HSTNI	level.1	05921UI00	2020-01-16	hsTnI STAT	468	4	18.9	12.00000 - 28.00000 pg/mL	1269	UNDILUTED	NA	06332UI00	434	2019-12-24	Alinity ci-series	2.6.2	2019-10-03 17:32:00	2019-10-04 15:16:00	2019-08-16	NA	2019-07-24	NA
05921UI002	Control	P2087/2	2	Ai02380	2021-03-01	Admin	Admin	HSTNI	level.2	05921UI00	2020-01-16	hsTnI STAT	468	4	206.2	120.00000 - 280.00000 pg/mL	11745	UNDILUTED	NA	06332UI00	434	2019-12-24	Alinity ci-series	2.6.2	2019-10-03 17:32:00	2019-10-04 15:17:00	2019-08-16	NA	2019-07-24	NA
05921UI002	Control	P2087/2	2	Ai02380	2021-03-01	Admin	Admin	HSTNI	level.2	05921UI00	2020-01-16	hsTnI STAT	468	4	201.8	120.00000 - 280.00000 pg/mL	11500	UNDILUTED	NA	06332UI00	434	2019-12-24	Alinity ci-series	2.6.2	2019-10-03 17:32:00	2019-10-04 15:17:00	2019-08-16	NA	2019-07-24	NA
05921UI002	Control	P2087/2	2	Ai02380	2021-03-01	Admin	Admin	HSTNI	level.2	05921UI00	2020-01-16	hsTnI STAT	468	4	214.1	120.00000 - 280.00000 pg/mL	12187	UNDILUTED	NA	06332UI00	434	2019-12-24	Alinity ci-series	2.6.2	2019-10-03 17:32:00	2019-10-04 15:17:00	2019-08-16	NA	2019-07-24	NA
05921UI003	Control	P2087/3	2	Ai02380	2021-03-01	Admin	Admin	HSTNI	level.3	05921UI00	2020-01-16	hsTnI STAT	468	4	16490.7	9,000.00000 - 21,000.00000 pg/mL	817140	UNDILUTED	NA	06332UI00	434	2019-12-24	Alinity ci-series	2.6.2	2019-10-03 17:32:00	2019-10-04 15:18:00	2019-08-16	NA	2019-07-24	NA
05921UI003	Control	P2087/3	2	Ai02380	2021-03-01	Admin	Admin	HSTNI	level.3	05921UI00	2020-01-16	hsTnI STAT	468	4	16159.4	9,000.00000 - 21,000.00000 pg/mL	802449	UNDILUTED	NA	06332UI00	434	2019-12-24	Alinity ci-series	2.6.2	2019-10-03 17:32:00	2019-10-04 15:18:00	2019-08-16	NA	2019-07-24	NA
05921UI003	Control	P2087/3	2	Ai02380	2021-03-01	Admin	Admin	HSTNI	level.3	05921UI00	2020-01-16	hsTnI STAT	468	4	16357.8	9,000.00000 - 21,000.00000 pg/mL	811254	UNDILUTED	NA	06332UI00	434	2019-12-24	Alinity ci-series	2.6.2	2019-10-03 17:32:00	2019-10-04 15:19:00	2019-08-16	NA	2019-07-24	NA
05921UI001	Control	P2087/1	2	Ai02380	2020-01-01	Admin	Admin	HSTNI	level.1	05921UI00	2020-01-16	hsTnI STAT	468	4	18.9	12.00000 - 28.00000 pg/mL	1266	UNDILUTED	R	06332UI00	434	2019-12-24	Alinity ci-series	2.6.2	2019-10-03 17:32:00	2019-10-04 15:48:00	2019-08-16	NA	2019-07-24	NA
05921UI001	Control	P2087/1	2	Ai02380	2020-01-01	Admin	Admin	HSTNI	level.1	05921UI00	2020-01-16	hsTnI STAT	468	4	19.5	12.00000 - 28.00000 pg/mL	1300	UNDILUTED	R	06332UI00	434	2019-12-24	Alinity ci-series	2.6.2	2019-10-03 17:32:00	2019-10-04 15:49:00	2019-08-16	NA	2019-07-24	NA
05921UI002	Control	P2087/2	2	Ai02380	2020-01-01	Admin	Admin	HSTNI	level.2	05921UI00	2020-01-16	hsTnI STAT	468	4	204.1	120.00000 - 280.00000 pg/mL	11628	UNDILUTED	R	06332UI00	434	2019-12-24	Alinity ci-series	2.6.2	2019-10-03 17:32:00	2019-10-04 15:49:00	2019-08-16	NA	2019-07-24	NA
05921UI002	Control	P2087/2	2	Ai02380	2020-01-01	Admin	Admin	HSTNI	level.2	05921UI00	2020-01-16	hsTnI STAT	468	4	201.7	120.00000 - 280.00000 pg/mL	11495	UNDILUTED	R	06332UI00	434	2019-12-24	Alinity ci-series	2.6.2	2019-10-03 17:32:00	2019-10-04 15:49:00	2019-08-16	NA	2019-07-24	NA
05921UI003	Control	P2087/3	2	Ai02380	2020-01-01	Admin	Admin	HSTNI	level.3	05921UI00	2020-01-16	hsTnI STAT	468	4	15602.8	9,000.00000 - 21,000.00000 pg/mL	777629	UNDILUTED	R	06332UI00	434	2019-12-24	Alinity ci-series	2.6.2	2019-10-03 17:32:00	2019-10-04 15:50:00	2019-08-16	NA	2019-07-24	NA
05921UI003	Control	P2087/3	2	Ai02380	2020-01-01	Admin	Admin	HSTNI	level.3	05921UI00	2020-01-16	hsTnI STAT	468	4	15766.5	9,000.00000 - 21,000.00000 pg/mL	784947	UNDILUTED	R	06332UI00	434	2019-12-24	Alinity ci-series	2.6.2	2019-10-03 17:32:00	2019-10-04 15:50:00	2019-08-16	NA	2019-07-24	NA
05921UI001	Control	P2087/1	2	Ai02380	2021-10-01	Admin	Admin	HSTNI	level.1	05921UI00	2020-01-16	hsTnI STAT	468	4	19.5	12.00000 - 28.00000 pg/mL	1301	UNDILUTED	NA	06332UI00	434	2019-12-24	Alinity ci-series	2.6.2	2019-10-03 17:32:00	2019-10-07 12:15:00	2019-08-16	NA	2019-07-24	NA
05921UI001	Control	P2087/1	2	Ai02380	2021-10-01	Admin	Admin	HSTNI	level.1	05921UI00	2020-01-16	hsTnI STAT	468	4	19.4	12.00000 - 28.00000 pg/mL	1294	UNDILUTED	NA	06332UI00	434	2019-12-24	Alinity ci-series	2.6.2	2019-10-03 17:32:00	2019-10-07 12:16:00	2019-08-16	NA	2019-07-24	NA
05921UI001	Control	P2087/1	2	Ai02380	2021-10-01	Admin	Admin	HSTNI	level.1	05921UI00	2020-01-16	hsTnI STAT	468	4	18.4	12.00000 - 28.00000 pg/mL	1242	UNDILUTED	NA	06332UI00	434	2019-12-24	Alinity ci-series	2.6.2	2019-10-03 17:32:00	2019-10-07 12:16:00	2019-08-16	NA	2019-07-24	NA
05921UI001	Control	P2087/1	2	Ai02380	2021-10-01	Admin	Admin	HSTNI	level.1	05921UI00	2020-01-16	hsTnI STAT	468	4	19.1	12.00000 - 28.00000 pg/mL	1282	UNDILUTED	NA	06332UI00	434	2019-12-24	Alinity ci-series	2.6.2	2019-10-03 17:32:00	2019-10-07 12:16:00	2019-08-16	NA	2019-07-24	NA
05921UI001	Control	P2087/1	2	Ai02380	2021-10-01	Admin	Admin	HSTNI	level.1	05921UI00	2020-01-16	hsTnI STAT	468	4	18	12.00000 - 28.00000 pg/mL	1216	UNDILUTED	NA	06332UI00	434	2019-12-24	Alinity ci-series	2.6.2	2019-10-03 17:32:00	2019-10-07 12:16:00	2019-08-16	NA	2019-07-24	NA
05921UI002	Control	P2087/2	2	Ai02380	2021-10-01	Admin	Admin	HSTNI	level.2	05921UI00	2020-01-16	hsTnI STAT	468	4	213	120.00000 - 280.00000 pg/mL	12125	UNDILUTED	NA	06332UI00	434	2019-12-24	Alinity ci-series	2.6.2	2019-10-03 17:32:00	2019-10-07 12:17:00	2019-08-16	NA	2019-07-24	NA
05921UI002	Control	P2087/2	2	Ai02380	2021-10-01	Admin	Admin	HSTNI	level.2	05921UI00	2020-01-16	hsTnI STAT	468	4	202	120.00000 - 280.00000 pg/mL	11512	UNDILUTED	NA	06332UI00	434	2019-12-24	Alinity ci-series	2.6.2	2019-10-03 17:32:00	2019-10-07 12:17:00	2019-08-16	NA	2019-07-24	NA
05921UI002	Control	P2087/2	2	Ai02380	2021-10-01	Admin	Admin	HSTNI	level.2	05921UI00	2020-01-16	hsTnI STAT	468	4	196.1	120.00000 - 280.00000 pg/mL	11186	UNDILUTED	NA	06332UI00	434	2019-12-24	Alinity ci-series	2.6.2	2019-10-03 17:32:00	2019-10-07 12:17:00	2019-08-16	NA	2019-07-24	NA
05921UI002	Control	P2087/2	2	Ai02380	2021-10-01	Admin	Admin	HSTNI	level.2	05921UI00	2020-01-16	hsTnI STAT	468	4	201.5	120.00000 - 280.00000 pg/mL	11487	UNDILUTED	NA	06332UI00	434	2019-12-24	Alinity ci-series	2.6.2	2019-10-03 17:32:00	2019-10-07 12:18:00	2019-08-16	NA	2019-07-24	NA
05921UI002	Control	P2087/2	2	Ai02380	2021-10-01	Admin	Admin	HSTNI	level.2	05921UI00	2020-01-16	hsTnI STAT	468	4	192.7	120.00000 - 280.00000 pg/mL	10992	UNDILUTED	NA	06332UI00	434	2019-12-24	Alinity ci-series	2.6.2	2019-10-03 17:32:00	2019-10-07 12:18:00	2019-08-16	NA	2019-07-24	NA
05921UI003	Control	P2087/3	2	Ai02380	2021-10-01	Admin	Admin	HSTNI	level.3	05921UI00	2020-01-16	hsTnI STAT	468	4	15608.5	9,000.00000 - 21,000.00000 pg/mL	777888	UNDILUTED	NA	06332UI00	434	2019-12-24	Alinity ci-series	2.6.2	2019-10-03 17:32:00	2019-10-07 12:18:00	2019-08-16	NA	2019-07-24	NA
05921UI003	Control	P2087/3	2	Ai02380	2021-10-01	Admin	Admin	HSTNI	level.3	05921UI00	2020-01-16	hsTnI STAT	468	4	15698.6	9,000.00000 - 21,000.00000 pg/mL	781915	UNDILUTED	NA	06332UI00	434	2019-12-24	Alinity ci-series	2.6.2	2019-10-03 17:32:00	2019-10-07 12:19:00	2019-08-16	NA	2019-07-24	NA
05921UI003	Control	P2087/3	2	Ai02380	2021-10-01	Admin	Admin	HSTNI	level.3	05921UI00	2020-01-16	hsTnI STAT	468	4	16012.7	9,000.00000 - 21,000.00000 pg/mL	795926	UNDILUTED	NA	06332UI00	434	2019-12-24	Alinity ci-series	2.6.2	2019-10-03 17:32:00	2019-10-07 12:19:00	2019-08-16	NA	2019-07-24	NA
05921UI003	Control	P2087/3	2	Ai02380	2021-10-01	Admin	Admin	HSTNI	level.3	05921UI00	2020-01-16	hsTnI STAT	468	4	15998.9	9,000.00000 - 21,000.00000 pg/mL	795311	UNDILUTED	NA	06332UI00	434	2019-12-24	Alinity ci-series	2.6.2	2019-10-03 17:32:00	2019-10-07 12:19:00	2019-08-16	NA	2019-07-24	NA
05921UI003	Control	P2087/3	2	Ai02380	2021-10-01	Admin	Admin	HSTNI	level.3	05921UI00	2020-01-16	hsTnI STAT	468	4	15582.8	9,000.00000 - 21,000.00000 pg/mL	776736	UNDILUTED	NA	06332UI00	434	2019-12-24	Alinity ci-series	2.6.2	2019-10-03 17:32:00	2019-10-07 12:19:00	2019-08-16	NA	2019-07-24	NA
05921UI001	Control	P2087/1	2	Ai02380	2023-02-01	Admin	Admin	HSTNI	level.1	05921UI00	2020-01-16	hsTnI STAT	468	4	18.7	12.00000 - 28.00000 pg/mL	1254	UNDILUTED	NA	06332UI00	434	2019-12-24	Alinity ci-series	2.6.2	2019-10-03 17:32:00	2019-10-08 11:43:00	2019-08-16	NA	2019-07-24	NA
05921UI001	Control	P2087/1	2	Ai02380	2023-02-01	Admin	Admin	HSTNI	level.1	05921UI00	2020-01-16	hsTnI STAT	468	4	19.3	12.00000 - 28.00000 pg/mL	1290	UNDILUTED	NA	06332UI00	434	2019-12-24	Alinity ci-series	2.6.2	2019-10-03 17:32:00	2019-10-08 11:43:00	2019-08-16	NA	2019-07-24	NA
05921UI002	Control	P2087/2	2	Ai02380	2023-02-01	Admin	Admin	HSTNI	level.2	05921UI00	2020-01-16	hsTnI STAT	468	4	196	120.00000 - 280.00000 pg/mL	11176	UNDILUTED	NA	06332UI00	434	2019-12-24	Alinity ci-series	2.6.2	2019-10-03 17:32:00	2019-10-08 11:43:00	2019-08-16	NA	2019-07-24	NA
05921UI002	Control	P2087/2	2	Ai02380	2023-02-01	Admin	Admin	HSTNI	level.2	05921UI00	2020-01-16	hsTnI STAT	468	4	206.6	120.00000 - 280.00000 pg/mL	11768	UNDILUTED	NA	06332UI00	434	2019-12-24	Alinity ci-series	2.6.2	2019-10-03 17:32:00	2019-10-08 11:44:00	2019-08-16	NA	2019-07-24	NA
05921UI002	Control	P2087/2	2	Ai02380	2023-02-01	Admin	Admin	HSTNI	level.2	05921UI00	2020-01-16	hsTnI STAT	468	4	195.7	120.00000 - 280.00000 pg/mL	11163	UNDILUTED	NA	06332UI00	434	2019-12-24	Alinity ci-series	2.6.2	2019-10-03 17:32:00	2019-10-08 11:44:00	2019-08-16	NA	2019-07-24	NA
05921UI002	Control	P2087/2	2	Ai02380	2023-02-01	Admin	Admin	HSTNI	level.2	05921UI00	2020-01-16	hsTnI STAT	468	4	203.1	120.00000 - 280.00000 pg/mL	11575	UNDILUTED	NA	06332UI00	434	2019-12-24	Alinity ci-series	2.6.2	2019-10-03 17:32:00	2019-10-08 11:45:00	2019-08-16	NA	2019-07-24	NA
05921UI003	Control	P2087/3	2	Ai02380	2023-02-01	Admin	Admin	HSTNI	level.3	05921UI00	2020-01-16	hsTnI STAT	468	4	15607.5	9,000.00000 - 21,000.00000 pg/mL	777841	UNDILUTED	NA	06332UI00	434	2019-12-24	Alinity ci-series	2.6.2	2019-10-03 17:32:00	2019-10-08 11:45:00	2019-08-16	NA	2019-07-24	NA
05921UI003	Control	P2087/3	2	Ai02380	2023-02-01	Admin	Admin	HSTNI	level.3	05921UI00	2020-01-16	hsTnI STAT	468	4	15619.4	9,000.00000 - 21,000.00000 pg/mL	778373	UNDILUTED	NA	06332UI00	434	2019-12-24	Alinity ci-series	2.6.2	2019-10-03 17:32:00	2019-10-08 11:45:00	2019-08-16	NA	2019-07-24	NA
05921UI003	Control	P2087/3	2	Ai02380	2023-02-01	Admin	Admin	HSTNI	level.3	05921UI00	2020-01-16	hsTnI STAT	468	4	15735.8	9,000.00000 - 21,000.00000 pg/mL	783577	UNDILUTED	NA	06332UI00	434	2019-12-24	Alinity ci-series	2.6.2	2019-10-03 17:32:00	2019-10-08 11:46:00	2019-08-16	NA	2019-07-24	NA
05921UI003	Control	P2087/3	2	Ai02380	2023-02-01	Admin	Admin	HSTNI	level.3	05921UI00	2020-01-16	hsTnI STAT	468	4	15689.8	9,000.00000 - 21,000.00000 pg/mL	781520	UNDILUTED	NA	06332UI00	434	2019-12-24	Alinity ci-series	2.6.2	2019-10-03 17:32:00	2019-10-08 11:46:00	2019-08-16	NA	2019-07-24	NA
05921UI003	Control	P2087/3	2	Ai02380	2023-02-01	Admin	Admin	HSTNI	level.3	05921UI00	2020-01-16	hsTnI STAT	468	4	15900.5	9,000.00000 - 21,000.00000 pg/mL	790927	UNDILUTED	NA	06332UI00	434	2019-12-24	Alinity ci-series	2.6.2	2019-10-03 17:32:00	2019-10-08 11:46:00	2019-08-16	NA	2019-07-24	NA
05921UI001	Control	P2087/1	2	Ai02380	2017-02-01	Admin	Admin	HSTNI	level.1	05921UI00	2020-01-16	hsTnI STAT	468	4	19.8	12.00000 - 28.00000 pg/mL	1317	UNDILUTED	R	06332UI00	434	2019-12-24	Alinity ci-series	2.6.2	2019-10-03 17:32:00	2019-10-08 13:22:00	2019-08-16	NA	2019-07-24	NA
05921UI001	Control	P2087/1	2	Ai02380	2017-02-01	Admin	Admin	HSTNI	level.1	05921UI00	2020-01-16	hsTnI STAT	468	4	19.4	12.00000 - 28.00000 pg/mL	1294	UNDILUTED	R	06332UI00	434	2019-12-24	Alinity ci-series	2.6.2	2019-10-03 17:32:00	2019-10-08 13:22:00	2019-08-16	NA	2019-07-24	NA
05921UI001	Control	P2087/1	2	Ai02380	2017-02-01	Admin	Admin	HSTNI	level.1	05921UI00	2020-01-16	hsTnI STAT	468	4	19.4	12.00000 - 28.00000 pg/mL	1295	UNDILUTED	R	06332UI00	434	2019-12-24	Alinity ci-series	2.6.2	2019-10-03 17:32:00	2019-10-08 13:22:00	2019-08-16	NA	2019-07-24	NA
05921UI002	Control	P2087/2	2	Ai02380	2017-02-01	Admin	Admin	HSTNI	level.2	05921UI00	2020-01-16	hsTnI STAT	468	4	190.5	120.00000 - 280.00000 pg/mL	10872	UNDILUTED	R	06332UI00	434	2019-12-24	Alinity ci-series	2.6.2	2019-10-03 17:32:00	2019-10-08 13:23:00	2019-08-16	NA	2019-07-24	NA
05921UI001	Control	P2087/1	2	Ai02380	2021-03-02	Admin	Admin	HSTNI	level.1	05921UI00	2020-01-16	hsTnI STAT	468	4	19.7	12.00000 - 28.00000 pg/mL	1315	UNDILUTED	NA	06332UI00	434	2019-12-24	Alinity ci-series	2.6.2	2019-10-03 17:32:00	2019-10-10 14:20:00	2019-08-16	NA	2019-07-24	NA
05921UI001	Control	P2087/1	2	Ai02380	2021-03-02	Admin	Admin	HSTNI	level.1	05921UI00	2020-01-16	hsTnI STAT	468	4	20.9	12.00000 - 28.00000 pg/mL	1380	UNDILUTED	NA	06332UI00	434	2019-12-24	Alinity ci-series	2.6.2	2019-10-03 17:32:00	2019-10-10 14:21:00	2019-08-16	NA	2019-07-24	NA
05921UI001	Control	P2087/1	2	Ai02380	2021-03-02	Admin	Admin	HSTNI	level.1	05921UI00	2020-01-16	hsTnI STAT	468	4	19.5	12.00000 - 28.00000 pg/mL	1302	UNDILUTED	NA	06332UI00	434	2019-12-24	Alinity ci-series	2.6.2	2019-10-03 17:32:00	2019-10-10 14:21:00	2019-08-16	NA	2019-07-24	NA
05921UI001	Control	P2087/1	2	Ai02380	2021-03-02	Admin	Admin	HSTNI	level.1	05921UI00	2020-01-16	hsTnI STAT	468	4	19.4	12.00000 - 28.00000 pg/mL	1295	UNDILUTED	NA	06332UI00	434	2019-12-24	Alinity ci-series	2.6.2	2019-10-03 17:32:00	2019-10-10 14:21:00	2019-08-16	NA	2019-07-24	NA
05921UI001	Control	P2087/1	2	Ai02380	2021-03-02	Admin	Admin	HSTNI	level.1	05921UI00	2020-01-16	hsTnI STAT	468	4	19.5	12.00000 - 28.00000 pg/mL	1304	UNDILUTED	NA	06332UI00	434	2019-12-24	Alinity ci-series	2.6.2	2019-10-03 17:32:00	2019-10-10 14:21:00	2019-08-16	NA	2019-07-24	NA
05921UI002	Control	P2087/2	2	Ai02380	2021-03-02	Admin	Admin	HSTNI	level.2	05921UI00	2020-01-16	hsTnI STAT	468	4	211.8	120.00000 - 280.00000 pg/mL	12058	UNDILUTED	NA	06332UI00	434	2019-12-24	Alinity ci-series	2.6.2	2019-10-03 17:32:00	2019-10-10 14:22:00	2019-08-16	NA	2019-07-24	NA
05921UI002	Control	P2087/2	2	Ai02380	2021-03-02	Admin	Admin	HSTNI	level.2	05921UI00	2020-01-16	hsTnI STAT	468	4	200.3	120.00000 - 280.00000 pg/mL	11418	UNDILUTED	NA	06332UI00	434	2019-12-24	Alinity ci-series	2.6.2	2019-10-03 17:32:00	2019-10-10 14:22:00	2019-08-16	NA	2019-07-24	NA
05921UI002	Control	P2087/2	2	Ai02380	2021-03-02	Admin	Admin	HSTNI	level.2	05921UI00	2020-01-16	hsTnI STAT	468	4	209.1	120.00000 - 280.00000 pg/mL	11907	UNDILUTED	NA	06332UI00	434	2019-12-24	Alinity ci-series	2.6.2	2019-10-03 17:32:00	2019-10-10 14:22:00	2019-08-16	NA	2019-07-24	NA
05921UI002	Control	P2087/2	2	Ai02380	2021-03-02	Admin	Admin	HSTNI	level.2	05921UI00	2020-01-16	hsTnI STAT	468	4	209.4	120.00000 - 280.00000 pg/mL	11927	UNDILUTED	NA	06332UI00	434	2019-12-24	Alinity ci-series	2.6.2	2019-10-03 17:32:00	2019-10-10 14:23:00	2019-08-16	NA	2019-07-24	NA
05921UI002	Control	P2087/2	2	Ai02380	2021-03-02	Admin	Admin	HSTNI	level.2	05921UI00	2020-01-16	hsTnI STAT	468	4	197.6	120.00000 - 280.00000 pg/mL	11268	UNDILUTED	NA	06332UI00	434	2019-12-24	Alinity ci-series	2.6.2	2019-10-03 17:32:00	2019-10-10 14:23:00	2019-08-16	NA	2019-07-24	NA
05921UI003	Control	P2087/3	2	Ai02380	2021-01-02	Admin	Admin	HSTNI	level.3	05921UI00	2020-01-16	hsTnI STAT	468	4	15409.8	9,000.00000 - 21,000.00000 pg/mL	768986	UNDILUTED	R	06332UI00	29	2019-12-24	Alinity ci-series	2.6.2	2019-10-03 17:32:00	2019-10-10 14:37:00	2019-08-16	NA	2019-07-24	NA
05921UI003	Control	P2087/3	2	Ai02380	2021-01-02	Admin	Admin	HSTNI	level.3	05921UI00	2020-01-16	hsTnI STAT	468	4	16155	9,000.00000 - 21,000.00000 pg/mL	802256	UNDILUTED	R	06332UI00	29	2019-12-24	Alinity ci-series	2.6.2	2019-10-03 17:32:00	2019-10-10 14:38:00	2019-08-16	NA	2019-07-24	NA
05921UI003	Control	P2087/3	2	Ai02380	2021-01-02	Admin	Admin	HSTNI	level.3	05921UI00	2020-01-16	hsTnI STAT	468	4	15732.4	9,000.00000 - 21,000.00000 pg/mL	783427	UNDILUTED	R	06332UI00	29	2019-12-24	Alinity ci-series	2.6.2	2019-10-03 17:32:00	2019-10-10 14:38:00	2019-08-16	NA	2019-07-24	NA
05921UI003	Control	P2087/3	2	Ai02380	2021-01-02	Admin	Admin	HSTNI	level.3	05921UI00	2020-01-16	hsTnI STAT	468	4	15242.3	9,000.00000 - 21,000.00000 pg/mL	761462	UNDILUTED	R	06332UI00	29	2019-12-24	Alinity ci-series	2.6.2	2019-10-03 17:32:00	2019-10-10 14:38:00	2019-08-16	NA	2019-07-24	NA
05921UI003	Control	P2087/3	2	Ai02380	2021-01-02	Admin	Admin	HSTNI	level.3	05921UI00	2020-01-16	hsTnI STAT	468	4	15564.1	9,000.00000 - 21,000.00000 pg/mL	775897	UNDILUTED	R	06332UI00	29	2019-12-24	Alinity ci-series	2.6.2	2019-10-03 17:32:00	2019-10-10 14:39:00	2019-08-16	NA	2019-07-24	NA
05921UI001	Control	P2087/1	2	Ai02380	2017-01-01	Admin	Admin	HSTNI	level.1	05921UI00	2020-01-16	hsTnI STAT	468	4	18.1	12.00000 - 28.00000 pg/mL	1223	UNDILUTED	NA	06332UI00	29	2019-12-24	Alinity ci-series	2.6.2	2019-10-03 17:32:00	2019-10-11 13:04:00	2019-08-16	NA	2019-07-24	NA
05921UI001	Control	P2087/1	2	Ai02380	2017-01-01	Admin	Admin	HSTNI	level.1	05921UI00	2020-01-16	hsTnI STAT	468	4	17.4	12.00000 - 28.00000 pg/mL	1181	UNDILUTED	NA	06332UI00	29	2019-12-24	Alinity ci-series	2.6.2	2019-10-03 17:32:00	2019-10-11 13:05:00	2019-08-16	NA	2019-07-24	NA
05921UI001	Control	P2087/1	2	Ai02380	2017-01-01	Admin	Admin	HSTNI	level.1	05921UI00	2020-01-16	hsTnI STAT	468	4	19	12.00000 - 28.00000 pg/mL	1271	UNDILUTED	NA	06332UI00	29	2019-12-24	Alinity ci-series	2.6.2	2019-10-03 17:32:00	2019-10-11 13:05:00	2019-08-16	NA	2019-07-24	NA
05921UI001	Control	P2087/1	2	Ai02380	2017-01-01	Admin	Admin	HSTNI	level.1	05921UI00	2020-01-16	hsTnI STAT	468	4	18.5	12.00000 - 28.00000 pg/mL	1243	UNDILUTED	NA	06332UI00	29	2019-12-24	Alinity ci-series	2.6.2	2019-10-03 17:32:00	2019-10-11 13:05:00	2019-08-16	NA	2019-07-24	NA
05921UI001	Control	P2087/1	2	Ai02380	2017-01-01	Admin	Admin	HSTNI	level.1	05921UI00	2020-01-16	hsTnI STAT	468	4	19.7	12.00000 - 28.00000 pg/mL	1313	UNDILUTED	NA	06332UI00	29	2019-12-24	Alinity ci-series	2.6.2	2019-10-03 17:32:00	2019-10-11 13:05:00	2019-08-16	NA	2019-07-24	NA
05921UI002	Control	P2087/2	2	Ai02380	2017-01-01	Admin	Admin	HSTNI	level.2	05921UI00	2020-01-16	hsTnI STAT	468	4	204.6	120.00000 - 280.00000 pg/mL	11656	UNDILUTED	NA	06332UI00	29	2019-12-24	Alinity ci-series	2.6.2	2019-10-03 17:32:00	2019-10-11 13:06:00	2019-08-16	NA	2019-07-24	NA
05921UI002	Control	P2087/2	2	Ai02380	2017-01-01	Admin	Admin	HSTNI	level.2	05921UI00	2020-01-16	hsTnI STAT	468	4	195.6	120.00000 - 280.00000 pg/mL	11156	UNDILUTED	NA	06332UI00	29	2019-12-24	Alinity ci-series	2.6.2	2019-10-03 17:32:00	2019-10-11 13:06:00	2019-08-16	NA	2019-07-24	NA
05921UI002	Control	P2087/2	2	Ai02380	2017-01-01	Admin	Admin	HSTNI	level.2	05921UI00	2020-01-16	hsTnI STAT	468	4	204.1	120.00000 - 280.00000 pg/mL	11627	UNDILUTED	NA	06332UI00	29	2019-12-24	Alinity ci-series	2.6.2	2019-10-03 17:32:00	2019-10-11 13:06:00	2019-08-16	NA	2019-07-24	NA
05921UI002	Control	P2087/2	2	Ai02380	2017-01-01	Admin	Admin	HSTNI	level.2	05921UI00	2020-01-16	hsTnI STAT	468	4	199.9	120.00000 - 280.00000 pg/mL	11393	UNDILUTED	NA	06332UI00	29	2019-12-24	Alinity ci-series	2.6.2	2019-10-03 17:32:00	2019-10-11 13:07:00	2019-08-16	NA	2019-07-24	NA
05921UI002	Control	P2087/2	2	Ai02380	2017-01-01	Admin	Admin	HSTNI	level.2	05921UI00	2020-01-16	hsTnI STAT	468	4	202.9	120.00000 - 280.00000 pg/mL	11563	UNDILUTED	NA	06332UI00	29	2019-12-24	Alinity ci-series	2.6.2	2019-10-03 17:32:00	2019-10-11 13:07:00	2019-08-16	NA	2019-07-24	NA
05921UI003	Control	P2087/3	2	Ai02380	2017-01-01	Admin	Admin	HSTNI	level.3	05921UI00	2020-01-16	hsTnI STAT	468	4	15115.3	9,000.00000 - 21,000.00000 pg/mL	755746	UNDILUTED	NA	06332UI00	29	2019-12-24	Alinity ci-series	2.6.2	2019-10-03 17:32:00	2019-10-11 13:07:00	2019-08-16	NA	2019-07-24	NA
05921UI003	Control	P2087/3	2	Ai02380	2017-01-01	Admin	Admin	HSTNI	level.3	05921UI00	2020-01-16	hsTnI STAT	468	4	15469.5	9,000.00000 - 21,000.00000 pg/mL	771659	UNDILUTED	NA	06332UI00	29	2019-12-24	Alinity ci-series	2.6.2	2019-10-03 17:32:00	2019-10-11 13:08:00	2019-08-16	NA	2019-07-24	NA
05921UI003	Control	P2087/3	2	Ai02380	2017-01-01	Admin	Admin	HSTNI	level.3	05921UI00	2020-01-16	hsTnI STAT	468	4	15168.7	9,000.00000 - 21,000.00000 pg/mL	758152	UNDILUTED	NA	06332UI00	29	2019-12-24	Alinity ci-series	2.6.2	2019-10-03 17:32:00	2019-10-11 13:08:00	2019-08-16	NA	2019-07-24	NA
05921UI003	Control	P2087/3	2	Ai02380	2017-01-01	Admin	Admin	HSTNI	level.3	05921UI00	2020-01-16	hsTnI STAT	468	4	15546.8	9,000.00000 - 21,000.00000 pg/mL	775124	UNDILUTED	NA	06332UI00	29	2019-12-24	Alinity ci-series	2.6.2	2019-10-03 17:32:00	2019-10-11 13:08:00	2019-08-16	NA	2019-07-24	NA
05921UI003	Control	P2087/3	2	Ai02380	2017-01-01	Admin	Admin	HSTNI	level.3	05921UI00	2020-01-16	hsTnI STAT	468	4	14974.1	9,000.00000 - 21,000.00000 pg/mL	749382	UNDILUTED	NA	06332UI00	29	2019-12-24	Alinity ci-series	2.6.2	2019-10-03 17:32:00	2019-10-11 13:08:00	2019-08-16	NA	2019-07-24	NA
05921UI002	Control	P2087/2	2	Ai02380	2021-10-02	Admin	Admin	HSTNI	level.2	05921UI00	2020-01-16	hsTnI STAT	468	4	201.6	120.00000 - 280.00000 pg/mL	11489	UNDILUTED	NA	06332UI00	29	2019-12-24	Alinity ci-series	2.6.2	2019-10-03 17:32:00	2019-10-14 14:21:00	2019-08-16	NA	2019-07-24	NA
05921UI002	Control	P2087/2	2	Ai02380	2021-10-02	Admin	Admin	HSTNI	level.2	05921UI00	2020-01-16	hsTnI STAT	468	4	189.2	120.00000 - 280.00000 pg/mL	10800	UNDILUTED	NA	06332UI00	29	2019-12-24	Alinity ci-series	2.6.2	2019-10-03 17:32:00	2019-10-14 14:21:00	2019-08-16	NA	2019-07-24	NA
05921UI002	Control	P2087/2	2	Ai02380	2021-10-02	Admin	Admin	HSTNI	level.2	05921UI00	2020-01-16	hsTnI STAT	468	4	206.8	120.00000 - 280.00000 pg/mL	11781	UNDILUTED	NA	06332UI00	29	2019-12-24	Alinity ci-series	2.6.2	2019-10-03 17:32:00	2019-10-14 14:21:00	2019-08-16	NA	2019-07-24	NA
05921UI002	Control	P2087/2	2	Ai02380	2021-10-02	Admin	Admin	HSTNI	level.2	05921UI00	2020-01-16	hsTnI STAT	468	4	199.7	120.00000 - 280.00000 pg/mL	11385	UNDILUTED	NA	06332UI00	29	2019-12-24	Alinity ci-series	2.6.2	2019-10-03 17:32:00	2019-10-14 14:22:00	2019-08-16	NA	2019-07-24	NA
05921UI002	Control	P2087/2	2	Ai02380	2021-10-02	Admin	Admin	HSTNI	level.2	05921UI00	2020-01-16	hsTnI STAT	468	4	193.9	120.00000 - 280.00000 pg/mL	11063	UNDILUTED	NA	06332UI00	29	2019-12-24	Alinity ci-series	2.6.2	2019-10-03 17:32:00	2019-10-14 14:22:00	2019-08-16	NA	2019-07-24	NA
05921UI003	Control	P2087/3	2	Ai02380	2021-10-02	Admin	Admin	HSTNI	level.3	05921UI00	2020-01-16	hsTnI STAT	468	4	15497.8	9,000.00000 - 21,000.00000 pg/mL	772928	UNDILUTED	NA	06332UI00	29	2019-12-24	Alinity ci-series	2.6.2	2019-10-03 17:32:00	2019-10-14 14:22:00	2019-08-16	NA	2019-07-24	NA
05921UI003	Control	P2087/3	2	Ai02380	2021-10-02	Admin	Admin	HSTNI	level.3	05921UI00	2020-01-16	hsTnI STAT	468	4	15279	9,000.00000 - 21,000.00000 pg/mL	763112	UNDILUTED	NA	06332UI00	29	2019-12-24	Alinity ci-series	2.6.2	2019-10-03 17:32:00	2019-10-14 14:22:00	2019-08-16	NA	2019-07-24	NA
05921UI003	Control	P2087/3	2	Ai02380	2021-10-02	Admin	Admin	HSTNI	level.3	05921UI00	2020-01-16	hsTnI STAT	468	4	15131.1	9,000.00000 - 21,000.00000 pg/mL	756457	UNDILUTED	NA	06332UI00	29	2019-12-24	Alinity ci-series	2.6.2	2019-10-03 17:32:00	2019-10-14 14:23:00	2019-08-16	NA	2019-07-24	NA
05921UI003	Control	P2087/3	2	Ai02380	2021-10-02	Admin	Admin	HSTNI	level.3	05921UI00	2020-01-16	hsTnI STAT	468	4	16245.9	9,000.00000 - 21,000.00000 pg/mL	806292	UNDILUTED	NA	06332UI00	29	2019-12-24	Alinity ci-series	2.6.2	2019-10-03 17:32:00	2019-10-14 14:23:00	2019-08-16	NA	2019-07-24	NA
05921UI003	Control	P2087/3	2	Ai02380	2021-10-02	Admin	Admin	HSTNI	level.3	05921UI00	2020-01-16	hsTnI STAT	468	4	15209.6	9,000.00000 - 21,000.00000 pg/mL	759990	UNDILUTED	NA	06332UI00	29	2019-12-24	Alinity ci-series	2.6.2	2019-10-03 17:32:00	2019-10-14 14:23:00	2019-08-16	NA	2019-07-24	NA
05921UI001	Control	P2087/1	2	Ai02380	2021-12-02	Admin	Admin	HSTNI	level.1	05921UI00	2020-01-16	hsTnI STAT	468	4	22.4	12.00000 - 28.00000 pg/mL	1463	UNDILUTED	R	06332UI00	29	2019-12-24	Alinity ci-series	2.6.2	2019-10-03 17:32:00	2019-10-14 15:21:00	2019-08-16	NA	2019-07-24	NA
05921UI001	Control	P2087/1	2	Ai02380	2021-12-02	Admin	Admin	HSTNI	level.1	05921UI00	2020-01-16	hsTnI STAT	468	4	23	12.00000 - 28.00000 pg/mL	1499	UNDILUTED	R	06332UI00	29	2019-12-24	Alinity ci-series	2.6.2	2019-10-03 17:32:00	2019-10-14 15:21:00	2019-08-16	NA	2019-07-24	NA
05921UI001	Control	P2087/1	2	Ai02380	2021-12-02	Admin	Admin	HSTNI	level.1	05921UI00	2020-01-16	hsTnI STAT	468	4	20.4	12.00000 - 28.00000 pg/mL	1351	UNDILUTED	R	06332UI00	29	2019-12-24	Alinity ci-series	2.6.2	2019-10-03 17:32:00	2019-10-14 15:21:00	2019-08-16	NA	2019-07-24	NA
05921UI001	Control	P2087/1	2	Ai02380	2021-12-02	Admin	Admin	HSTNI	level.1	05921UI00	2020-01-16	hsTnI STAT	468	4	20	12.00000 - 28.00000 pg/mL	1330	UNDILUTED	R	06332UI00	29	2019-12-24	Alinity ci-series	2.6.2	2019-10-03 17:32:00	2019-10-14 15:22:00	2019-08-16	NA	2019-07-24	NA
05921UI001	Control	P1967/1	2	Ai02380	2021-01-02	Admin	Admin	HSTNI	level.1	05921UI00	2020-01-16	hsTnI STAT	468	4	21.6	12.00000 - 28.00000 pg/mL	1420	UNDILUTED	NA	06332UI00	29	2019-12-24	Alinity ci-series	2.6.2	2019-10-03 17:32:00	2019-10-17 11:28:00	2019-08-16	NA	2019-07-24	NA
05921UI001	Control	P1967/1	2	Ai02380	2021-01-02	Admin	Admin	HSTNI	level.1	05921UI00	2020-01-16	hsTnI STAT	468	4	20.8	12.00000 - 28.00000 pg/mL	1373	UNDILUTED	NA	06332UI00	29	2019-12-24	Alinity ci-series	2.6.2	2019-10-03 17:32:00	2019-10-17 11:28:00	2019-08-16	NA	2019-07-24	NA
05921UI002	Control	P1967/2	2	Ai02380	2021-01-02	Admin	Admin	HSTNI	level.2	05921UI00	2020-01-16	hsTnI STAT	468	4	209.7	120.00000 - 280.00000 pg/mL	11940	UNDILUTED	NA	06332UI00	29	2019-12-24	Alinity ci-series	2.6.2	2019-10-03 17:32:00	2019-10-17 11:29:00	2019-08-16	NA	2019-07-24	NA
05921UI002	Control	P1967/2	2	Ai02380	2021-01-02	Admin	Admin	HSTNI	level.2	05921UI00	2020-01-16	hsTnI STAT	468	4	196.5	120.00000 - 280.00000 pg/mL	11205	UNDILUTED	NA	06332UI00	29	2019-12-24	Alinity ci-series	2.6.2	2019-10-03 17:32:00	2019-10-17 11:29:00	2019-08-16	NA	2019-07-24	NA
05921UI003	Control	P1967/3	2	Ai02380	2021-01-02	Admin	Admin	HSTNI	level.3	05921UI00	2020-01-16	hsTnI STAT	468	4	16523.3	9,000.00000 - 21,000.00000 pg/mL	818580	UNDILUTED	NA	06332UI00	29	2019-12-24	Alinity ci-series	2.6.2	2019-10-03 17:32:00	2019-10-17 11:29:00	2019-08-16	NA	2019-07-24	NA
05921UI003	Control	P1967/3	2	Ai02380	2021-01-02	Admin	Admin	HSTNI	level.3	05921UI00	2020-01-16	hsTnI STAT	468	4	15992.7	9,000.00000 - 21,000.00000 pg/mL	795034	UNDILUTED	NA	06332UI00	29	2019-12-24	Alinity ci-series	2.6.2	2019-10-03 17:32:00	2019-10-17 11:30:00	2019-08-16	NA	2019-07-24	NA
05921UI001	Control	P1975/1	2	Ai02380	2021-04-01	Admin	Admin	HSTNI	level.1	05921UI00	2020-01-16	hsTnI STAT	468	4	19.4	12.00000 - 28.00000 pg/mL	1298	UNDILUTED	R	06332UI00	429	2019-12-24	Alinity ci-series	2.6.2	2019-10-03 17:32:00	2019-10-18 11:02:00	2019-08-16	NA	2019-07-24	NA
05921UI001	Control	P1975/1	2	Ai02380	2021-04-01	Admin	Admin	HSTNI	level.1	05921UI00	2020-01-16	hsTnI STAT	468	4	18.5	12.00000 - 28.00000 pg/mL	1245	UNDILUTED	R	06332UI00	429	2019-12-24	Alinity ci-series	2.6.2	2019-10-03 17:32:00	2019-10-18 11:02:00	2019-08-16	NA	2019-07-24	NA
05921UI002	Control	P1975/2	2	Ai02380	2021-04-01	Admin	Admin	HSTNI	level.2	05921UI00	2020-01-16	hsTnI STAT	468	4	213.1	120.00000 - 280.00000 pg/mL	12133	UNDILUTED	R	06332UI00	429	2019-12-24	Alinity ci-series	2.6.2	2019-10-03 17:32:00	2019-10-18 11:02:00	2019-08-16	NA	2019-07-24	NA
05921UI002	Control	P1975/2	2	Ai02380	2021-04-01	Admin	Admin	HSTNI	level.2	05921UI00	2020-01-16	hsTnI STAT	468	4	209.5	120.00000 - 280.00000 pg/mL	11932	UNDILUTED	R	06332UI00	429	2019-12-24	Alinity ci-series	2.6.2	2019-10-03 17:32:00	2019-10-18 11:03:00	2019-08-16	NA	2019-07-24	NA
05921UI003	Control	P1975/3	2	Ai02380	2021-04-01	Admin	Admin	HSTNI	level.3	05921UI00	2020-01-16	hsTnI STAT	468	4	15867.3	9,000.00000 - 21,000.00000 pg/mL	789447	UNDILUTED	R	06332UI00	429	2019-12-24	Alinity ci-series	2.6.2	2019-10-03 17:32:00	2019-10-18 11:03:00	2019-08-16	NA	2019-07-24	NA
05921UI003	Control	P1975/3	2	Ai02380	2021-04-01	Admin	Admin	HSTNI	level.3	05921UI00	2020-01-16	hsTnI STAT	468	4	16133.2	9,000.00000 - 21,000.00000 pg/mL	801284	UNDILUTED	R	06332UI00	429	2019-12-24	Alinity ci-series	2.6.2	2019-10-03 17:32:00	2019-10-18 11:03:00	2019-08-16	NA	2019-07-24	NA
05921UI001	Control	P1972/1	2	Ai02380	2021-02-02	Admin	Admin	HSTNI	level.1	05921UI00	2020-01-16	hsTnI STAT	468	4	20.1	12.00000 - 28.00000 pg/mL	1335	UNDILUTED	NA	06332UI00	446	2019-12-24	Alinity ci-series	2.6.2	2019-10-03 17:32:00	2019-10-21 10:48:00	2019-08-16	NA	2019-07-24	NA
05921UI001	Control	P1972/1	2	Ai02380	2021-02-02	Admin	Admin	HSTNI	level.1	05921UI00	2020-01-16	hsTnI STAT	468	4	20	12.00000 - 28.00000 pg/mL	1331	UNDILUTED	NA	06332UI00	446	2019-12-24	Alinity ci-series	2.6.2	2019-10-03 17:32:00	2019-10-21 10:49:00	2019-08-16	NA	2019-07-24	NA
05921UI002	Control	P1972/2	2	Ai02380	2021-02-02	Admin	Admin	HSTNI	level.2	05921UI00	2020-01-16	hsTnI STAT	468	4	206.2	120.00000 - 280.00000 pg/mL	11746	UNDILUTED	NA	06332UI00	446	2019-12-24	Alinity ci-series	2.6.2	2019-10-03 17:32:00	2019-10-21 10:49:00	2019-08-16	NA	2019-07-24	NA
05921UI002	Control	P1972/2	2	Ai02380	2021-02-02	Admin	Admin	HSTNI	level.2	05921UI00	2020-01-16	hsTnI STAT	468	4	209.8	120.00000 - 280.00000 pg/mL	11949	UNDILUTED	NA	06332UI00	446	2019-12-24	Alinity ci-series	2.6.2	2019-10-03 17:32:00	2019-10-21 10:49:00	2019-08-16	NA	2019-07-24	NA
05921UI003	Control	P1972/3	2	Ai02380	2021-02-02	Admin	Admin	HSTNI	level.3	05921UI00	2020-01-16	hsTnI STAT	468	4	16659.8	9,000.00000 - 21,000.00000 pg/mL	824613	UNDILUTED	NA	06332UI00	446	2019-12-24	Alinity ci-series	2.6.2	2019-10-03 17:32:00	2019-10-21 10:49:00	2019-08-16	NA	2019-07-24	NA
05921UI003	Control	P1972/3	2	Ai02380	2021-02-02	Admin	Admin	HSTNI	level.3	05921UI00	2020-01-16	hsTnI STAT	468	4	16053	9,000.00000 - 21,000.00000 pg/mL	797718	UNDILUTED	NA	06332UI00	446	2019-12-24	Alinity ci-series	2.6.2	2019-10-03 17:32:00	2019-10-21 10:50:00	2019-08-16	NA	2019-07-24	NA
05921UI001	Control	P1973/1	2	Ai02380	2021-01-01	Admin	Admin	HSTNI	level.1	05921UI00	2020-01-16	hsTnI STAT	468	4	20.4	12.00000 - 28.00000 pg/mL	1354	UNDILUTED	NA	06332UI00	446	2019-12-24	Alinity ci-series	2.6.2	2019-10-03 17:32:00	2019-10-22 11:17:00	2019-08-16	NA	2019-07-24	NA
05921UI001	Control	P1973/1	2	Ai02380	2021-01-01	Admin	Admin	HSTNI	level.1	05921UI00	2020-01-16	hsTnI STAT	468	4	20.6	12.00000 - 28.00000 pg/mL	1366	UNDILUTED	NA	06332UI00	446	2019-12-24	Alinity ci-series	2.6.2	2019-10-03 17:32:00	2019-10-22 11:17:00	2019-08-16	NA	2019-07-24	NA
05921UI002	Control	P1973/2	2	Ai02380	2021-01-01	Admin	Admin	HSTNI	level.2	05921UI00	2020-01-16	hsTnI STAT	468	4	210.3	120.00000 - 280.00000 pg/mL	11978	UNDILUTED	NA	06332UI00	446	2019-12-24	Alinity ci-series	2.6.2	2019-10-03 17:32:00	2019-10-22 11:18:00	2019-08-16	NA	2019-07-24	NA
05921UI002	Control	P1973/2	2	Ai02380	2021-01-01	Admin	Admin	HSTNI	level.2	05921UI00	2020-01-16	hsTnI STAT	468	4	202.7	120.00000 - 280.00000 pg/mL	11553	UNDILUTED	NA	06332UI00	446	2019-12-24	Alinity ci-series	2.6.2	2019-10-03 17:32:00	2019-10-22 11:18:00	2019-08-16	NA	2019-07-24	NA
05921UI003	Control	P1973/3	2	Ai02380	2021-01-01	Admin	Admin	HSTNI	level.3	05921UI00	2020-01-16	hsTnI STAT	468	4	16825.9	9,000.00000 - 21,000.00000 pg/mL	831935	UNDILUTED	NA	06332UI00	446	2019-12-24	Alinity ci-series	2.6.2	2019-10-03 17:32:00	2019-10-22 11:18:00	2019-08-16	NA	2019-07-24	NA
05921UI003	Control	P1973/3	2	Ai02380	2021-01-01	Admin	Admin	HSTNI	level.3	05921UI00	2020-01-16	hsTnI STAT	468	4	16218	9,000.00000 - 21,000.00000 pg/mL	805052	UNDILUTED	NA	06332UI00	446	2019-12-24	Alinity ci-series	2.6.2	2019-10-03 17:32:00	2019-10-22 11:19:00	2019-08-16	NA	2019-07-24	NA
05921UI001	Control	P1971/1	2	Ai02380	2021-08-01	Admin	Admin	HSTNI	level.1	05921UI00	2020-01-16	hsTnI STAT	468	4	18.9	12.00000 - 28.00000 pg/mL	1268	UNDILUTED	NA	06332UI00	65	2019-12-24	Alinity ci-series	2.6.2	2019-10-03 17:32:00	2019-10-23 10:54:00	2019-08-16	NA	2019-07-24	NA
05921UI001	Control	P1971/1	2	Ai02380	2021-08-01	Admin	Admin	HSTNI	level.1	05921UI00	2020-01-16	hsTnI STAT	468	4	18.9	12.00000 - 28.00000 pg/mL	1269	UNDILUTED	NA	06332UI00	65	2019-12-24	Alinity ci-series	2.6.2	2019-10-03 17:32:00	2019-10-23 10:55:00	2019-08-16	NA	2019-07-24	NA
05921UI002	Control	P1971/2	2	Ai02380	2021-08-01	Admin	Admin	HSTNI	level.2	05921UI00	2020-01-16	hsTnI STAT	468	4	199.6	120.00000 - 280.00000 pg/mL	11381	UNDILUTED	NA	06332UI00	65	2019-12-24	Alinity ci-series	2.6.2	2019-10-03 17:32:00	2019-10-23 10:55:00	2019-08-16	NA	2019-07-24	NA
05921UI002	Control	P1971/2	2	Ai02380	2021-08-01	Admin	Admin	HSTNI	level.2	05921UI00	2020-01-16	hsTnI STAT	468	4	188.1	120.00000 - 280.00000 pg/mL	10737	UNDILUTED	NA	06332UI00	65	2019-12-24	Alinity ci-series	2.6.2	2019-10-03 17:32:00	2019-10-23 10:55:00	2019-08-16	NA	2019-07-24	NA
05921UI003	Control	P1971/3	2	Ai02380	2021-08-01	Admin	Admin	HSTNI	level.3	05921UI00	2020-01-16	hsTnI STAT	468	4	15644.1	9,000.00000 - 21,000.00000 pg/mL	779477	UNDILUTED	NA	06332UI00	65	2019-12-24	Alinity ci-series	2.6.2	2019-10-03 17:32:00	2019-10-23 10:56:00	2019-08-16	NA	2019-07-24	NA
05921UI003	Control	P1971/3	2	Ai02380	2021-08-01	Admin	Admin	HSTNI	level.3	05921UI00	2020-01-16	hsTnI STAT	468	4	15379.7	9,000.00000 - 21,000.00000 pg/mL	767635	UNDILUTED	NA	06332UI00	65	2019-12-24	Alinity ci-series	2.6.2	2019-10-03 17:32:00	2019-10-23 10:56:00	2019-08-16	NA	2019-07-24	NA
05921UI001	Control	R1062/1	2	Ai02380	2021-03-01	Admin	Admin	HSTNI	level.1	05921UI00	2020-01-16	hsTnI STAT	468	4	20.8	12.00000 - 28.00000 pg/mL	1377	UNDILUTED	R	06332UI00	40	2019-12-24	Alinity ci-series	2.6.2	2019-10-03 17:32:00	2019-10-24 12:32:00	2019-08-16	NA	2019-07-24	NA
05921UI001	Control	R1062/1	2	Ai02380	2021-03-01	Admin	Admin	HSTNI	level.1	05921UI00	2020-01-16	hsTnI STAT	468	4	19.7	12.00000 - 28.00000 pg/mL	1315	UNDILUTED	R	06332UI00	40	2019-12-24	Alinity ci-series	2.6.2	2019-10-03 17:32:00	2019-10-24 12:33:00	2019-08-16	NA	2019-07-24	NA
05921UI002	Control	R1062/2	2	Ai02380	2021-03-01	Admin	Admin	HSTNI	level.2	05921UI00	2020-01-16	hsTnI STAT	468	4	216.6	120.00000 - 280.00000 pg/mL	12329	UNDILUTED	R	06332UI00	40	2019-12-24	Alinity ci-series	2.6.2	2019-10-03 17:32:00	2019-10-24 12:33:00	2019-08-16	NA	2019-07-24	NA
05921UI002	Control	R1062/2	2	Ai02380	2021-03-01	Admin	Admin	HSTNI	level.2	05921UI00	2020-01-16	hsTnI STAT	468	4	228.9	120.00000 - 280.00000 pg/mL	13011	UNDILUTED	R	06332UI00	40	2019-12-24	Alinity ci-series	2.6.2	2019-10-03 17:32:00	2019-10-24 12:33:00	2019-08-16	NA	2019-07-24	NA
05921UI003	Control	R1062/3	2	Ai02380	2021-03-01	Admin	Admin	HSTNI	level.3	05921UI00	2020-01-16	hsTnI STAT	468	4	16644.8	9,000.00000 - 21,000.00000 pg/mL	823949	UNDILUTED	R	06332UI00	40	2019-12-24	Alinity ci-series	2.6.2	2019-10-03 17:32:00	2019-10-24 12:34:00	2019-08-16	NA	2019-07-24	NA
05921UI003	Control	R1062/3	2	Ai02380	2021-03-01	Admin	Admin	HSTNI	level.3	05921UI00	2020-01-16	hsTnI STAT	468	4	16520.1	9,000.00000 - 21,000.00000 pg/mL	818437	UNDILUTED	R	06332UI00	40	2019-12-24	Alinity ci-series	2.6.2	2019-10-03 17:32:00	2019-10-24 12:34:00	2019-08-16	NA	2019-07-24	NA
05921UI001	Control	P2092/1	2	Ai02380	2018-01-01	Admin	Admin	HSTNI	level.1	05921UI00	2020-01-16	hsTnI STAT	468	4	20.4	12.00000 - 28.00000 pg/mL	1350	UNDILUTED	R	06332UI00	62	2019-12-24	Alinity ci-series	2.6.2	2019-10-03 17:32:00	2019-10-25 12:18:00	2019-08-16	NA	2019-07-24	NA
05921UI001	Control	P2092/1	2	Ai02380	2018-01-01	Admin	Admin	HSTNI	level.1	05921UI00	2020-01-16	hsTnI STAT	468	4	21.9	12.00000 - 28.00000 pg/mL	1436	UNDILUTED	R	06332UI00	62	2019-12-24	Alinity ci-series	2.6.2	2019-10-03 17:32:00	2019-10-25 12:18:00	2019-08-16	NA	2019-07-24	NA
05921UI002	Control	P2092/2	2	Ai02380	2018-01-01	Admin	Admin	HSTNI	level.2	05921UI00	2020-01-16	hsTnI STAT	468	4	215.9	120.00000 - 280.00000 pg/mL	12286	UNDILUTED	R	06332UI00	62	2019-12-24	Alinity ci-series	2.6.2	2019-10-03 17:32:00	2019-10-25 12:18:00	2019-08-16	NA	2019-07-24	NA
05921UI002	Control	P2092/2	2	Ai02380	2018-01-01	Admin	Admin	HSTNI	level.2	05921UI00	2020-01-16	hsTnI STAT	468	4	213.5	120.00000 - 280.00000 pg/mL	12155	UNDILUTED	R	06332UI00	62	2019-12-24	Alinity ci-series	2.6.2	2019-10-03 17:32:00	2019-10-25 12:19:00	2019-08-16	NA	2019-07-24	NA
05921UI003	Control	P2092/3	2	Ai02380	2018-01-01	Admin	Admin	HSTNI	level.3	05921UI00	2020-01-16	hsTnI STAT	468	4	16338.2	9,000.00000 - 21,000.00000 pg/mL	810386	UNDILUTED	R	06332UI00	62	2019-12-24	Alinity ci-series	2.6.2	2019-10-03 17:32:00	2019-10-25 12:19:00	2019-08-16	NA	2019-07-24	NA
05921UI003	Control	P2092/3	2	Ai02380	2018-01-01	Admin	Admin	HSTNI	level.3	05921UI00	2020-01-16	hsTnI STAT	468	4	17048.7	9,000.00000 - 21,000.00000 pg/mL	841736	UNDILUTED	R	06332UI00	62	2019-12-24	Alinity ci-series	2.6.2	2019-10-03 17:32:00	2019-10-25 12:19:00	2019-08-16	NA	2019-07-24	NA
05921UI001	Control	P2088/1	2	Ai02380	2017-01-01	Admin	Admin	HSTNI	level.1	05921UI00	2020-01-16	hsTnI STAT	468	4	19.1	12.00000 - 28.00000 pg/mL	1281	UNDILUTED	NA	06332UI00	62	2019-12-24	Alinity ci-series	2.6.2	2019-10-03 17:32:00	2019-10-30 13:24:00	2019-08-16	NA	2019-07-24	NA
05921UI001	Control	P2088/1	2	Ai02380	2017-01-01	Admin	Admin	HSTNI	level.1	05921UI00	2020-01-16	hsTnI STAT	468	4	19.2	12.00000 - 28.00000 pg/mL	1287	UNDILUTED	NA	06332UI00	62	2019-12-24	Alinity ci-series	2.6.2	2019-10-03 17:32:00	2019-10-30 13:24:00	2019-08-16	NA	2019-07-24	NA
05921UI002	Control	P2088/2	2	Ai02380	2017-01-01	Admin	Admin	HSTNI	level.2	05921UI00	2020-01-16	hsTnI STAT	468	4	190.7	120.00000 - 280.00000 pg/mL	10881	UNDILUTED	NA	06332UI00	62	2019-12-24	Alinity ci-series	2.6.2	2019-10-03 17:32:00	2019-10-30 13:24:00	2019-08-16	NA	2019-07-24	NA
05921UI002	Control	P2088/2	2	Ai02380	2017-01-01	Admin	Admin	HSTNI	level.2	05921UI00	2020-01-16	hsTnI STAT	468	4	198.6	120.00000 - 280.00000 pg/mL	11322	UNDILUTED	NA	06332UI00	62	2019-12-24	Alinity ci-series	2.6.2	2019-10-03 17:32:00	2019-10-30 13:25:00	2019-08-16	NA	2019-07-24	NA
05921UI003	Control	P2088/3	2	Ai02380	2017-01-01	Admin	Admin	HSTNI	level.3	05921UI00	2020-01-16	hsTnI STAT	468	4	15481.1	9,000.00000 - 21,000.00000 pg/mL	772181	UNDILUTED	NA	06332UI00	62	2019-12-24	Alinity ci-series	2.6.2	2019-10-03 17:32:00	2019-10-30 13:25:00	2019-08-16	NA	2019-07-24	NA
05921UI003	Control	P2088/3	2	Ai02380	2017-01-01	Admin	Admin	HSTNI	level.3	05921UI00	2020-01-16	hsTnI STAT	468	4	15815.9	9,000.00000 - 21,000.00000 pg/mL	787153	UNDILUTED	NA	06332UI00	62	2019-12-24	Alinity ci-series	2.6.2	2019-10-03 17:32:00	2019-10-30 13:25:00	2019-08-16	NA	2019-07-24	NA
05921UI002	Control	R1062/2	2	Ai02380	2019-01-01	Admin	Admin	HSTNI	level.2	05921UI00	2020-01-16	hsTnI STAT	468	4	230	120.00000 - 280.00000 pg/mL	11218	UNDILUTED	NA	06332UI00	436	2019-12-24	Alinity ci-series	2.6.2	2019-11-05 14:46:00	2019-11-05 14:47:00	2019-08-16	NA	2019-07-24	NA
05921UI002	Control	R1062/2	2	Ai02380	2019-01-01	Admin	Admin	HSTNI	level.2	05921UI00	2020-01-16	hsTnI STAT	468	4	233.5	120.00000 - 280.00000 pg/mL	11404	UNDILUTED	NA	06332UI00	436	2019-12-24	Alinity ci-series	2.6.2	2019-11-05 14:46:00	2019-11-05 14:48:00	2019-08-16	NA	2019-07-24	NA
05921UI003	Control	R1062/3	2	Ai02380	2019-01-01	Admin	Admin	HSTNI	level.3	05921UI00	2020-01-16	hsTnI STAT	468	4	14317.3	9,000.00000 - 21,000.00000 pg/mL	773128	UNDILUTED	NA	06332UI00	436	2019-12-24	Alinity ci-series	2.6.2	2019-11-05 14:46:00	2019-11-05 14:48:00	2019-08-16	NA	2019-07-24	NA
05921UI003	Control	R1062/3	2	Ai02380	2019-01-01	Admin	Admin	HSTNI	level.3	05921UI00	2020-01-16	hsTnI STAT	468	4	14910.7	9,000.00000 - 21,000.00000 pg/mL	798413	UNDILUTED	NA	06332UI00	436	2019-12-24	Alinity ci-series	2.6.2	2019-11-05 14:46:00	2019-11-05 14:48:00	2019-08-16	NA	2019-07-24	NA
05921UI001	Control	R1062/1	2	Ai02380	2021-01-02	Admin	Admin	HSTNI	level.1	05921UI00	2020-01-16	hsTnI STAT	468	4	19.5	12.00000 - 28.00000 pg/mL	1263	UNDILUTED	NA	06332UI00	381	2019-12-24	Alinity ci-series	2.6.2	2019-11-05 15:42:00	2019-11-05 16:03:00	2019-08-16	NA	2019-07-24	NA
05921UI001	Control	R1062/1	2	Ai02380	2021-01-02	Admin	Admin	HSTNI	level.1	05921UI00	2020-01-16	hsTnI STAT	468	4	20.7	12.00000 - 28.00000 pg/mL	1330	UNDILUTED	NA	06332UI00	381	2019-12-24	Alinity ci-series	2.6.2	2019-11-05 15:42:00	2019-11-05 16:03:00	2019-08-16	NA	2019-07-24	NA

## Sheet: ci4100 Results (27-11-2019)
C_P	SID	CONTROL_NAME	CONTROL_LEVEL	CONTROL_LOT	ASSAY	ASSAY_NUMBER	RESULT	INSTRUMENT_RESPONSE	CONTROL_RANGE	DILUTION	FLAGS	CODES	MODULE_SN	DATE_TIME_COMPLETED	DATE_TIME_OF_CAL	OPERATOR_ID	RELEASED_BY	REAGENT_LOT	REAGENT_S_N	CONTROL_MANUFACTURE_DATE	CONTROL_EXPIRY_DATE	ASSAY_MANUFACTURE_DATE	ASSAY_EXPIRY_DATE
F241/3	hsTnIHigh	hsTnI	level.3	72088UI00	hsTnI	620	16757	975920 RLU	9000.0 - 21000.0	UNDILUTED	NA	NA	2/i1SR03370	2018-03-20 16:12:00	2018-03-15 14:23:00	FSE	FSE	84147UI00	3586	2017-01-08	2017-06-15	2018-02-02	2018-07-07
F241/3	hsTnIHigh	hsTnI	level.3	72088UI00	hsTnI	620	16484.5	962200 RLU	9000.0 - 21000.0	UNDILUTED	NA	NA	2/i1SR03370	2018-03-20 16:11:00	2018-03-15 14:23:00	FSE	FSE	84147UI00	3586	2017-01-08	2017-06-15	2018-02-02	2018-07-07
F241/2	hsTnIMedium	hsTnI	level.2	72088UI00	hsTnI	620	210.1	15118 RLU	120.0 - 280.0	UNDILUTED	NA	NA	2/i1SR03370	2018-03-20 16:10:00	2018-03-15 14:23:00	FSE	FSE	84147UI00	3586	2017-01-08	2017-06-15	2018-02-02	2018-07-07
F241/2	hsTnIMedium	hsTnI	level.2	72088UI00	hsTnI	620	200	14416 RLU	120.0 - 280.0	UNDILUTED	NA	NA	2/i1SR03370	2018-03-20 16:09:00	2018-03-15 14:23:00	FSE	FSE	84147UI00	3586	2017-01-08	2017-06-15	2018-02-02	2018-07-07
F241/1	hsTnILow	hsTnI	level.1	72088UI00	hsTnI	620	21.4	1781 RLU	12.0 - 28.0	UNDILUTED	NA	NA	2/i1SR03370	2018-03-20 16:08:00	2018-03-15 14:23:00	FSE	FSE	84147UI00	3586	2017-01-08	2017-06-15	2018-02-02	2018-07-07
F241/1	hsTnILow	hsTnI	level.1	72088UI00	hsTnI	620	21.1	1756 RLU	12.0 - 28.0	UNDILUTED	NA	NA	2/i1SR03370	2018-03-20 16:08:00	2018-03-15 14:23:00	FSE	FSE	84147UI00	3586	2017-01-08	2017-06-15	2018-02-02	2018-07-07
F241/3	hsTnIHigh	hsTnI	level.3	72088UI00	hsTnI	620	16880.4	982109 RLU	9000.0 - 21000.0	UNDILUTED	NA	NA	2/i1SR03370	2018-03-20 14:59:00	2018-03-15 14:23:00	FSE	FSE	84147UI00	3586	2017-01-08	2017-06-15	2018-02-02	2018-07-07
F241/3	hsTnIHigh	hsTnI	level.3	72088UI00	hsTnI	620	16132.9	944417 RLU	9000.0 - 21000.0	UNDILUTED	NA	NA	2/i1SR03370	2018-03-20 14:58:00	2018-03-15 14:23:00	FSE	FSE	84147UI00	3586	2017-01-08	2017-06-15	2018-02-02	2018-07-07
F241/2	hsTnIMedium	hsTnI	level.2	72088UI00	hsTnI	620	199.5	14376 RLU	120.0 - 280.0	UNDILUTED	NA	NA	2/i1SR03370	2018-03-20 14:57:00	2018-03-15 14:23:00	FSE	FSE	84147UI00	3586	2017-01-08	2017-06-15	2018-02-02	2018-07-07
F241/2	hsTnIMedium	hsTnI	level.2	72088UI00	hsTnI	620	211.1	15189 RLU	120.0 - 280.0	UNDILUTED	NA	NA	2/i1SR03370	2018-03-20 14:56:00	2018-03-15 14:23:00	FSE	FSE	84147UI00	3586	2017-01-08	2017-06-15	2018-02-02	2018-07-07
F241/1	hsTnILow	hsTnI	level.1	72088UI00	hsTnI	620	20.3	1702 RLU	12.0 - 28.0	UNDILUTED	NA	NA	2/i1SR03370	2018-03-20 14:55:00	2018-03-15 14:23:00	FSE	FSE	84147UI00	3586	2017-01-08	2017-06-15	2018-02-02	2018-07-07
F241/1	hsTnILow	hsTnI	level.1	72088UI00	hsTnI	620	21	1749 RLU	12.0 - 28.0	UNDILUTED	NA	NA	2/i1SR03370	2018-03-20 14:54:00	2018-03-15 14:23:00	FSE	FSE	84147UI00	3586	2017-01-08	2017-06-15	2018-02-02	2018-07-07
F241/3	hsTnIHigh	hsTnI	level.3	72088UI00	hsTnI	620	16479.3	961940 RLU	9000.0 - 21000.0	UNDILUTED	NA	NA	2/i1SR03370	2018-03-20 12:39:00	2018-03-15 14:23:00	FSE	FSE	84147UI00	3586	2017-01-08	2017-06-15	2018-02-02	2018-07-07
F241/3	hsTnIHigh	hsTnI	level.3	72088UI00	hsTnI	620	17069.3	991568 RLU	9000.0 - 21000.0	UNDILUTED	NA	NA	2/i1SR03370	2018-03-20 12:38:00	2018-03-15 14:23:00	FSE	FSE	84147UI00	3586	2017-01-08	2017-06-15	2018-02-02	2018-07-07
F241/2	hsTnIMedium	hsTnI	level.2	72088UI00	hsTnI	620	200	14414 RLU	120.0 - 280.0	UNDILUTED	NA	NA	2/i1SR03370	2018-03-20 12:37:00	2018-03-15 14:23:00	FSE	FSE	84147UI00	3586	2017-01-08	2017-06-15	2018-02-02	2018-07-07
F241/2	hsTnIMedium	hsTnI	level.2	72088UI00	hsTnI	620	203	14621 RLU	120.0 - 280.0	UNDILUTED	NA	NA	2/i1SR03370	2018-03-20 12:36:00	2018-03-15 14:23:00	FSE	FSE	84147UI00	3586	2017-01-08	2017-06-15	2018-02-02	2018-07-07
F241/1	hsTnILow	hsTnI	level.1	72088UI00	hsTnI	620	19.7	1654 RLU	12.0 - 28.0	UNDILUTED	NA	NA	2/i1SR03370	2018-03-20 12:35:00	2018-03-15 14:23:00	FSE	FSE	84147UI00	3586	2017-01-08	2017-06-15	2018-02-02	2018-07-07
F241/1	hsTnILow	hsTnI	level.1	72088UI00	hsTnI	620	19.3	1625 RLU	12.0 - 28.0	UNDILUTED	NA	NA	2/i1SR03370	2018-03-20 12:34:00	2018-03-15 14:23:00	FSE	FSE	84147UI00	3586	2017-01-08	2017-06-15	2018-02-02	2018-07-07
F241/3	hsTnIHigh	hsTnI	level.3	72088UI00	hsTnI	620	16885.2	982353 RLU	9000.0 - 21000.0	UNDILUTED	NA	NA	2/i1SR03370	2018-03-20 11:19:00	2018-03-15 14:23:00	FSE	FSE	84147UI00	3586	2017-01-08	2017-06-15	2018-02-02	2018-07-07
F241/3	hsTnIHigh	hsTnI	level.3	72088UI00	hsTnI	620	16013.3	938344 RLU	9000.0 - 21000.0	UNDILUTED	NA	NA	2/i1SR03370	2018-03-20 11:18:00	2018-03-15 14:23:00	FSE	FSE	84147UI00	3586	2017-01-08	2017-06-15	2018-02-02	2018-07-07
F241/2	hsTnIMedium	hsTnI	level.2	72088UI00	hsTnI	620	206.3	14852 RLU	120.0 - 280.0	UNDILUTED	NA	NA	2/i1SR03370	2018-03-20 11:18:00	2018-03-15 14:23:00	FSE	FSE	84147UI00	3586	2017-01-08	2017-06-15	2018-02-02	2018-07-07
F241/2	hsTnIMedium	hsTnI	level.2	72088UI00	hsTnI	620	205.5	14797 RLU	120.0 - 280.0	UNDILUTED	NA	NA	2/i1SR03370	2018-03-20 11:17:00	2018-03-15 14:23:00	FSE	FSE	84147UI00	3586	2017-01-08	2017-06-15	2018-02-02	2018-07-07
F241/1	hsTnILow	hsTnI	level.1	72088UI00	hsTnI	620	20.1	1684 RLU	12.0 - 28.0	UNDILUTED	NA	NA	2/i1SR03370	2018-03-20 11:16:00	2018-03-15 14:23:00	FSE	FSE	84147UI00	3586	2017-01-08	2017-06-15	2018-02-02	2018-07-07
F241/1	hsTnILow	hsTnI	level.1	72088UI00	hsTnI	620	19.8	1668 RLU	12.0 - 28.0	UNDILUTED	NA	NA	2/i1SR03370	2018-03-20 11:15:00	2018-03-15 14:23:00	FSE	FSE	84147UI00	3586	2017-01-08	2017-06-15	2018-02-02	2018-07-07
F241/3	hsTnIHigh	hsTnI	level.3	72088UI00	hsTnI	620	15355.3	904731 RLU	9000.0 - 21000.0	UNDILUTED	NA	R	2/i1SR03370	2018-03-16 13:22:00	2018-03-15 14:23:00	FSE	FSE	84147UI00	3586	2017-01-08	2017-06-15	2018-02-02	2018-07-07
F241/2	hsTnIMedium	hsTnI	level.2	72088UI00	hsTnI	620	180.7	13061 RLU	120.0 - 280.0	UNDILUTED	NA	R	2/i1SR03370	2018-03-16 13:21:00	2018-03-15 14:23:00	FSE	FSE	84147UI00	3586	2017-01-08	2017-06-15	2018-02-02	2018-07-07
F241/3	hsTnIHigh	hsTnI	level.3	72088UI00	hsTnI	620	16399.4	957905 RLU	9000.0 - 21000.0	UNDILUTED	NA	NA	2/i1SR03370	2018-03-16 13:14:00	2018-03-15 14:23:00	FSE	FSE	84147UI00	3586	2017-01-08	2017-06-15	2018-02-02	2018-07-07
F241/2	hsTnIMedium	hsTnI	level.2	72088UI00	hsTnI	620	182.6	13196 RLU	120.0 - 280.0	UNDILUTED	NA	NA	2/i1SR03370	2018-03-16 13:12:00	2018-03-15 14:23:00	FSE	FSE	84147UI00	3586	2017-01-08	2017-06-15	2018-02-02	2018-07-07
F241/1	hsTnILow	hsTnI	level.1	72088UI00	hsTnI	620	18.1	1543 RLU	12.0 - 28.0	UNDILUTED	NA	NA	2/i1SR03370	2018-03-16 13:11:00	2018-03-15 14:23:00	FSE	FSE	84147UI00	3586	2017-01-08	2017-06-15	2018-02-02	2018-07-07
F241/1	hsTnILow	hsTnI	level.1	72088UI00	hsTnI	620	17.9	1523 RLU	12.0 - 28.0	UNDILUTED	NA	NA	2/i1SR03370	2018-03-16 13:10:00	2018-03-15 14:23:00	FSE	FSE	84147UI00	3586	2017-01-08	2017-06-15	2018-02-02	2018-07-07
F241/3	hsTnIHigh	hsTnI	level.3	72088UI00	hsTnI	620	16253.9	950549 RLU	9000.0 - 21000.0	UNDILUTED	NA	NA	2/i1SR03370	2018-03-16 12:17:00	2018-03-15 14:23:00	FSE	FSE	84147UI00	3586	2017-01-08	2017-06-15	2018-02-02	2018-07-07
F241/3	hsTnIHigh	hsTnI	level.3	72088UI00	hsTnI	620	16451.1	960517 RLU	9000.0 - 21000.0	UNDILUTED	NA	NA	2/i1SR03370	2018-03-16 12:16:00	2018-03-15 14:23:00	FSE	FSE	84147UI00	3586	2017-01-08	2017-06-15	2018-02-02	2018-07-07
F241/2	hsTnIMedium	hsTnI	level.2	72088UI00	hsTnI	620	212.5	15286 RLU	120.0 - 280.0	UNDILUTED	NA	NA	2/i1SR03370	2018-03-16 12:16:00	2018-03-15 14:23:00	FSE	FSE	84147UI00	3586	2017-01-08	2017-06-15	2018-02-02	2018-07-07
F241/2	hsTnIMedium	hsTnI	level.2	72088UI00	hsTnI	620	196.3	14156 RLU	120.0 - 280.0	UNDILUTED	NA	NA	2/i1SR03370	2018-03-16 12:15:00	2018-03-15 14:23:00	FSE	FSE	84147UI00	3586	2017-01-08	2017-06-15	2018-02-02	2018-07-07
F241/1	hsTnILow	hsTnI	level.1	72088UI00	hsTnI	620	20.2	1697 RLU	12.0 - 28.0	UNDILUTED	NA	NA	2/i1SR03370	2018-03-16 12:14:00	2018-03-15 14:23:00	FSE	FSE	84147UI00	3586	2017-01-08	2017-06-15	2018-02-02	2018-07-07
F241/1	hsTnILow	hsTnI	level.1	72088UI00	hsTnI	620	19.6	1652 RLU	12.0 - 28.0	UNDILUTED	NA	NA	2/i1SR03370	2018-03-16 12:13:00	2018-03-15 14:23:00	FSE	FSE	84147UI00	3586	2017-01-08	2017-06-15	2018-02-02	2018-07-07
F241/3	hsTnIHigh	hsTnI	level.3	72088UI00	hsTnI	620	16266.8	951198 RLU	9000.0 - 21000.0	UNDILUTED	NA	NA	2/i1SR03370	2018-03-16 11:39:00	2018-03-15 14:23:00	FSE	FSE	84147UI00	3586	2017-01-08	2017-06-15	2018-02-02	2018-07-07
F241/3	hsTnIHigh	hsTnI	level.3	72088UI00	hsTnI	620	16312	953486 RLU	9000.0 - 21000.0	UNDILUTED	NA	NA	2/i1SR03370	2018-03-16 11:38:00	2018-03-15 14:23:00	FSE	FSE	84147UI00	3586	2017-01-08	2017-06-15	2018-02-02	2018-07-07
F241/2	hsTnIMedium	hsTnI	level.2	72088UI00	hsTnI	620	204.3	14716 RLU	120.0 - 280.0	UNDILUTED	NA	NA	2/i1SR03370	2018-03-16 11:37:00	2018-03-15 14:23:00	FSE	FSE	84147UI00	3586	2017-01-08	2017-06-15	2018-02-02	2018-07-07
F241/2	hsTnIMedium	hsTnI	level.2	72088UI00	hsTnI	620	204.1	14700 RLU	120.0 - 280.0	UNDILUTED	NA	NA	2/i1SR03370	2018-03-16 11:36:00	2018-03-15 14:23:00	FSE	FSE	84147UI00	3586	2017-01-08	2017-06-15	2018-02-02	2018-07-07
F241/1	hsTnILow	hsTnI	level.1	72088UI00	hsTnI	620	20.9	1745 RLU	12.0 - 28.0	UNDILUTED	NA	NA	2/i1SR03370	2018-03-16 11:36:00	2018-03-15 14:23:00	FSE	FSE	84147UI00	3586	2017-01-08	2017-06-15	2018-02-02	2018-07-07
F241/1	hsTnILow	hsTnI	level.1	72088UI00	hsTnI	620	19.7	1655 RLU	12.0 - 28.0	UNDILUTED	NA	NA	2/i1SR03370	2018-03-16 11:35:00	2018-03-15 14:23:00	FSE	FSE	84147UI00	3586	2017-01-08	2017-06-15	2018-02-02	2018-07-07
F241/3	hsTnIHigh	hsTnI	level.3	72088UI00	hsTnI	620	16469	961420 RLU	9000.0 - 21000.0	UNDILUTED	NA	R	2/i1SR03370	2018-03-16 10:25:00	2018-03-15 14:23:00	FSE	FSE	84147UI00	3586	2017-01-08	2017-06-15	2018-02-02	2018-07-07
F241/2	hsTnIMedium	hsTnI	level.2	72088UI00	hsTnI	620	207.8	14960 RLU	120.0 - 280.0	UNDILUTED	NA	R	2/i1SR03370	2018-03-16 10:24:00	2018-03-15 14:23:00	FSE	FSE	84147UI00	3586	2017-01-08	2017-06-15	2018-02-02	2018-07-07
F241/3	hsTnIHigh	hsTnI	level.3	72088UI00	hsTnI	620	16061.8	940806 RLU	9000.0 - 21000.0	UNDILUTED	NA	NA	2/i1SR03370	2018-03-16 10:02:00	2018-03-15 14:23:00	FSE	FSE	84147UI00	3586	2017-01-08	2017-06-15	2018-02-02	2018-07-07
F241/2	hsTnIMedium	hsTnI	level.2	72088UI00	hsTnI	620	202.5	14588 RLU	120.0 - 280.0	UNDILUTED	NA	NA	2/i1SR03370	2018-03-16 10:00:00	2018-03-15 14:23:00	FSE	FSE	84147UI00	3586	2017-01-08	2017-06-15	2018-02-02	2018-07-07
F241/1	hsTnILow	hsTnI	level.1	72088UI00	hsTnI	620	19	1603 RLU	12.0 - 28.0	UNDILUTED	NA	NA	2/i1SR03370	2018-03-16 09:59:00	2018-03-15 14:23:00	FSE	FSE	84147UI00	3586	2017-01-08	2017-06-15	2018-02-02	2018-07-07
F241/1	hsTnILow	hsTnI	level.1	72088UI00	hsTnI	620	19.6	1651 RLU	12.0 - 28.0	UNDILUTED	NA	NA	2/i1SR03370	2018-03-16 09:58:00	2018-03-15 14:23:00	FSE	FSE	84147UI00	3586	2017-01-08	2017-06-15	2018-02-02	2018-07-07
F241/3	hsTnIHigh	hsTnI	level.3	72088UI00	hsTnI	620	15840.3	929539 RLU	9000.0 - 21000.0	UNDILUTED	NA	NA	2/i1SR03370	2018-03-15 18:05:00	2018-03-15 14:23:00	FSE	FSE	84147UI00	3586	2017-01-08	2017-06-15	2018-02-02	2018-07-07
F241/3	hsTnIHigh	hsTnI	level.3	72088UI00	hsTnI	620	16381.6	957007 RLU	9000.0 - 21000.0	UNDILUTED	NA	NA	2/i1SR03370	2018-03-15 18:04:00	2018-03-15 14:23:00	FSE	FSE	84147UI00	3586	2017-01-08	2017-06-15	2018-02-02	2018-07-07
F241/2	hsTnIMedium	hsTnI	level.2	72088UI00	hsTnI	620	197.1	14210 RLU	120.0 - 280.0	UNDILUTED	NA	NA	2/i1SR03370	2018-03-15 18:03:00	2018-03-15 14:23:00	FSE	FSE	84147UI00	3586	2017-01-08	2017-06-15	2018-02-02	2018-07-07
F241/2	hsTnIMedium	hsTnI	level.2	72088UI00	hsTnI	620	212.2	15262 RLU	120.0 - 280.0	UNDILUTED	NA	NA	2/i1SR03370	2018-03-15 18:02:00	2018-03-15 14:23:00	FSE	FSE	84147UI00	3586	2017-01-08	2017-06-15	2018-02-02	2018-07-07
F241/1	hsTnILow	hsTnI	level.1	72088UI00	hsTnI	620	20.7	1733 RLU	12.0 - 28.0	UNDILUTED	NA	NA	2/i1SR03370	2018-03-15 18:01:00	2018-03-15 14:23:00	FSE	FSE	84147UI00	3586	2017-01-08	2017-06-15	2018-02-02	2018-07-07
F241/1	hsTnILow	hsTnI	level.1	72088UI00	hsTnI	620	19.9	1669 RLU	12.0 - 28.0	UNDILUTED	NA	NA	2/i1SR03370	2018-03-15 18:01:00	2018-03-15 14:23:00	FSE	FSE	84147UI00	3586	2017-01-08	2017-06-15	2018-02-02	2018-07-07
F241/3	hsTnIHigh	hsTnI	level.3	72088UI00	hsTnI	620	15910	933090 RLU	9000.0 - 21000.0	UNDILUTED	NA	NA	2/i1SR03370	2018-03-15 16:36:00	2018-03-15 14:23:00	FSE	FSE	84147UI00	3586	2017-01-08	2017-06-15	2018-02-02	2018-07-07
F241/3	hsTnIHigh	hsTnI	level.3	72088UI00	hsTnI	620	15723.6	923589 RLU	9000.0 - 21000.0	UNDILUTED	NA	NA	2/i1SR03370	2018-03-15 16:35:00	2018-03-15 14:23:00	FSE	FSE	84147UI00	3586	2017-01-08	2017-06-15	2018-02-02	2018-07-07
F241/2	hsTnIMedium	hsTnI	level.2	72088UI00	hsTnI	620	203.6	14665 RLU	120.0 - 280.0	UNDILUTED	NA	NA	2/i1SR03370	2018-03-15 16:34:00	2018-03-15 14:23:00	FSE	FSE	84147UI00	3586	2017-01-08	2017-06-15	2018-02-02	2018-07-07
F241/2	hsTnIMedium	hsTnI	level.2	72088UI00	hsTnI	620	205.7	14811 RLU	120.0 - 280.0	UNDILUTED	NA	NA	2/i1SR03370	2018-03-15 16:32:00	2018-03-15 14:23:00	FSE	FSE	84147UI00	3586	2017-01-08	2017-06-15	2018-02-02	2018-07-07
F241/1	hsTnILow	hsTnI	level.1	72088UI00	hsTnI	620	18.3	1556 RLU	12.0 - 28.0	UNDILUTED	NA	NA	2/i1SR03370	2018-03-15 16:32:00	2018-03-15 14:23:00	FSE	FSE	84147UI00	3586	2017-01-08	2017-06-15	2018-02-02	2018-07-07
F241/1	hsTnILow	hsTnI	level.1	72088UI00	hsTnI	620	20	1681 RLU	12.0 - 28.0	UNDILUTED	NA	NA	2/i1SR03370	2018-03-15 16:31:00	2018-03-15 14:23:00	FSE	FSE	84147UI00	3586	2017-01-08	2017-06-15	2018-02-02	2018-07-07
F241/3	hsTnIHigh	hsTnI	level.3	72088UI00	hsTnI	620	16383.2	957086 RLU	9000.0 - 21000.0	UNDILUTED	NA	NA	2/i1SR03370	2018-03-15 16:04:00	2018-03-15 14:23:00	FSE	FSE	84147UI00	3586	2017-01-08	2017-06-15	2018-02-02	2018-07-07
F241/3	hsTnIHigh	hsTnI	level.3	72088UI00	hsTnI	620	15784.7	926707 RLU	9000.0 - 21000.0	UNDILUTED	NA	NA	2/i1SR03370	2018-03-15 16:03:00	2018-03-15 14:23:00	FSE	FSE	84147UI00	3586	2017-01-08	2017-06-15	2018-02-02	2018-07-07
F241/2	hsTnIMedium	hsTnI	level.2	72088UI00	hsTnI	620	196	14131 RLU	120.0 - 280.0	UNDILUTED	NA	NA	2/i1SR03370	2018-03-15 16:02:00	2018-03-15 14:23:00	FSE	FSE	84147UI00	3586	2017-01-08	2017-06-15	2018-02-02	2018-07-07
F241/2	hsTnIMedium	hsTnI	level.2	72088UI00	hsTnI	620	189.7	13695 RLU	120.0 - 280.0	UNDILUTED	NA	NA	2/i1SR03370	2018-03-15 16:01:00	2018-03-15 14:23:00	FSE	FSE	84147UI00	3586	2017-01-08	2017-06-15	2018-02-02	2018-07-07
F241/1	hsTnILow	hsTnI	level.1	72088UI00	hsTnI	620	19.2	1618 RLU	12.0 - 28.0	UNDILUTED	NA	NA	2/i1SR03370	2018-03-15 16:00:00	2018-03-15 14:23:00	FSE	FSE	84147UI00	3586	2017-01-08	2017-06-15	2018-02-02	2018-07-07
F241/1	hsTnILow	hsTnI	level.1	72088UI00	hsTnI	620	19.9	1670 RLU	12.0 - 28.0	UNDILUTED	NA	NA	2/i1SR03370	2018-03-15 15:59:00	2018-03-15 14:23:00	FSE	FSE	84147UI00	3586	2017-01-08	2017-06-15	2018-02-02	2018-07-07
F241/3	hsTnIHigh	hsTnI	level.3	72088UI00	hsTnI	620	15594.2	916976 RLU	9000.0 - 21000.0	UNDILUTED	NA	NA	2/i1SR03370	2018-03-15 15:17:00	2018-03-15 14:23:00	FSE	FSE	84147UI00	3586	2017-01-08	2017-06-15	2018-02-02	2018-07-07
F241/3	hsTnIHigh	hsTnI	level.3	72088UI00	hsTnI	620	15914.4	933315 RLU	9000.0 - 21000.0	UNDILUTED	NA	NA	2/i1SR03370	2018-03-15 15:16:00	2018-03-15 14:23:00	FSE	FSE	84147UI00	3586	2017-01-08	2017-06-15	2018-02-02	2018-07-07
F241/2	hsTnIMedium	hsTnI	level.2	72088UI00	hsTnI	620	202.2	14566 RLU	120.0 - 280.0	UNDILUTED	NA	NA	2/i1SR03370	2018-03-15 15:16:00	2018-03-15 14:23:00	FSE	FSE	84147UI00	3586	2017-01-08	2017-06-15	2018-02-02	2018-07-07
F241/2	hsTnIMedium	hsTnI	level.2	72088UI00	hsTnI	620	192.2	13868 RLU	120.0 - 280.0	UNDILUTED	NA	NA	2/i1SR03370	2018-03-15 15:15:00	2018-03-15 14:23:00	FSE	FSE	84147UI00	3586	2017-01-08	2017-06-15	2018-02-02	2018-07-07
F241/1	hsTnILow	hsTnI	level.1	72088UI00	hsTnI	620	20.2	1691 RLU	12.0 - 28.0	UNDILUTED	NA	NA	2/i1SR03370	2018-03-15 15:14:00	2018-03-15 14:23:00	FSE	FSE	84147UI00	3586	2017-01-08	2017-06-15	2018-02-02	2018-07-07
F241/1	hsTnILow	hsTnI	level.1	72088UI00	hsTnI	620	20.6	1724 RLU	12.0 - 28.0	UNDILUTED	NA	NA	2/i1SR03370	2018-03-15 15:13:00	2018-03-15 14:23:00	FSE	FSE	84147UI00	3586	2017-01-08	2017-06-15	2018-02-02	2018-07-07
F254/1	hsTnIHigh	hsTnI	level.3	72088UI00	hsTnI	620	15086.3	773549 RLU	9000.0 - 21000.0	UNDILUTED	NA	NA	2/i1SR03370	2017-07-14 10:41:00	2017-05-30 10:02:00	FSE	FSE	76003UI00	5360	2017-01-08	2017-06-15	2017-04-23	2017-09-28
F253/5	hsTnIMedium	hsTnI	level.2	72088UI00	hsTnI	620	202.9	11758 RLU	120.0 - 280.0	UNDILUTED	NA	NA	2/i1SR03370	2017-07-14 10:40:00	2017-05-30 10:02:00	FSE	FSE	76003UI00	5360	2017-01-08	2017-06-15	2017-04-23	2017-09-28
F253/4	hsTnILow	hsTnI	level.1	72088UI00	hsTnI	620	21.4	1419 RLU	12.0 - 28.0	UNDILUTED	NA	NA	2/i1SR03370	2017-07-14 10:39:00	2017-05-30 10:02:00	FSE	FSE	76003UI00	5360	2017-01-08	2017-06-15	2017-04-23	2017-09-28
F253/3	hsTnIHigh	hsTnI	level.3	72088UI00	hsTnI	620	14937.8	766699 RLU	9000.0 - 21000.0	UNDILUTED	NA	NA	2/i1SR03370	2017-07-14 10:38:00	2017-05-30 10:02:00	FSE	FSE	76003UI00	5360	2017-01-08	2017-06-15	2017-04-23	2017-09-28
F253/2	hsTnIMedium	hsTnI	level.2	72088UI00	hsTnI	620	200.1	11601 RLU	120.0 - 280.0	UNDILUTED	NA	NA	2/i1SR03370	2017-07-14 10:37:00	2017-05-30 10:02:00	FSE	FSE	76003UI00	5360	2017-01-08	2017-06-15	2017-04-23	2017-09-28
F253/1	hsTnILow	hsTnI	level.1	72088UI00	hsTnI	620	21.2	1410 RLU	12.0 - 28.0	UNDILUTED	NA	NA	2/i1SR03370	2017-07-14 10:36:00	2017-05-30 10:02:00	FSE	FSE	76003UI00	5360	2017-01-08	2017-06-15	2017-04-23	2017-09-28
F246/1	hsTnIHigh	hsTnI	level.3	72088UI00	hsTnI	620	15439.2	789775 RLU	9000.0 - 21000.0	UNDILUTED	NA	NA	2/i1SR03370	2017-07-13 10:46:00	2017-05-30 10:02:00	FSE	FSE	76003UI00	5360	2017-01-08	2017-06-15	2017-04-23	2017-09-28
F245/5	hsTnIMedium	hsTnI	level.2	72088UI00	hsTnI	620	200.4	11618 RLU	120.0 - 280.0	UNDILUTED	NA	NA	2/i1SR03370	2017-07-13 10:45:00	2017-05-30 10:02:00	FSE	FSE	76003UI00	5360	2017-01-08	2017-06-15	2017-04-23	2017-09-28
F245/4	hsTnILow	hsTnI	level.1	72088UI00	hsTnI	620	20.9	1393 RLU	12.0 - 28.0	UNDILUTED	NA	NA	2/i1SR03370	2017-07-13 10:44:00	2017-05-30 10:02:00	FSE	FSE	76003UI00	5360	2017-01-08	2017-06-15	2017-04-23	2017-09-28
F245/3	hsTnIHigh	hsTnI	level.3	72088UI00	hsTnI	620	15155.4	776732 RLU	9000.0 - 21000.0	UNDILUTED	NA	NA	2/i1SR03370	2017-07-13 10:43:00	2017-05-30 10:02:00	FSE	FSE	76003UI00	5360	2017-01-08	2017-06-15	2017-04-23	2017-09-28
F245/2	hsTnIMedium	hsTnI	level.2	72088UI00	hsTnI	620	204.6	11852 RLU	120.0 - 280.0	UNDILUTED	NA	NA	2/i1SR03370	2017-07-13 10:42:00	2017-05-30 10:02:00	FSE	FSE	76003UI00	5360	2017-01-08	2017-06-15	2017-04-23	2017-09-28
F245/1	hsTnILow	hsTnI	level.1	72088UI00	hsTnI	620	21.4	1419 RLU	12.0 - 28.0	UNDILUTED	NA	NA	2/i1SR03370	2017-07-13 10:41:00	2017-05-30 10:02:00	FSE	FSE	76003UI00	5360	2017-01-08	2017-06-15	2017-04-23	2017-09-28
F246/1	hsTnIHigh	hsTnI	level.3	72088UI00	hsTnI	620	15604.3	797339 RLU	9000.0 - 21000.0	UNDILUTED	NA	NA	2/i1SR03370	2017-07-12 10:24:00	2017-05-30 10:02:00	FSE	FSE	76003UI00	5360	2017-01-08	2017-06-15	2017-04-23	2017-09-28
F245/5	hsTnIMedium	hsTnI	level.2	72088UI00	hsTnI	620	210.4	12186 RLU	120.0 - 280.0	UNDILUTED	NA	NA	2/i1SR03370	2017-07-12 10:23:00	2017-05-30 10:02:00	FSE	FSE	76003UI00	5360	2017-01-08	2017-06-15	2017-04-23	2017-09-28
F245/4	hsTnILow	hsTnI	level.1	72088UI00	hsTnI	620	21.5	1425 RLU	12.0 - 28.0	UNDILUTED	NA	NA	2/i1SR03370	2017-07-12 10:22:00	2017-05-30 10:02:00	FSE	FSE	76003UI00	5360	2017-01-08	2017-06-15	2017-04-23	2017-09-28
F245/3	hsTnIHigh	hsTnI	level.3	72088UI00	hsTnI	620	15599.5	797117 RLU	9000.0 - 21000.0	UNDILUTED	NA	NA	2/i1SR03370	2017-07-12 10:21:00	2017-05-30 10:02:00	FSE	FSE	76003UI00	5360	2017-01-08	2017-06-15	2017-04-23	2017-09-28
F245/2	hsTnIMedium	hsTnI	level.2	72088UI00	hsTnI	620	203.6	11795 RLU	120.0 - 280.0	UNDILUTED	NA	NA	2/i1SR03370	2017-07-12 10:20:00	2017-05-30 10:02:00	FSE	FSE	76003UI00	5360	2017-01-08	2017-06-15	2017-04-23	2017-09-28
F245/1	hsTnILow	hsTnI	level.1	72088UI00	hsTnI	620	21.8	1440 RLU	12.0 - 28.0	UNDILUTED	NA	NA	2/i1SR03370	2017-07-12 10:19:00	2017-05-30 10:02:00	FSE	FSE	76003UI00	5360	2017-01-08	2017-06-15	2017-04-23	2017-09-28
F246/1	hsTnIHigh	hsTnI	level.3	72088UI00	hsTnI	620	16228.7	825800 RLU	9000.0 - 21000.0	UNDILUTED	NA	NA	2/i1SR03370	2017-06-23 11:09:00	2017-05-30 10:02:00	FSE	FSE	76003UI00	5816	2017-01-08	2017-06-15	2017-04-23	2017-09-28
F245/5	hsTnIMedium	hsTnI	level.2	72088UI00	hsTnI	620	216.8	12546 RLU	120.0 - 280.0	UNDILUTED	NA	NA	2/i1SR03370	2017-06-23 11:08:00	2017-05-30 10:02:00	FSE	FSE	76003UI00	5816	2017-01-08	2017-06-15	2017-04-23	2017-09-28
F245/4	hsTnILow	hsTnI	level.1	72088UI00	hsTnI	620	22	1451 RLU	12.0 - 28.0	UNDILUTED	NA	NA	2/i1SR03370	2017-06-23 11:07:00	2017-05-30 10:02:00	FSE	FSE	76003UI00	5816	2017-01-08	2017-06-15	2017-04-23	2017-09-28
F245/3	hsTnIHigh	hsTnI	level.3	72088UI00	hsTnI	620	16047.6	817568 RLU	9000.0 - 21000.0	UNDILUTED	NA	NA	2/i1SR03370	2017-06-23 11:06:00	2017-05-30 10:02:00	FSE	FSE	76003UI00	5816	2017-01-08	2017-06-15	2017-04-23	2017-09-28
F245/2	hsTnIMedium	hsTnI	level.2	72088UI00	hsTnI	620	213.1	12339 RLU	120.0 - 280.0	UNDILUTED	NA	NA	2/i1SR03370	2017-06-23 11:06:00	2017-05-30 10:02:00	FSE	FSE	76003UI00	5816	2017-01-08	2017-06-15	2017-04-23	2017-09-28
F245/1	hsTnILow	hsTnI	level.1	72088UI00	hsTnI	620	22	1452 RLU	12.0 - 28.0	UNDILUTED	NA	NA	2/i1SR03370	2017-06-23 11:05:00	2017-05-30 10:02:00	FSE	FSE	76003UI00	5816	2017-01-08	2017-06-15	2017-04-23	2017-09-28
F251/1	hsTnIHigh	hsTnI	level.3	72088UI00	hsTnI	620	15787	805691 RLU	9000.0 - 21000.0	UNDILUTED	NA	NA	2/i1SR03370	2017-05-31 12:24:00	2017-05-30 10:02:00	FSE	FSE	76003UI00	5816	2017-01-08	2017-06-15	2017-04-23	2017-09-28
F250/5	hsTnIMedium	hsTnI	level.2	72088UI00	hsTnI	620	217.1	12567 RLU	120.0 - 280.0	UNDILUTED	NA	NA	2/i1SR03370	2017-05-31 12:23:00	2017-05-30 10:02:00	FSE	FSE	76003UI00	5816	2017-01-08	2017-06-15	2017-04-23	2017-09-28
F250/4	hsTnILow	hsTnI	level.1	72088UI00	hsTnI	620	21.4	1419 RLU	12.0 - 28.0	UNDILUTED	NA	NA	2/i1SR03370	2017-05-31 12:22:00	2017-05-30 10:02:00	FSE	FSE	76003UI00	5816	2017-01-08	2017-06-15	2017-04-23	2017-09-28
F250/3	hsTnIHigh	hsTnI	level.3	72088UI00	hsTnI	620	15767.1	804780 RLU	9000.0 - 21000.0	UNDILUTED	NA	NA	2/i1SR03370	2017-05-31 12:21:00	2017-05-30 10:02:00	FSE	FSE	76003UI00	5816	2017-01-08	2017-06-15	2017-04-23	2017-09-28
F250/2	hsTnIMedium	hsTnI	level.2	72088UI00	hsTnI	620	223.6	12934 RLU	120.0 - 280.0	UNDILUTED	NA	NA	2/i1SR03370	2017-05-31 12:20:00	2017-05-30 10:02:00	FSE	FSE	76003UI00	5816	2017-01-08	2017-06-15	2017-04-23	2017-09-28
F250/1	hsTnILow	hsTnI	level.1	72088UI00	hsTnI	620	22.1	1459 RLU	12.0 - 28.0	UNDILUTED	NA	NA	2/i1SR03370	2017-05-31 12:19:00	2017-05-30 10:02:00	FSE	FSE	76003UI00	5816	2017-01-08	2017-06-15	2017-04-23	2017-09-28
F246/1	hsTnIHigh	hsTnI	level.3	72088UI00	hsTnI	620	20527	1015500 RLU	9000.0 - 21000.0	UNDILUTED	NA	NA	2/i1SR03370	2017-05-30 10:27:00	2017-05-30 10:02:00	FSE	FSE	76003UI00	5816	2017-01-08	2017-06-15	2017-04-23	2017-09-28
F245/5	hsTnIMedium	hsTnI	level.2	72088UI00	hsTnI	620	228.4	13208 RLU	120.0 - 280.0	UNDILUTED	NA	NA	2/i1SR03370	2017-05-30 10:26:00	2017-05-30 10:02:00	FSE	FSE	76003UI00	5816	2017-01-08	2017-06-15	2017-04-23	2017-09-28
F245/4	hsTnILow	hsTnI	level.1	72088UI00	hsTnI	620	25.3	1642 RLU	12.0 - 28.0	UNDILUTED	NA	NA	2/i1SR03370	2017-05-30 10:25:00	2017-05-30 10:02:00	FSE	FSE	76003UI00	5816	2017-01-08	2017-06-15	2017-04-23	2017-09-28
F245/3	hsTnIHigh	hsTnI	level.3	72088UI00	hsTnI	620	20968.4	1034385 RLU	9000.0 - 21000.0	UNDILUTED	NA	NA	2/i1SR03370	2017-05-30 10:24:00	2017-05-30 10:02:00	FSE	FSE	76003UI00	5816	2017-01-08	2017-06-15	2017-04-23	2017-09-28
F245/2	hsTnIMedium	hsTnI	level.2	72088UI00	hsTnI	620	208.1	12053 RLU	120.0 - 280.0	UNDILUTED	NA	NA	2/i1SR03370	2017-05-30 10:23:00	2017-05-30 10:02:00	FSE	FSE	76003UI00	5816	2017-01-08	2017-06-15	2017-04-23	2017-09-28
F245/1	hsTnILow	hsTnI	level.1	72088UI00	hsTnI	620	21.1	1403 RLU	12.0 - 28.0	UNDILUTED	NA	NA	2/i1SR03370	2017-05-30 10:23:00	2017-05-30 10:02:00	FSE	FSE	76003UI00	5816	2017-01-08	2017-06-15	2017-04-23	2017-09-28
F245/5	hsTnIMedium	hsTnI	level.2	72088UI00	hsTnI	620	177.3	11221 RLU	120.0 - 280.0	UNDILUTED	NA	NA	2/i1SR03370	2017-05-29 10:21:00	2017-04-20 13:45:00	FSE	FSE	73352UI00	5546	2017-01-08	2017-06-15	2017-02-27	2017-08-02
F245/4	hsTnILow	hsTnI	level.1	72088UI00	hsTnI	620	17.3	1299 RLU	12.0 - 28.0	UNDILUTED	NA	NA	2/i1SR03370	2017-05-29 10:20:00	2017-04-20 13:45:00	FSE	FSE	73352UI00	5546	2017-01-08	2017-06-15	2017-02-27	2017-08-02
F245/3	hsTnIHigh	hsTnI	level.3	72088UI00	hsTnI	620	13992.9	774750 RLU	9000.0 - 21000.0	UNDILUTED	NA	NA	2/i1SR03370	2017-05-29 10:19:00	2017-04-20 13:45:00	FSE	FSE	73352UI00	5546	2017-01-08	2017-06-15	2017-02-27	2017-08-02
F245/2	hsTnIMedium	hsTnI	level.2	72088UI00	hsTnI	620	179.2	11335 RLU	120.0 - 280.0	UNDILUTED	NA	NA	2/i1SR03370	2017-05-29 10:19:00	2017-04-20 13:45:00	FSE	FSE	73352UI00	5546	2017-01-08	2017-06-15	2017-02-27	2017-08-02
F245/1	hsTnILow	hsTnI	level.1	72088UI00	hsTnI	620	17.4	1307 RLU	12.0 - 28.0	UNDILUTED	NA	NA	2/i1SR03370	2017-05-29 10:18:00	2017-04-20 13:45:00	FSE	FSE	73352UI00	5546	2017-01-08	2017-06-15	2017-02-27	2017-08-02
F246/1	hsTnIHigh	hsTnI	level.3	72088UI00	hsTnI	620	14019	776027 RLU	9000.0 - 21000.0	UNDILUTED	NA	NA	2/i1SR03370	2017-05-29 10:17:00	2017-04-20 13:45:00	FSE	FSE	73352UI00	5546	2017-01-08	2017-06-15	2017-02-27	2017-08-02
F246/1	hsTnIHigh	hsTnI	level.3	72088UI00	hsTnI	620	13719.8	761337 RLU	9000.0 - 21000.0	UNDILUTED	NA	NA	2/i1SR03370	2017-05-26 09:50:00	2017-04-20 13:45:00	FSE	FSE	73352UI00	5550	2017-01-08	2017-06-15	2017-02-27	2017-08-02
F245/5	hsTnIMedium	hsTnI	level.2	72088UI00	hsTnI	620	179.5	11358 RLU	120.0 - 280.0	UNDILUTED	NA	NA	2/i1SR03370	2017-05-26 09:49:00	2017-04-20 13:45:00	FSE	FSE	73352UI00	5550	2017-01-08	2017-06-15	2017-02-27	2017-08-02
F245/4	hsTnILow	hsTnI	level.1	72088UI00	hsTnI	620	17	1282 RLU	12.0 - 28.0	UNDILUTED	NA	NA	2/i1SR03370	2017-05-26 09:48:00	2017-04-20 13:45:00	FSE	FSE	73352UI00	5550	2017-01-08	2017-06-15	2017-02-27	2017-08-02
F245/3	hsTnIHigh	hsTnI	level.3	72088UI00	hsTnI	620	14876.5	817729 RLU	9000.0 - 21000.0	UNDILUTED	NA	NA	2/i1SR03370	2017-05-26 09:47:00	2017-04-20 13:45:00	FSE	FSE	73352UI00	5550	2017-01-08	2017-06-15	2017-02-27	2017-08-02
F245/2	hsTnIMedium	hsTnI	level.2	72088UI00	hsTnI	620	183.4	11597 RLU	120.0 - 280.0	UNDILUTED	NA	NA	2/i1SR03370	2017-05-26 09:46:00	2017-04-20 13:45:00	FSE	FSE	73352UI00	5550	2017-01-08	2017-06-15	2017-02-27	2017-08-02
F245/1	hsTnILow	hsTnI	level.1	72088UI00	hsTnI	620	19	1405 RLU	12.0 - 28.0	UNDILUTED	NA	NA	2/i1SR03370	2017-05-26 09:45:00	2017-04-20 13:45:00	FSE	FSE	73352UI00	5550	2017-01-08	2017-06-15	2017-02-27	2017-08-02
F246/1	hsTnIHigh	hsTnI	level.3	72088UI00	hsTnI	620	14182.4	784020 RLU	9000.0 - 21000.0	UNDILUTED	NA	NA	2/i1SR03370	2017-05-25 10:30:00	2017-04-20 13:45:00	FSE	FSE	73352UI00	5550	2017-01-08	2017-06-15	2017-02-27	2017-08-02
F245/5	hsTnIMedium	hsTnI	level.2	72088UI00	hsTnI	620	174.6	11052 RLU	120.0 - 280.0	UNDILUTED	NA	NA	2/i1SR03370	2017-05-25 10:29:00	2017-04-20 13:45:00	FSE	FSE	73352UI00	5550	2017-01-08	2017-06-15	2017-02-27	2017-08-02
F245/4	hsTnILow	hsTnI	level.1	72088UI00	hsTnI	620	15.9	1212 RLU	12.0 - 28.0	UNDILUTED	NA	NA	2/i1SR03370	2017-05-25 10:28:00	2017-04-20 13:45:00	FSE	FSE	73352UI00	5550	2017-01-08	2017-06-15	2017-02-27	2017-08-02
F245/3	hsTnIHigh	hsTnI	level.3	72088UI00	hsTnI	620	13779.2	764261 RLU	9000.0 - 21000.0	UNDILUTED	NA	NA	2/i1SR03370	2017-05-25 10:27:00	2017-04-20 13:45:00	FSE	FSE	73352UI00	5550	2017-01-08	2017-06-15	2017-02-27	2017-08-02
F245/2	hsTnIMedium	hsTnI	level.2	72088UI00	hsTnI	620	173.1	10958 RLU	120.0 - 280.0	UNDILUTED	NA	NA	2/i1SR03370	2017-05-25 10:27:00	2017-04-20 13:45:00	FSE	FSE	73352UI00	5550	2017-01-08	2017-06-15	2017-02-27	2017-08-02
F245/1	hsTnILow	hsTnI	level.1	72088UI00	hsTnI	620	16.9	1276 RLU	12.0 - 28.0	UNDILUTED	NA	NA	2/i1SR03370	2017-05-25 10:26:00	2017-04-20 13:45:00	FSE	FSE	73352UI00	5550	2017-01-08	2017-06-15	2017-02-27	2017-08-02
F247/1	hsTnIHigh	hsTnI	level.3	72088UI00	hsTnI	620	14899	903540 RLU	9000.0 - 21000.0	UNDILUTED	NA	NA	2/i1SR03370	2017-04-20 13:03:00	2017-03-02 14:30:00	FSE	FSE	72203UI00	8646	2017-01-08	2017-06-15	2017-01-19	2017-06-24
F246/5	hsTnIMedium	hsTnI	level.2	72088UI00	hsTnI	620	202	14268 RLU	120.0 - 280.0	UNDILUTED	NA	NA	2/i1SR03370	2017-04-20 13:02:00	2017-03-02 14:30:00	FSE	FSE	72203UI00	8646	2017-01-08	2017-06-15	2017-01-19	2017-06-24
F246/4	hsTnILow	hsTnI	level.1	72088UI00	hsTnI	620	20.7	1631 RLU	12.0 - 28.0	UNDILUTED	NA	NA	2/i1SR03370	2017-04-20 13:01:00	2017-03-02 14:30:00	FSE	FSE	72203UI00	8646	2017-01-08	2017-06-15	2017-01-19	2017-06-24
F246/3	hsTnIHigh	hsTnI	level.3	72088UI00	hsTnI	620	15064.6	911808 RLU	9000.0 - 21000.0	UNDILUTED	NA	NA	2/i1SR03370	2017-04-20 13:00:00	2017-03-02 14:30:00	FSE	FSE	72203UI00	8646	2017-01-08	2017-06-15	2017-01-19	2017-06-24
F246/2	hsTnIMedium	hsTnI	level.2	72088UI00	hsTnI	620	206.5	14585 RLU	120.0 - 280.0	UNDILUTED	NA	NA	2/i1SR03370	2017-04-20 12:59:00	2017-03-02 14:30:00	FSE	FSE	72203UI00	8646	2017-01-08	2017-06-15	2017-01-19	2017-06-24
F246/1	hsTnILow	hsTnI	level.1	72088UI00	hsTnI	620	21.1	1658 RLU	12.0 - 28.0	UNDILUTED	NA	NA	2/i1SR03370	2017-04-20 12:58:00	2017-03-02 14:30:00	FSE	FSE	72203UI00	8646	2017-01-08	2017-06-15	2017-01-19	2017-06-24
F256/1	hsTnIHigh	hsTnI	level.3	72088UI00	hsTnI	620	15235.2	920285 RLU	9000.0 - 21000.0	UNDILUTED	NA	NA	2/i1SR03370	2017-04-11 13:46:00	2017-03-02 14:30:00	FSE	FSE	72203UI00	8646	2017-01-08	2017-06-15	2017-01-19	2017-06-24
F255/5	hsTnIMedium	hsTnI	level.2	72088UI00	hsTnI	620	198	13985 RLU	120.0 - 280.0	UNDILUTED	NA	NA	2/i1SR03370	2017-04-11 13:45:00	2017-03-02 14:30:00	FSE	FSE	72203UI00	8646	2017-01-08	2017-06-15	2017-01-19	2017-06-24
F255/4	hsTnILow	hsTnI	level.1	72088UI00	hsTnI	620	20.2	1597 RLU	12.0 - 28.0	UNDILUTED	NA	NA	2/i1SR03370	2017-04-11 13:44:00	2017-03-02 14:30:00	FSE	FSE	72203UI00	8646	2017-01-08	2017-06-15	2017-01-19	2017-06-24
F255/3	hsTnIHigh	hsTnI	level.3	72088UI00	hsTnI	620	14821.5	899662 RLU	9000.0 - 21000.0	UNDILUTED	NA	NA	2/i1SR03370	2017-04-11 13:43:00	2017-03-02 14:30:00	FSE	FSE	72203UI00	8646	2017-01-08	2017-06-15	2017-01-19	2017-06-24
F255/2	hsTnIMedium	hsTnI	level.2	72088UI00	hsTnI	620	202.3	14288 RLU	120.0 - 280.0	UNDILUTED	NA	NA	2/i1SR03370	2017-04-11 13:42:00	2017-03-02 14:30:00	FSE	FSE	72203UI00	8646	2017-01-08	2017-06-15	2017-01-19	2017-06-24
F255/1	hsTnILow	hsTnI	level.1	72088UI00	hsTnI	620	20.7	1630 RLU	12.0 - 28.0	UNDILUTED	NA	NA	2/i1SR03370	2017-04-11 13:41:00	2017-03-02 14:30:00	FSE	FSE	72203UI00	8646	2017-01-08	2017-06-15	2017-01-19	2017-06-24
F261/1	hsTnIHigh	hsTnI	level.3	72088UI00	hsTnI	620	14513.9	884190 RLU	9000.0 - 21000.0	UNDILUTED	NA	NA	2/i1SR03370	2017-04-05 13:55:00	2017-03-02 14:30:00	FSE	FSE	72203UI00	8646	2017-01-08	2017-06-15	2017-01-19	2017-06-24
F260/5	hsTnIMedium	hsTnI	level.2	72088UI00	hsTnI	620	203.1	14347 RLU	120.0 - 280.0	UNDILUTED	NA	NA	2/i1SR03370	2017-04-05 13:54:00	2017-03-02 14:30:00	FSE	FSE	72203UI00	8646	2017-01-08	2017-06-15	2017-01-19	2017-06-24
F260/4	hsTnILow	hsTnI	level.1	72088UI00	hsTnI	620	21.9	1714 RLU	12.0 - 28.0	UNDILUTED	NA	NA	2/i1SR03370	2017-04-05 13:53:00	2017-03-02 14:30:00	FSE	FSE	72203UI00	8646	2017-01-08	2017-06-15	2017-01-19	2017-06-24
F260/3	hsTnIHigh	hsTnI	level.3	72088UI00	hsTnI	620	15298.9	923442 RLU	9000.0 - 21000.0	UNDILUTED	NA	NA	2/i1SR03370	2017-04-05 13:52:00	2017-03-02 14:30:00	FSE	FSE	72203UI00	8646	2017-01-08	2017-06-15	2017-01-19	2017-06-24
F260/2	hsTnIMedium	hsTnI	level.2	72088UI00	hsTnI	620	209.2	14773 RLU	120.0 - 280.0	UNDILUTED	NA	NA	2/i1SR03370	2017-04-05 13:52:00	2017-03-02 14:30:00	FSE	FSE	72203UI00	8646	2017-01-08	2017-06-15	2017-01-19	2017-06-24
F260/1	hsTnILow	hsTnI	level.1	72088UI00	hsTnI	620	22.3	1745 RLU	12.0 - 28.0	UNDILUTED	NA	NA	2/i1SR03370	2017-04-05 13:51:00	2017-03-02 14:30:00	FSE	FSE	72203UI00	8646	2017-01-08	2017-06-15	2017-01-19	2017-06-24
F254/1	hsTnIHigh	hsTnI	level.3	72088UI00	hsTnI	620	15201.9	918635 RLU	9000.0 - 21000.0	UNDILUTED	NA	NA	2/i1SR03370	2017-03-21 14:34:00	2017-03-02 14:30:00	FSE	FSE	72203UI00	9478	2017-01-08	2017-06-15	2017-01-19	2017-06-24
F253/5	hsTnIMedium	hsTnI	level.2	72088UI00	hsTnI	620	200.7	14175 RLU	120.0 - 280.0	UNDILUTED	NA	NA	2/i1SR03370	2017-03-21 14:33:00	2017-03-02 14:30:00	FSE	FSE	72203UI00	9478	2017-01-08	2017-06-15	2017-01-19	2017-06-24
F253/4	hsTnILow	hsTnI	level.1	72088UI00	hsTnI	620	21.2	1665 RLU	12.0 - 28.0	UNDILUTED	NA	NA	2/i1SR03370	2017-03-21 14:32:00	2017-03-02 14:30:00	FSE	FSE	72203UI00	9478	2017-01-08	2017-06-15	2017-01-19	2017-06-24
F253/3	hsTnIHigh	hsTnI	level.3	72088UI00	hsTnI	620	15367	926816 RLU	9000.0 - 21000.0	UNDILUTED	NA	NA	2/i1SR03370	2017-03-21 14:31:00	2017-03-02 14:30:00	FSE	FSE	72203UI00	9478	2017-01-08	2017-06-15	2017-01-19	2017-06-24
F253/2	hsTnIMedium	hsTnI	level.2	72088UI00	hsTnI	620	208.7	14739 RLU	120.0 - 280.0	UNDILUTED	NA	NA	2/i1SR03370	2017-03-21 14:30:00	2017-03-02 14:30:00	FSE	FSE	72203UI00	9478	2017-01-08	2017-06-15	2017-01-19	2017-06-24
F253/1	hsTnILow	hsTnI	level.1	72088UI00	hsTnI	620	21.4	1680 RLU	12.0 - 28.0	UNDILUTED	NA	NA	2/i1SR03370	2017-03-21 14:29:00	2017-03-02 14:30:00	FSE	FSE	72203UI00	9478	2017-01-08	2017-06-15	2017-01-19	2017-06-24
F265/1	hsTnIHigh	hsTnI	level.3	72088UI00	hsTnI	620	15661.9	941339 RLU	9000.0 - 21000.0	UNDILUTED	NA	NA	2/i1SR03370	2017-03-16 13:21:00	2017-03-02 14:30:00	FSE	FSE	72203UI00	9478	2017-01-08	2017-06-15	2017-01-19	2017-06-24
F264/5	hsTnIMedium	hsTnI	level.2	72088UI00	hsTnI	620	202.7	14316 RLU	120.0 - 280.0	UNDILUTED	NA	NA	2/i1SR03370	2017-03-16 13:20:00	2017-03-02 14:30:00	FSE	FSE	72203UI00	9478	2017-01-08	2017-06-15	2017-01-19	2017-06-24
F264/4	hsTnILow	hsTnI	level.1	72088UI00	hsTnI	620	21	1655 RLU	12.0 - 28.0	UNDILUTED	NA	NA	2/i1SR03370	2017-03-16 13:19:00	2017-03-02 14:30:00	FSE	FSE	72203UI00	9478	2017-01-08	2017-06-15	2017-01-19	2017-06-24
F264/3	hsTnIHigh	hsTnI	level.3	72088UI00	hsTnI	620	15659.7	941235 RLU	9000.0 - 21000.0	UNDILUTED	NA	NA	2/i1SR03370	2017-03-16 13:18:00	2017-03-02 14:30:00	FSE	FSE	72203UI00	9478	2017-01-08	2017-06-15	2017-01-19	2017-06-24
F264/2	hsTnIMedium	hsTnI	level.2	72088UI00	hsTnI	620	200	14124 RLU	120.0 - 280.0	UNDILUTED	NA	NA	2/i1SR03370	2017-03-16 13:17:00	2017-03-02 14:30:00	FSE	FSE	72203UI00	9478	2017-01-08	2017-06-15	2017-01-19	2017-06-24
F264/1	hsTnILow	hsTnI	level.1	72088UI00	hsTnI	620	21.5	1690 RLU	12.0 - 28.0	UNDILUTED	NA	NA	2/i1SR03370	2017-03-16 13:16:00	2017-03-02 14:30:00	FSE	FSE	72203UI00	9478	2017-01-08	2017-06-15	2017-01-19	2017-06-24
F265/1	hsTnIHigh	hsTnI	level.3	72088UI00	hsTnI	620	15182.7	917683 RLU	9000.0 - 21000.0	UNDILUTED	NA	NA	2/i1SR03370	2017-03-14 10:09:00	2017-03-02 14:30:00	FSE	FSE	72203UI00	9478	2017-01-08	2017-06-15	2017-01-19	2017-06-24
F264/5	hsTnIMedium	hsTnI	level.2	72088UI00	hsTnI	620	198	13987 RLU	120.0 - 280.0	UNDILUTED	NA	NA	2/i1SR03370	2017-03-14 10:08:00	2017-03-02 14:30:00	FSE	FSE	72203UI00	9478	2017-01-08	2017-06-15	2017-01-19	2017-06-24
F264/4	hsTnILow	hsTnI	level.1	72088UI00	hsTnI	620	20.3	1603 RLU	12.0 - 28.0	UNDILUTED	NA	NA	2/i1SR03370	2017-03-14 10:07:00	2017-03-02 14:30:00	FSE	FSE	72203UI00	9478	2017-01-08	2017-06-15	2017-01-19	2017-06-24
F264/3	hsTnIHigh	hsTnI	level.3	72088UI00	hsTnI	620	15314.8	924231 RLU	9000.0 - 21000.0	UNDILUTED	NA	NA	2/i1SR03370	2017-03-14 10:06:00	2017-03-02 14:30:00	FSE	FSE	72203UI00	9478	2017-01-08	2017-06-15	2017-01-19	2017-06-24
F264/2	hsTnIMedium	hsTnI	level.2	72088UI00	hsTnI	620	195.1	13784 RLU	120.0 - 280.0	UNDILUTED	NA	NA	2/i1SR03370	2017-03-14 10:05:00	2017-03-02 14:30:00	FSE	FSE	72203UI00	9478	2017-01-08	2017-06-15	2017-01-19	2017-06-24
F264/1	hsTnILow	hsTnI	level.1	72088UI00	hsTnI	620	20.3	1608 RLU	12.0 - 28.0	UNDILUTED	NA	NA	2/i1SR03370	2017-03-14 10:04:00	2017-03-02 14:30:00	FSE	FSE	72203UI00	9478	2017-01-08	2017-06-15	2017-01-19	2017-06-24
F261/1	hsTnIHigh	hsTnI	level.3	72088UI00	hsTnI	620	15498.5	933303 RLU	9000.0 - 21000.0	UNDILUTED	NA	NA	2/i1SR03370	2017-03-13 09:59:00	2017-03-02 14:30:00	FSE	FSE	72203UI00	8992	2017-01-08	2017-06-15	2017-01-19	2017-06-24
F260/5	hsTnIMedium	hsTnI	level.2	72088UI00	hsTnI	620	204.3	14425 RLU	120.0 - 280.0	UNDILUTED	NA	NA	2/i1SR03370	2017-03-13 09:58:00	2017-03-02 14:30:00	FSE	FSE	72203UI00	8992	2017-01-08	2017-06-15	2017-01-19	2017-06-24
F260/4	hsTnILow	hsTnI	level.1	72088UI00	hsTnI	620	20.3	1607 RLU	12.0 - 28.0	UNDILUTED	NA	NA	2/i1SR03370	2017-03-13 09:58:00	2017-03-02 14:30:00	FSE	FSE	72203UI00	8992	2017-01-08	2017-06-15	2017-01-19	2017-06-24
F260/3	hsTnIHigh	hsTnI	level.3	72088UI00	hsTnI	620	14349.9	875893 RLU	9000.0 - 21000.0	UNDILUTED	NA	NA	2/i1SR03370	2017-03-13 09:57:00	2017-03-02 14:30:00	FSE	FSE	72203UI00	8992	2017-01-08	2017-06-15	2017-01-19	2017-06-24
F260/2	hsTnIMedium	hsTnI	level.2	72088UI00	hsTnI	620	205.6	14522 RLU	120.0 - 280.0	UNDILUTED	NA	NA	2/i1SR03370	2017-03-13 09:56:00	2017-03-02 14:30:00	FSE	FSE	72203UI00	8992	2017-01-08	2017-06-15	2017-01-19	2017-06-24
F260/1	hsTnILow	hsTnI	level.1	72088UI00	hsTnI	620	21	1653 RLU	12.0 - 28.0	UNDILUTED	NA	NA	2/i1SR03370	2017-03-13 09:55:00	2017-03-02 14:30:00	FSE	FSE	72203UI00	8992	2017-01-08	2017-06-15	2017-01-19	2017-06-24
F249/1	hsTnIHigh	hsTnI	level.3	72088UI00	hsTnI	620	14802.3	898702 RLU	9000.0 - 21000.0	UNDILUTED	NA	NA	2/i1SR03370	2017-03-09 13:06:00	2017-03-02 14:30:00	FSE	FSE	72203UI00	8992	2017-01-08	2017-06-15	2017-01-19	2017-06-24
F248/5	hsTnIMedium	hsTnI	level.2	72088UI00	hsTnI	620	196.2	13857 RLU	120.0 - 280.0	UNDILUTED	NA	NA	2/i1SR03370	2017-03-09 13:06:00	2017-03-02 14:30:00	FSE	FSE	72203UI00	8992	2017-01-08	2017-06-15	2017-01-19	2017-06-24
F248/4	hsTnILow	hsTnI	level.1	72088UI00	hsTnI	620	20.3	1604 RLU	12.0 - 28.0	UNDILUTED	NA	NA	2/i1SR03370	2017-03-09 13:05:00	2017-03-02 14:30:00	FSE	FSE	72203UI00	8992	2017-01-08	2017-06-15	2017-01-19	2017-06-24
F248/3	hsTnIHigh	hsTnI	level.3	72088UI00	hsTnI	620	15002.4	908708 RLU	9000.0 - 21000.0	UNDILUTED	NA	NA	2/i1SR03370	2017-03-09 13:04:00	2017-03-02 14:30:00	FSE	FSE	72203UI00	8992	2017-01-08	2017-06-15	2017-01-19	2017-06-24
F248/2	hsTnIMedium	hsTnI	level.2	72088UI00	hsTnI	620	200.8	14184 RLU	120.0 - 280.0	UNDILUTED	NA	NA	2/i1SR03370	2017-03-09 13:03:00	2017-03-02 14:30:00	FSE	FSE	72203UI00	8992	2017-01-08	2017-06-15	2017-01-19	2017-06-24
F248/1	hsTnILow	hsTnI	level.1	72088UI00	hsTnI	620	20.8	1637 RLU	12.0 - 28.0	UNDILUTED	NA	NA	2/i1SR03370	2017-03-09 13:02:00	2017-03-02 14:30:00	FSE	FSE	72203UI00	8992	2017-01-08	2017-06-15	2017-01-19	2017-06-24
F256/1	hsTnIHigh	hsTnI	level.3	72088UI00	hsTnI	620	15416.3	929248 RLU	9000.0 - 21000.0	UNDILUTED	NA	NA	2/i1SR03370	2017-03-08 10:51:00	2017-03-02 14:30:00	FSE	FSE	72203UI00	8992	2017-01-08	2017-06-15	2017-01-19	2017-06-24
F255/5	hsTnIMedium	hsTnI	level.2	72088UI00	hsTnI	620	203.3	14360 RLU	120.0 - 280.0	UNDILUTED	NA	NA	2/i1SR03370	2017-03-08 10:50:00	2017-03-02 14:30:00	FSE	FSE	72203UI00	8992	2017-01-08	2017-06-15	2017-01-19	2017-06-24
F255/4	hsTnILow	hsTnI	level.1	72088UI00	hsTnI	620	21.2	1669 RLU	12.0 - 28.0	UNDILUTED	NA	NA	2/i1SR03370	2017-03-08 10:49:00	2017-03-02 14:30:00	FSE	FSE	72203UI00	8992	2017-01-08	2017-06-15	2017-01-19	2017-06-24
F255/3	hsTnIHigh	hsTnI	level.3	72088UI00	hsTnI	620	15541.3	935412 RLU	9000.0 - 21000.0	UNDILUTED	NA	NA	2/i1SR03370	2017-03-08 10:48:00	2017-03-02 14:30:00	FSE	FSE	72203UI00	8992	2017-01-08	2017-06-15	2017-01-19	2017-06-24
F255/2	hsTnIMedium	hsTnI	level.2	72088UI00	hsTnI	620	209.5	14793 RLU	120.0 - 280.0	UNDILUTED	NA	NA	2/i1SR03370	2017-03-08 10:47:00	2017-03-02 14:30:00	FSE	FSE	72203UI00	8992	2017-01-08	2017-06-15	2017-01-19	2017-06-24
F255/1	hsTnILow	hsTnI	level.1	72088UI00	hsTnI	620	22	1721 RLU	12.0 - 28.0	UNDILUTED	NA	NA	2/i1SR03370	2017-03-08 10:46:00	2017-03-02 14:30:00	FSE	FSE	72203UI00	8992	2017-01-08	2017-06-15	2017-01-19	2017-06-24
F247/1	hsTnIHigh	hsTnI	level.3	72088UI00	hsTnI	620	14361	876458 RLU	9000.0 - 21000.0	UNDILUTED	NA	NA	2/i1SR03370	2017-03-06 12:12:00	2017-03-02 14:30:00	FSE	FSE	72203UI00	8992	2017-01-08	2017-06-15	2017-01-19	2017-06-24
F246/5	hsTnIMedium	hsTnI	level.2	72088UI00	hsTnI	620	207.6	14659 RLU	120.0 - 280.0	UNDILUTED	NA	NA	2/i1SR03370	2017-03-06 12:11:00	2017-03-02 14:30:00	FSE	FSE	72203UI00	8992	2017-01-08	2017-06-15	2017-01-19	2017-06-24
F246/4	hsTnILow	hsTnI	level.1	72088UI00	hsTnI	620	21.7	1703 RLU	12.0 - 28.0	UNDILUTED	NA	NA	2/i1SR03370	2017-03-06 12:10:00	2017-03-02 14:30:00	FSE	FSE	72203UI00	8992	2017-01-08	2017-06-15	2017-01-19	2017-06-24
F246/3	hsTnIHigh	hsTnI	level.3	72088UI00	hsTnI	620	15670.1	941745 RLU	9000.0 - 21000.0	UNDILUTED	NA	NA	2/i1SR03370	2017-03-06 12:10:00	2017-03-02 14:30:00	FSE	FSE	72203UI00	8992	2017-01-08	2017-06-15	2017-01-19	2017-06-24
F246/2	hsTnIMedium	hsTnI	level.2	72088UI00	hsTnI	620	208	14688 RLU	120.0 - 280.0	UNDILUTED	NA	NA	2/i1SR03370	2017-03-06 12:09:00	2017-03-02 14:30:00	FSE	FSE	72203UI00	8992	2017-01-08	2017-06-15	2017-01-19	2017-06-24
F246/1	hsTnILow	hsTnI	level.1	72088UI00	hsTnI	620	20.4	1614 RLU	12.0 - 28.0	UNDILUTED	NA	NA	2/i1SR03370	2017-03-06 12:08:00	2017-03-02 14:30:00	FSE	FSE	72203UI00	8992	2017-01-08	2017-06-15	2017-01-19	2017-06-24
F265/1	hsTnIHigh	hsTnI	level.3	69042UI00	hsTnI	620	15279.7	894334 RLU	9000.0 - 21000.0	UNDILUTED	NA	NA	2/i1SR03370	2017-01-19 09:47:00	2016-11-17 10:24:00	FSE	FSE	69457UI00	302	2016-09-09	2017-02-14	2016-10-20	2017-03-25
F264/5	hsTnIMedium	hsTnI	level.2	69042UI00	hsTnI	620	188.5	13057 RLU	120.0 - 280.0	UNDILUTED	NA	NA	2/i1SR03370	2017-01-19 09:46:00	2016-11-17 10:24:00	FSE	FSE	69457UI00	302	2016-09-09	2017-02-14	2016-10-20	2017-03-25
F264/4	hsTnILow	hsTnI	level.1	69042UI00	hsTnI	620	20.9	1672 RLU	12.0 - 28.0	UNDILUTED	NA	NA	2/i1SR03370	2017-01-19 09:45:00	2016-11-17 10:24:00	FSE	FSE	69457UI00	302	2016-09-09	2017-02-14	2016-10-20	2017-03-25
F264/3	hsTnIHigh	hsTnI	level.3	69042UI00	hsTnI	620	15608.9	910941 RLU	9000.0 - 21000.0	UNDILUTED	NA	NA	2/i1SR03370	2017-01-19 09:44:00	2016-11-17 10:24:00	FSE	FSE	69457UI00	302	2016-09-09	2017-02-14	2016-10-20	2017-03-25
F264/2	hsTnIMedium	hsTnI	level.2	69042UI00	hsTnI	620	189.9	13148 RLU	120.0 - 280.0	UNDILUTED	NA	NA	2/i1SR03370	2017-01-19 09:44:00	2016-11-17 10:24:00	FSE	FSE	69457UI00	302	2016-09-09	2017-02-14	2016-10-20	2017-03-25
F264/1	hsTnILow	hsTnI	level.1	69042UI00	hsTnI	620	20.1	1618 RLU	12.0 - 28.0	UNDILUTED	NA	NA	2/i1SR03370	2017-01-19 09:43:00	2016-11-17 10:24:00	FSE	FSE	69457UI00	302	2016-09-09	2017-02-14	2016-10-20	2017-03-25
F261/1	hsTnIHigh	hsTnI	level.3	66393UI00	hsTnI	620	15791.8	920129 RLU	9000.0 - 21000.0	UNDILUTED	NA	NA	2/i1SR03370	2016-12-13 10:14:00	2016-11-17 10:24:00	FSE	FSE	69457UI00	302	2016-07-18	2016-12-23	2016-10-20	2017-03-25
F260/5	hsTnIMedium	hsTnI	level.2	66393UI00	hsTnI	620	180.7	12529 RLU	120.0 - 280.0	UNDILUTED	NA	NA	2/i1SR03370	2016-12-13 10:13:00	2016-11-17 10:24:00	FSE	FSE	69457UI00	302	2016-07-18	2016-12-23	2016-10-20	2017-03-25
F260/4	hsTnILow	hsTnI	level.1	66393UI00	hsTnI	620	18.8	1529 RLU	12.0 - 28.0	UNDILUTED	NA	NA	2/i1SR03370	2016-12-13 10:12:00	2016-11-17 10:24:00	FSE	FSE	69457UI00	302	2016-07-18	2016-12-23	2016-10-20	2017-03-25
F260/3	hsTnIHigh	hsTnI	level.3	66393UI00	hsTnI	620	15579.9	909482 RLU	9000.0 - 21000.0	UNDILUTED	NA	NA	2/i1SR03370	2016-12-13 10:11:00	2016-11-17 10:24:00	FSE	FSE	69457UI00	302	2016-07-18	2016-12-23	2016-10-20	2017-03-25
F260/2	hsTnIMedium	hsTnI	level.2	66393UI00	hsTnI	620	173.1	12009 RLU	120.0 - 280.0	UNDILUTED	NA	NA	2/i1SR03370	2016-12-13 10:10:00	2016-11-17 10:24:00	FSE	FSE	69457UI00	302	2016-07-18	2016-12-23	2016-10-20	2017-03-25
F260/1	hsTnILow	hsTnI	level.1	66393UI00	hsTnI	620	19	1537 RLU	12.0 - 28.0	UNDILUTED	NA	NA	2/i1SR03370	2016-12-13 10:09:00	2016-11-17 10:24:00	FSE	FSE	69457UI00	302	2016-07-18	2016-12-23	2016-10-20	2017-03-25
F264/1	hsTnIHigh	hsTnI	level.3	66393UI00	hsTnI	620	15820.6	921575 RLU	9000.0 - 21000.0	UNDILUTED	NA	NA	2/i1SR03370	2016-12-08 10:02:00	2016-11-17 10:24:00	FSE	FSE	69457UI00	217	2016-07-18	2016-12-23	2016-10-20	2017-03-25
F263/5	hsTnIMedium	hsTnI	level.2	66393UI00	hsTnI	620	178.7	12390 RLU	120.0 - 280.0	UNDILUTED	NA	NA	2/i1SR03370	2016-12-08 10:01:00	2016-11-17 10:24:00	FSE	FSE	69457UI00	217	2016-07-18	2016-12-23	2016-10-20	2017-03-25
F263/4	hsTnILow	hsTnI	level.1	66393UI00	hsTnI	620	19.8	1596 RLU	12.0 - 28.0	UNDILUTED	NA	NA	2/i1SR03370	2016-12-08 10:00:00	2016-11-17 10:24:00	FSE	FSE	69457UI00	217	2016-07-18	2016-12-23	2016-10-20	2017-03-25
F263/3	hsTnIHigh	hsTnI	level.3	66393UI00	hsTnI	620	15574.8	909225 RLU	9000.0 - 21000.0	UNDILUTED	NA	NA	2/i1SR03370	2016-12-08 09:59:00	2016-11-17 10:24:00	FSE	FSE	69457UI00	217	2016-07-18	2016-12-23	2016-10-20	2017-03-25
F263/2	hsTnIMedium	hsTnI	level.2	66393UI00	hsTnI	620	187.3	12971 RLU	120.0 - 280.0	UNDILUTED	NA	NA	2/i1SR03370	2016-12-08 09:58:00	2016-11-17 10:24:00	FSE	FSE	69457UI00	217	2016-07-18	2016-12-23	2016-10-20	2017-03-25
F263/1	hsTnILow	hsTnI	level.1	66393UI00	hsTnI	620	19.2	1556 RLU	12.0 - 28.0	UNDILUTED	NA	NA	2/i1SR03370	2016-12-08 09:57:00	2016-11-17 10:24:00	FSE	FSE	69457UI00	217	2016-07-18	2016-12-23	2016-10-20	2017-03-25
F255/1	hsTnIHigh	hsTnI	level.3	66393UI00	hsTnI	620	15323.6	896555 RLU	9000.0 - 21000.0	UNDILUTED	NA	NA	2/i1SR03370	2016-12-01 10:56:00	2016-11-17 10:24:00	FSE	FSE	69457UI00	217	2016-07-18	2016-12-23	2016-10-20	2017-03-25
F254/5	hsTnIMedium	hsTnI	level.2	66393UI00	hsTnI	620	181.9	12611 RLU	120.0 - 280.0	UNDILUTED	NA	NA	2/i1SR03370	2016-12-01 10:55:00	2016-11-17 10:24:00	FSE	FSE	69457UI00	217	2016-07-18	2016-12-23	2016-10-20	2017-03-25
F254/4	hsTnILow	hsTnI	level.1	66393UI00	hsTnI	620	19.2	1551 RLU	12.0 - 28.0	UNDILUTED	NA	NA	2/i1SR03370	2016-12-01 10:54:00	2016-11-17 10:24:00	FSE	FSE	69457UI00	217	2016-07-18	2016-12-23	2016-10-20	2017-03-25
F254/3	hsTnIHigh	hsTnI	level.3	66393UI00	hsTnI	620	16078.7	934482 RLU	9000.0 - 21000.0	UNDILUTED	NA	NA	2/i1SR03370	2016-12-01 10:53:00	2016-11-17 10:24:00	FSE	FSE	69457UI00	217	2016-07-18	2016-12-23	2016-10-20	2017-03-25
F254/2	hsTnIMedium	hsTnI	level.2	66393UI00	hsTnI	620	171.8	11925 RLU	120.0 - 280.0	UNDILUTED	NA	NA	2/i1SR03370	2016-12-01 10:52:00	2016-11-17 10:24:00	FSE	FSE	69457UI00	217	2016-07-18	2016-12-23	2016-10-20	2017-03-25
F254/1	hsTnILow	hsTnI	level.1	66393UI00	hsTnI	620	21.2	1693 RLU	12.0 - 28.0	UNDILUTED	NA	NA	2/i1SR03370	2016-12-01 10:51:00	2016-11-17 10:24:00	FSE	FSE	69457UI00	217	2016-07-18	2016-12-23	2016-10-20	2017-03-25
F250/1	hsTnIHigh	hsTnI	level.3	66393UI00	hsTnI	620	16329.3	946957 RLU	9000.0 - 21000.0	UNDILUTED	NA	NA	2/i1SR03370	2016-11-24 10:20:00	2016-11-17 10:24:00	FSE	FSE	69457UI00	263	2016-07-18	2016-12-23	2016-10-20	2017-03-25
F249/5	hsTnIMedium	hsTnI	level.2	66393UI00	hsTnI	620	185.1	12825 RLU	120.0 - 280.0	UNDILUTED	NA	NA	2/i1SR03370	2016-11-24 10:19:00	2016-11-17 10:24:00	FSE	FSE	69457UI00	263	2016-07-18	2016-12-23	2016-10-20	2017-03-25
F249/4	hsTnILow	hsTnI	level.1	66393UI00	hsTnI	620	20	1611 RLU	12.0 - 28.0	UNDILUTED	NA	NA	2/i1SR03370	2016-11-24 10:19:00	2016-11-17 10:24:00	FSE	FSE	69457UI00	263	2016-07-18	2016-12-23	2016-10-20	2017-03-25
F249/3	hsTnIHigh	hsTnI	level.3	66393UI00	hsTnI	620	15878.1	924456 RLU	9000.0 - 21000.0	UNDILUTED	NA	NA	2/i1SR03370	2016-11-24 10:18:00	2016-11-17 10:24:00	FSE	FSE	69457UI00	263	2016-07-18	2016-12-23	2016-10-20	2017-03-25
F249/2	hsTnIMedium	hsTnI	level.2	66393UI00	hsTnI	620	182	12614 RLU	120.0 - 280.0	UNDILUTED	NA	NA	2/i1SR03370	2016-11-24 10:17:00	2016-11-17 10:24:00	FSE	FSE	69457UI00	263	2016-07-18	2016-12-23	2016-10-20	2017-03-25
F249/1	hsTnILow	hsTnI	level.1	66393UI00	hsTnI	620	20.5	1646 RLU	12.0 - 28.0	UNDILUTED	NA	NA	2/i1SR03370	2016-11-24 10:16:00	2016-11-17 10:24:00	FSE	FSE	69457UI00	263	2016-07-18	2016-12-23	2016-10-20	2017-03-25
F252/1	hsTnIHigh	hsTnI	level.3	66393UI00	hsTnI	620	16061.3	933610 RLU	9000.0 - 21000.0	UNDILUTED	NA	NA	2/i1SR03370	2016-11-22 12:58:00	2016-11-17 10:24:00	FSE	FSE	69457UI00	263	2016-07-18	2016-12-23	2016-10-20	2017-03-25
F251/5	hsTnIMedium	hsTnI	level.2	66393UI00	hsTnI	620	180.4	12507 RLU	120.0 - 280.0	UNDILUTED	NA	NA	2/i1SR03370	2016-11-22 12:58:00	2016-11-17 10:24:00	FSE	FSE	69457UI00	263	2016-07-18	2016-12-23	2016-10-20	2017-03-25
F251/4	hsTnILow	hsTnI	level.1	66393UI00	hsTnI	620	19.6	1581 RLU	12.0 - 28.0	UNDILUTED	NA	NA	2/i1SR03370	2016-11-22 12:57:00	2016-11-17 10:24:00	FSE	FSE	69457UI00	263	2016-07-18	2016-12-23	2016-10-20	2017-03-25
F251/3	hsTnIHigh	hsTnI	level.3	66393UI00	hsTnI	620	15826.9	921891 RLU	9000.0 - 21000.0	UNDILUTED	NA	NA	2/i1SR03370	2016-11-22 12:56:00	2016-11-17 10:24:00	FSE	FSE	69457UI00	263	2016-07-18	2016-12-23	2016-10-20	2017-03-25
F251/2	hsTnIMedium	hsTnI	level.2	66393UI00	hsTnI	620	179.1	12417 RLU	120.0 - 280.0	UNDILUTED	NA	NA	2/i1SR03370	2016-11-22 12:55:00	2016-11-17 10:24:00	FSE	FSE	69457UI00	263	2016-07-18	2016-12-23	2016-10-20	2017-03-25
F251/1	hsTnILow	hsTnI	level.1	66393UI00	hsTnI	620	20.7	1658 RLU	12.0 - 28.0	UNDILUTED	NA	NA	2/i1SR03370	2016-11-22 12:54:00	2016-11-17 10:24:00	FSE	FSE	69457UI00	263	2016-07-18	2016-12-23	2016-10-20	2017-03-25
F265/1	hsTnIHigh	hsTnI	level.3	66393UI00	hsTnI	620	15846	922844 RLU	9000.0 - 21000.0	UNDILUTED	NA	NA	2/i1SR03370	2016-11-17 10:33:00	2016-11-17 10:24:00	FSE	FSE	69457UI00	263	2016-07-18	2016-12-23	2016-10-20	2017-03-25
F264/5	hsTnIMedium	hsTnI	level.2	66393UI00	hsTnI	620	181.2	12561 RLU	120.0 - 280.0	UNDILUTED	NA	NA	2/i1SR03370	2016-11-17 10:32:00	2016-11-17 10:24:00	FSE	FSE	69457UI00	263	2016-07-18	2016-12-23	2016-10-20	2017-03-25
F264/4	hsTnILow	hsTnI	level.1	66393UI00	hsTnI	620	20.2	1625 RLU	12.0 - 28.0	UNDILUTED	NA	NA	2/i1SR03370	2016-11-17 10:32:00	2016-11-17 10:24:00	FSE	FSE	69457UI00	263	2016-07-18	2016-12-23	2016-10-20	2017-03-25
F264/3	hsTnIHigh	hsTnI	level.3	66393UI00	hsTnI	620	14998.8	880087 RLU	9000.0 - 21000.0	UNDILUTED	NA	NA	2/i1SR03370	2016-11-17 10:31:00	2016-11-17 10:24:00	FSE	FSE	69457UI00	263	2016-07-18	2016-12-23	2016-10-20	2017-03-25
F264/2	hsTnIMedium	hsTnI	level.2	66393UI00	hsTnI	620	192.1	13296 RLU	120.0 - 280.0	UNDILUTED	NA	NA	2/i1SR03370	2016-11-17 10:30:00	2016-11-17 10:24:00	FSE	FSE	69457UI00	263	2016-07-18	2016-12-23	2016-10-20	2017-03-25
F264/1	hsTnILow	hsTnI	level.1	66393UI00	hsTnI	620	20.4	1633 RLU	12.0 - 28.0	UNDILUTED	NA	NA	2/i1SR03370	2016-11-17 10:29:00	2016-11-17 10:24:00	FSE	FSE	69457UI00	263	2016-07-18	2016-12-23	2016-10-20	2017-03-25
F267/1	hsTnIHigh	hsTnI	level.3	66393UI00	hsTnI	620	14250.7	767227 RLU	9000.0 - 21000.0	UNDILUTED	NA	NA	2/i1SR03370	2016-11-15 11:21:00	2016-10-25 13:24:00	FSE	FSE	67067UI00	3833	2016-07-18	2016-12-23	2016-07-26	2017-01-01
F266/5	hsTnIMedium	hsTnI	level.2	66393UI00	hsTnI	620	199.4	11949 RLU	120.0 - 280.0	UNDILUTED	NA	NA	2/i1SR03370	2016-11-15 11:20:00	2016-10-25 13:24:00	FSE	FSE	67067UI00	3833	2016-07-18	2016-12-23	2016-07-26	2017-01-01
F266/4	hsTnILow	hsTnI	level.1	66393UI00	hsTnI	620	20.6	1387 RLU	12.0 - 28.0	UNDILUTED	NA	NA	2/i1SR03370	2016-11-15 11:19:00	2016-10-25 13:24:00	FSE	FSE	67067UI00	3833	2016-07-18	2016-12-23	2016-07-26	2017-01-01
F266/3	hsTnIHigh	hsTnI	level.3	66393UI00	hsTnI	620	15027.4	803287 RLU	9000.0 - 21000.0	UNDILUTED	NA	NA	2/i1SR03370	2016-11-15 11:18:00	2016-10-25 13:24:00	FSE	FSE	67067UI00	3833	2016-07-18	2016-12-23	2016-07-26	2017-01-01
F266/2	hsTnIMedium	hsTnI	level.2	66393UI00	hsTnI	620	197.4	11834 RLU	120.0 - 280.0	UNDILUTED	NA	NA	2/i1SR03370	2016-11-15 11:17:00	2016-10-25 13:24:00	FSE	FSE	67067UI00	3833	2016-07-18	2016-12-23	2016-07-26	2017-01-01
F266/1	hsTnILow	hsTnI	level.1	66393UI00	hsTnI	620	23.1	1533 RLU	12.0 - 28.0	UNDILUTED	NA	NA	2/i1SR03370	2016-11-15 11:16:00	2016-10-25 13:24:00	FSE	FSE	67067UI00	3833	2016-07-18	2016-12-23	2016-07-26	2017-01-01
F246/1	hsTnIHigh	hsTnI	level.3	66393UI00	hsTnI	620	15366.4	818858 RLU	9000.0 - 21000.0	UNDILUTED	NA	NA	2/i1SR03370	2016-11-10 10:12:00	2016-10-25 13:24:00	FSE	FSE	67067UI00	3833	2016-07-18	2016-12-23	2016-07-26	2017-01-01
F245/5	hsTnIMedium	hsTnI	level.2	66393UI00	hsTnI	620	201.4	12071 RLU	120.0 - 280.0	UNDILUTED	NA	NA	2/i1SR03370	2016-11-10 10:11:00	2016-10-25 13:24:00	FSE	FSE	67067UI00	3833	2016-07-18	2016-12-23	2016-07-26	2017-01-01
F245/4	hsTnILow	hsTnI	level.1	66393UI00	hsTnI	620	22.1	1472 RLU	12.0 - 28.0	UNDILUTED	NA	NA	2/i1SR03370	2016-11-10 10:10:00	2016-10-25 13:24:00	FSE	FSE	67067UI00	3833	2016-07-18	2016-12-23	2016-07-26	2017-01-01
F245/3	hsTnIHigh	hsTnI	level.3	66393UI00	hsTnI	620	14534.2	780450 RLU	9000.0 - 21000.0	UNDILUTED	NA	NA	2/i1SR03370	2016-11-10 10:09:00	2016-10-25 13:24:00	FSE	FSE	67067UI00	3833	2016-07-18	2016-12-23	2016-07-26	2017-01-01
F245/2	hsTnIMedium	hsTnI	level.2	66393UI00	hsTnI	620	203.5	12194 RLU	120.0 - 280.0	UNDILUTED	NA	NA	2/i1SR03370	2016-11-10 10:08:00	2016-10-25 13:24:00	FSE	FSE	67067UI00	3833	2016-07-18	2016-12-23	2016-07-26	2017-01-01
F245/1	hsTnILow	hsTnI	level.1	66393UI00	hsTnI	620	23.2	1538 RLU	12.0 - 28.0	UNDILUTED	NA	NA	2/i1SR03370	2016-11-10 10:08:00	2016-10-25 13:24:00	FSE	FSE	67067UI00	3833	2016-07-18	2016-12-23	2016-07-26	2017-01-01
F260/1	hsTnIHigh	hsTnI	level.3	66393UI00	hsTnI	620	16095.6	852007 RLU	9000.0 - 21000.0	UNDILUTED	NA	NA	2/i1SR03370	2016-11-08 15:18:00	2016-10-25 13:24:00	FSE	FSE	67067UI00	3834	2016-07-18	2016-12-23	2016-07-26	2017-01-01
F259/5	hsTnIMedium	hsTnI	level.2	66393UI00	hsTnI	620	205.1	12291 RLU	120.0 - 280.0	UNDILUTED	NA	NA	2/i1SR03370	2016-11-08 15:17:00	2016-10-25 13:24:00	FSE	FSE	67067UI00	3834	2016-07-18	2016-12-23	2016-07-26	2017-01-01
F259/4	hsTnILow	hsTnI	level.1	66393UI00	hsTnI	620	21.7	1451 RLU	12.0 - 28.0	UNDILUTED	NA	NA	2/i1SR03370	2016-11-08 15:16:00	2016-10-25 13:24:00	FSE	FSE	67067UI00	3834	2016-07-18	2016-12-23	2016-07-26	2017-01-01
F259/3	hsTnIHigh	hsTnI	level.3	66393UI00	hsTnI	620	15816.8	839388 RLU	9000.0 - 21000.0	UNDILUTED	NA	NA	2/i1SR03370	2016-11-08 15:15:00	2016-10-25 13:24:00	FSE	FSE	67067UI00	3834	2016-07-18	2016-12-23	2016-07-26	2017-01-01
F259/2	hsTnIMedium	hsTnI	level.2	66393UI00	hsTnI	620	205	12286 RLU	120.0 - 280.0	UNDILUTED	NA	NA	2/i1SR03370	2016-11-08 15:14:00	2016-10-25 13:24:00	FSE	FSE	67067UI00	3834	2016-07-18	2016-12-23	2016-07-26	2017-01-01
F259/1	hsTnILow	hsTnI	level.1	66393UI00	hsTnI	620	23	1528 RLU	12.0 - 28.0	UNDILUTED	NA	NA	2/i1SR03370	2016-11-08 15:13:00	2016-10-25 13:24:00	FSE	FSE	67067UI00	3834	2016-07-18	2016-12-23	2016-07-26	2017-01-01
F266/1	hsTnIHigh	hsTnI	level.3	66393UI00	hsTnI	620	15398.7	820334 RLU	9000.0 - 21000.0	UNDILUTED	NA	NA	2/i1SR03370	2016-11-01 09:58:00	2016-10-25 13:24:00	FSE	FSE	67067UI00	3834	2016-07-18	2016-12-23	2016-07-26	2017-01-01
F265/5	hsTnIMedium	hsTnI	level.2	66393UI00	hsTnI	620	197.6	11843 RLU	120.0 - 280.0	UNDILUTED	NA	NA	2/i1SR03370	2016-11-01 09:57:00	2016-10-25 13:24:00	FSE	FSE	67067UI00	3834	2016-07-18	2016-12-23	2016-07-26	2017-01-01
F265/4	hsTnILow	hsTnI	level.1	66393UI00	hsTnI	620	23.3	1542 RLU	12.0 - 28.0	UNDILUTED	NA	NA	2/i1SR03370	2016-11-01 09:56:00	2016-10-25 13:24:00	FSE	FSE	67067UI00	3834	2016-07-18	2016-12-23	2016-07-26	2017-01-01
F265/3	hsTnIHigh	hsTnI	level.3	66393UI00	hsTnI	620	16178.4	855745 RLU	9000.0 - 21000.0	UNDILUTED	NA	NA	2/i1SR03370	2016-11-01 09:55:00	2016-10-25 13:24:00	FSE	FSE	67067UI00	3834	2016-07-18	2016-12-23	2016-07-26	2017-01-01
F265/2	hsTnIMedium	hsTnI	level.2	66393UI00	hsTnI	620	206.6	12382 RLU	120.0 - 280.0	UNDILUTED	NA	NA	2/i1SR03370	2016-11-01 09:54:00	2016-10-25 13:24:00	FSE	FSE	67067UI00	3834	2016-07-18	2016-12-23	2016-07-26	2017-01-01
F265/1	hsTnILow	hsTnI	level.1	66393UI00	hsTnI	620	22.2	1481 RLU	12.0 - 28.0	UNDILUTED	NA	NA	2/i1SR03370	2016-11-01 09:53:00	2016-10-25 13:24:00	FSE	FSE	67067UI00	3834	2016-07-18	2016-12-23	2016-07-26	2017-01-01
B949/1	hsTnIHigh	hsTnI	level.3	62385UI00	hsTnI	620	15478.3	790493 RLU	9000.0 - 21000.0	UNDILUTED	NA	NA	2/i1SR03370	2016-08-30 09:42:00	2016-08-18 09:46:00	FSE	FSE	65367UI00	2622	2016-04-04	2016-09-09	2016-06-08	2016-11-13
B948/5	hsTnIMedium	hsTnI	level.2	62385UI00	hsTnI	620	199	11538 RLU	120.0 - 280.0	UNDILUTED	NA	NA	2/i1SR03370	2016-08-30 09:41:00	2016-08-18 09:46:00	FSE	FSE	65367UI00	2622	2016-04-04	2016-09-09	2016-06-08	2016-11-13
B948/4	hsTnILow	hsTnI	level.1	62385UI00	hsTnI	620	20.3	1346 RLU	12.0 - 28.0	UNDILUTED	NA	NA	2/i1SR03370	2016-08-30 09:40:00	2016-08-18 09:46:00	FSE	FSE	65367UI00	2622	2016-04-04	2016-09-09	2016-06-08	2016-11-13
B948/3	hsTnIHigh	hsTnI	level.3	62385UI00	hsTnI	620	15521.1	792375 RLU	9000.0 - 21000.0	UNDILUTED	NA	NA	2/i1SR03370	2016-08-30 09:39:00	2016-08-18 09:46:00	FSE	FSE	65367UI00	2622	2016-04-04	2016-09-09	2016-06-08	2016-11-13
B948/2	hsTnIMedium	hsTnI	level.2	62385UI00	hsTnI	620	202.7	11751 RLU	120.0 - 280.0	UNDILUTED	NA	NA	2/i1SR03370	2016-08-30 09:38:00	2016-08-18 09:46:00	FSE	FSE	65367UI00	2622	2016-04-04	2016-09-09	2016-06-08	2016-11-13
B948/1	hsTnILow	hsTnI	level.1	62385UI00	hsTnI	620	21.2	1396 RLU	12.0 - 28.0	UNDILUTED	NA	NA	2/i1SR03370	2016-08-30 09:37:00	2016-08-18 09:46:00	FSE	FSE	65367UI00	2622	2016-04-04	2016-09-09	2016-06-08	2016-11-13
F262/1	hsTnIHigh	hsTnI	level.3	62385UI00	hsTnI	620	15605.1	796067 RLU	9000.0 - 21000.0	UNDILUTED	NA	NA	2/i1SR03370	2016-08-26 09:38:00	2016-08-18 09:46:00	FSE	FSE	65367UI00	2622	2016-04-04	2016-09-09	2016-06-08	2016-11-13
F261/5	hsTnIMedium	hsTnI	level.2	62385UI00	hsTnI	620	200.7	11637 RLU	120.0 - 280.0	UNDILUTED	NA	NA	2/i1SR03370	2016-08-26 09:38:00	2016-08-18 09:46:00	FSE	FSE	65367UI00	2622	2016-04-04	2016-09-09	2016-06-08	2016-11-13
F261/4	hsTnILow	hsTnI	level.1	62385UI00	hsTnI	620	20.8	1370 RLU	12.0 - 28.0	UNDILUTED	NA	NA	2/i1SR03370	2016-08-26 09:37:00	2016-08-18 09:46:00	FSE	FSE	65367UI00	2622	2016-04-04	2016-09-09	2016-06-08	2016-11-13
F261/3	hsTnIHigh	hsTnI	level.3	62385UI00	hsTnI	620	14813	761029 RLU	9000.0 - 21000.0	UNDILUTED	NA	NA	2/i1SR03370	2016-08-26 09:36:00	2016-08-18 09:46:00	FSE	FSE	65367UI00	2622	2016-04-04	2016-09-09	2016-06-08	2016-11-13
F261/2	hsTnIMedium	hsTnI	level.2	62385UI00	hsTnI	620	207.5	12030 RLU	120.0 - 280.0	UNDILUTED	NA	NA	2/i1SR03370	2016-08-26 09:35:00	2016-08-18 09:46:00	FSE	FSE	65367UI00	2622	2016-04-04	2016-09-09	2016-06-08	2016-11-13
F261/1	hsTnILow	hsTnI	level.1	62385UI00	hsTnI	620	20.9	1377 RLU	12.0 - 28.0	UNDILUTED	NA	NA	2/i1SR03370	2016-08-26 09:34:00	2016-08-18 09:46:00	FSE	FSE	65367UI00	2622	2016-04-04	2016-09-09	2016-06-08	2016-11-13
F262/1	hsTnIHigh	hsTnI	level.3	62385UI00	hsTnI	620	16116.6	818418 RLU	9000.0 - 21000.0	UNDILUTED	NA	NA	2/i1SR03370	2016-08-23 09:41:00	2016-08-18 09:46:00	FSE	FSE	65367UI00	1097	2016-04-04	2016-09-09	2016-06-08	2016-11-13
F261/5	hsTnIMedium	hsTnI	level.2	62385UI00	hsTnI	620	197.8	11474 RLU	120.0 - 280.0	UNDILUTED	NA	NA	2/i1SR03370	2016-08-23 09:40:00	2016-08-18 09:46:00	FSE	FSE	65367UI00	1097	2016-04-04	2016-09-09	2016-06-08	2016-11-13
F261/4	hsTnILow	hsTnI	level.1	62385UI00	hsTnI	620	22.3	1459 RLU	12.0 - 28.0	UNDILUTED	NA	NA	2/i1SR03370	2016-08-23 09:39:00	2016-08-18 09:46:00	FSE	FSE	65367UI00	1097	2016-04-04	2016-09-09	2016-06-08	2016-11-13
F261/3	hsTnIHigh	hsTnI	level.3	62385UI00	hsTnI	620	15880.2	808115 RLU	9000.0 - 21000.0	UNDILUTED	NA	NA	2/i1SR03370	2016-08-23 09:39:00	2016-08-18 09:46:00	FSE	FSE	65367UI00	1097	2016-04-04	2016-09-09	2016-06-08	2016-11-13
F261/2	hsTnIMedium	hsTnI	level.2	62385UI00	hsTnI	620	194.1	11261 RLU	120.0 - 280.0	UNDILUTED	NA	NA	2/i1SR03370	2016-08-23 09:38:00	2016-08-18 09:46:00	FSE	FSE	65367UI00	1097	2016-04-04	2016-09-09	2016-06-08	2016-11-13
F261/1	hsTnILow	hsTnI	level.1	62385UI00	hsTnI	620	22.7	1479 RLU	12.0 - 28.0	UNDILUTED	NA	NA	2/i1SR03370	2016-08-23 09:37:00	2016-08-18 09:46:00	FSE	FSE	65367UI00	1097	2016-04-04	2016-09-09	2016-06-08	2016-11-13
F263/1	hsTnIHigh	hsTnI	level.3	62385UI00	hsTnI	620	15756.4	802701 RLU	9000.0 - 21000.0	UNDILUTED	NA	NA	2/i1SR03370	2016-08-18 10:07:00	2016-08-18 09:46:00	FSE	FSE	65367UI00	1097	2016-04-04	2016-09-09	2016-06-08	2016-11-13
F262/5	hsTnIMedium	hsTnI	level.2	62385UI00	hsTnI	620	202.6	11746 RLU	120.0 - 280.0	UNDILUTED	NA	NA	2/i1SR03370	2016-08-18 10:06:00	2016-08-18 09:46:00	FSE	FSE	65367UI00	1097	2016-04-04	2016-09-09	2016-06-08	2016-11-13
F262/4	hsTnILow	hsTnI	level.1	62385UI00	hsTnI	620	21.6	1418 RLU	12.0 - 28.0	UNDILUTED	NA	NA	2/i1SR03370	2016-08-18 10:05:00	2016-08-18 09:46:00	FSE	FSE	65367UI00	1097	2016-04-04	2016-09-09	2016-06-08	2016-11-13
F262/3	hsTnIHigh	hsTnI	level.3	62385UI00	hsTnI	620	15449.6	789230 RLU	9000.0 - 21000.0	UNDILUTED	NA	NA	2/i1SR03370	2016-08-18 10:05:00	2016-08-18 09:46:00	FSE	FSE	65367UI00	1097	2016-04-04	2016-09-09	2016-06-08	2016-11-13
F262/2	hsTnIMedium	hsTnI	level.2	62385UI00	hsTnI	620	205.3	11903 RLU	120.0 - 280.0	UNDILUTED	NA	NA	2/i1SR03370	2016-08-18 10:04:00	2016-08-18 09:46:00	FSE	FSE	65367UI00	1097	2016-04-04	2016-09-09	2016-06-08	2016-11-13
F262/1	hsTnILow	hsTnI	level.1	62385UI00	hsTnI	620	23.6	1529 RLU	12.0 - 28.0	UNDILUTED	NA	NA	2/i1SR03370	2016-08-18 10:03:00	2016-08-18 09:46:00	FSE	FSE	65367UI00	1097	2016-04-04	2016-09-09	2016-06-08	2016-11-13
B949/1	hsTnIHigh	hsTnI	level.3	62385UI00	hsTnI	620	14722.1	859180 RLU	9000.0 - 21000.0	UNDILUTED	NA	NA	2/i1SR03370	2016-08-04 09:35:00	2016-05-30 14:11:00	FSE	FSE	63187UI00	1099	2016-04-04	2016-09-09	2016-04-28	2016-09-02
B948/5	hsTnIMedium	hsTnI	level.2	62385UI00	hsTnI	620	175	12102 RLU	120.0 - 280.0	UNDILUTED	NA	NA	2/i1SR03370	2016-08-04 09:34:00	2016-05-30 14:11:00	FSE	FSE	63187UI00	1099	2016-04-04	2016-09-09	2016-04-28	2016-09-02
B948/4	hsTnILow	hsTnI	level.1	62385UI00	hsTnI	620	19.7	1523 RLU	12.0 - 28.0	UNDILUTED	NA	NA	2/i1SR03370	2016-08-04 09:33:00	2016-05-30 14:11:00	FSE	FSE	63187UI00	1099	2016-04-04	2016-09-09	2016-04-28	2016-09-02
B948/3	hsTnIHigh	hsTnI	level.3	62385UI00	hsTnI	620	14574.1	851928 RLU	9000.0 - 21000.0	UNDILUTED	NA	NA	2/i1SR03370	2016-08-04 09:32:00	2016-05-30 14:11:00	FSE	FSE	63187UI00	1099	2016-04-04	2016-09-09	2016-04-28	2016-09-02
B948/2	hsTnIMedium	hsTnI	level.2	62385UI00	hsTnI	620	177.7	12290 RLU	120.0 - 280.0	UNDILUTED	NA	NA	2/i1SR03370	2016-08-04 09:31:00	2016-05-30 14:11:00	FSE	FSE	63187UI00	1099	2016-04-04	2016-09-09	2016-04-28	2016-09-02
B948/1	hsTnILow	hsTnI	level.1	62385UI00	hsTnI	620	19.4	1507 RLU	12.0 - 28.0	UNDILUTED	NA	NA	2/i1SR03370	2016-08-04 09:30:00	2016-05-30 14:11:00	FSE	FSE	63187UI00	1099	2016-04-04	2016-09-09	2016-04-28	2016-09-02
F263/1	hsTnIHigh	hsTnI	level.3	62385UI00	hsTnI	620	14258.8	836403 RLU	9000.0 - 21000.0	UNDILUTED	NA	NA	2/i1SR03370	2016-08-02 10:50:00	2016-05-30 14:11:00	FSE	FSE	63187UI00	1099	2016-04-04	2016-09-09	2016-04-28	2016-09-02
F262/5	hsTnIMedium	hsTnI	level.2	62385UI00	hsTnI	620	174.5	12071 RLU	120.0 - 280.0	UNDILUTED	NA	NA	2/i1SR03370	2016-08-02 10:49:00	2016-05-30 14:11:00	FSE	FSE	63187UI00	1099	2016-04-04	2016-09-09	2016-04-28	2016-09-02
F262/4	hsTnILow	hsTnI	level.1	62385UI00	hsTnI	620	19.1	1481 RLU	12.0 - 28.0	UNDILUTED	NA	NA	2/i1SR03370	2016-08-02 10:48:00	2016-05-30 14:11:00	FSE	FSE	63187UI00	1099	2016-04-04	2016-09-09	2016-04-28	2016-09-02
F262/3	hsTnIHigh	hsTnI	level.3	62385UI00	hsTnI	620	14268.5	836883 RLU	9000.0 - 21000.0	UNDILUTED	NA	NA	2/i1SR03370	2016-08-02 10:47:00	2016-05-30 14:11:00	FSE	FSE	63187UI00	1099	2016-04-04	2016-09-09	2016-04-28	2016-09-02
F262/2	hsTnIMedium	hsTnI	level.2	62385UI00	hsTnI	620	172.5	11932 RLU	120.0 - 280.0	UNDILUTED	NA	NA	2/i1SR03370	2016-08-02 10:46:00	2016-05-30 14:11:00	FSE	FSE	63187UI00	1099	2016-04-04	2016-09-09	2016-04-28	2016-09-02
F262/1	hsTnILow	hsTnI	level.1	62385UI00	hsTnI	620	19.4	1505 RLU	12.0 - 28.0	UNDILUTED	NA	NA	2/i1SR03370	2016-08-02 10:45:00	2016-05-30 14:11:00	FSE	FSE	63187UI00	1099	2016-04-04	2016-09-09	2016-04-28	2016-09-02
F251/1	hsTnIHigh	hsTnI	level.3	62385UI00	hsTnI	620	15018.7	873644 RLU	9000.0 - 21000.0	UNDILUTED	NA	NA	2/i1SR03370	2016-07-28 10:31:00	2016-05-30 14:11:00	FSE	FSE	63187UI00	1109	2016-04-04	2016-09-09	2016-04-28	2016-09-02
F250/5	hsTnIMedium	hsTnI	level.2	62385UI00	hsTnI	620	165.2	11436 RLU	120.0 - 280.0	UNDILUTED	NA	NA	2/i1SR03370	2016-07-28 10:30:00	2016-05-30 14:11:00	FSE	FSE	63187UI00	1109	2016-04-04	2016-09-09	2016-04-28	2016-09-02
F250/4	hsTnILow	hsTnI	level.1	62385UI00	hsTnI	620	18.7	1458 RLU	12.0 - 28.0	UNDILUTED	NA	NA	2/i1SR03370	2016-07-28 10:29:00	2016-05-30 14:11:00	FSE	FSE	63187UI00	1109	2016-04-04	2016-09-09	2016-04-28	2016-09-02
F250/3	hsTnIHigh	hsTnI	level.3	62385UI00	hsTnI	620	15437.4	893894 RLU	9000.0 - 21000.0	UNDILUTED	NA	NA	2/i1SR03370	2016-07-28 10:29:00	2016-05-30 14:11:00	FSE	FSE	63187UI00	1109	2016-04-04	2016-09-09	2016-04-28	2016-09-02
F250/2	hsTnIMedium	hsTnI	level.2	62385UI00	hsTnI	620	175.9	12166 RLU	120.0 - 280.0	UNDILUTED	NA	NA	2/i1SR03370	2016-07-28 10:28:00	2016-05-30 14:11:00	FSE	FSE	63187UI00	1109	2016-04-04	2016-09-09	2016-04-28	2016-09-02
F250/1	hsTnILow	hsTnI	level.1	62385UI00	hsTnI	620	17.8	1397 RLU	12.0 - 28.0	UNDILUTED	NA	NA	2/i1SR03370	2016-07-28 10:27:00	2016-05-30 14:11:00	FSE	FSE	63187UI00	1109	2016-04-04	2016-09-09	2016-04-28	2016-09-02
F257/1	hsTnIHigh	hsTnI	level.3	62385UI00	hsTnI	620	14625.9	854473 RLU	9000.0 - 21000.0	UNDILUTED	NA	NA	2/i1SR03370	2016-07-21 09:40:00	2016-05-30 14:11:00	FSE	FSE	63187UI00	1109	2016-04-04	2016-09-09	2016-04-28	2016-09-02
F256/5	hsTnIMedium	hsTnI	level.2	62385UI00	hsTnI	620	165	11423 RLU	120.0 - 280.0	UNDILUTED	NA	NA	2/i1SR03370	2016-07-21 09:39:00	2016-05-30 14:11:00	FSE	FSE	63187UI00	1109	2016-04-04	2016-09-09	2016-04-28	2016-09-02
F256/4	hsTnILow	hsTnI	level.1	62385UI00	hsTnI	620	17.2	1358 RLU	12.0 - 28.0	UNDILUTED	NA	NA	2/i1SR03370	2016-07-21 09:38:00	2016-05-30 14:11:00	FSE	FSE	63187UI00	1109	2016-04-04	2016-09-09	2016-04-28	2016-09-02
F256/3	hsTnIHigh	hsTnI	level.3	62385UI00	hsTnI	620	14548.3	850662 RLU	9000.0 - 21000.0	UNDILUTED	NA	NA	2/i1SR03370	2016-07-21 09:38:00	2016-05-30 14:11:00	FSE	FSE	63187UI00	1109	2016-04-04	2016-09-09	2016-04-28	2016-09-02
F256/2	hsTnIMedium	hsTnI	level.2	62385UI00	hsTnI	620	166.5	11520 RLU	120.0 - 280.0	UNDILUTED	NA	NA	2/i1SR03370	2016-07-21 09:37:00	2016-05-30 14:11:00	FSE	FSE	63187UI00	1109	2016-04-04	2016-09-09	2016-04-28	2016-09-02
F256/1	hsTnILow	hsTnI	level.1	62385UI00	hsTnI	620	18.1	1419 RLU	12.0 - 28.0	UNDILUTED	NA	NA	2/i1SR03370	2016-07-21 09:36:00	2016-05-30 14:11:00	FSE	FSE	63187UI00	1109	2016-04-04	2016-09-09	2016-04-28	2016-09-02
F261/1	hsTnIHigh	hsTnI	level.3	62385UI00	hsTnI	620	14428.9	844795 RLU	9000.0 - 21000.0	UNDILUTED	NA	NA	2/i1SR03370	2016-07-20 10:01:00	2016-05-30 14:11:00	CSC	FSE	63187UI00	1109	2016-04-04	2016-09-09	2016-04-28	2016-09-02
F260/5	hsTnIMedium	hsTnI	level.2	62385UI00	hsTnI	620	161.4	11177 RLU	120.0 - 280.0	UNDILUTED	NA	NA	2/i1SR03370	2016-07-20 10:01:00	2016-05-30 14:11:00	CSC	FSE	63187UI00	1109	2016-04-04	2016-09-09	2016-04-28	2016-09-02
F260/4	hsTnILow	hsTnI	level.1	62385UI00	hsTnI	620	18.3	1430 RLU	12.0 - 28.0	UNDILUTED	NA	NA	2/i1SR03370	2016-07-20 10:00:00	2016-05-30 14:11:00	CSC	FSE	63187UI00	1109	2016-04-04	2016-09-09	2016-04-28	2016-09-02
F260/3	hsTnIHigh	hsTnI	level.3	62385UI00	hsTnI	620	14251.8	836056 RLU	9000.0 - 21000.0	UNDILUTED	NA	NA	2/i1SR03370	2016-07-20 09:59:00	2016-05-30 14:11:00	CSC	FSE	63187UI00	1109	2016-04-04	2016-09-09	2016-04-28	2016-09-02
F260/2	hsTnIMedium	hsTnI	level.2	62385UI00	hsTnI	620	168.9	11686 RLU	120.0 - 280.0	UNDILUTED	NA	NA	2/i1SR03370	2016-07-20 09:58:00	2016-05-30 14:11:00	CSC	FSE	63187UI00	1109	2016-04-04	2016-09-09	2016-04-28	2016-09-02
F260/1	hsTnILow	hsTnI	level.1	62385UI00	hsTnI	620	19.2	1491 RLU	12.0 - 28.0	UNDILUTED	NA	NA	2/i1SR03370	2016-07-20 09:57:00	2016-05-30 14:11:00	CSC	FSE	63187UI00	1109	2016-04-04	2016-09-09	2016-04-28	2016-09-02
B939/1	hsTnIHigh	hsTnI	level.3	62385UI00	hsTnI	620	15123.3	878719 RLU	9000.0 - 21000.0	UNDILUTED	NA	NA	2/i1SR03370	2016-06-07 15:57:00	2016-05-30 14:11:00	CSC	CSC	63187UI00	1452	2016-04-04	2016-09-09	2016-04-28	2016-09-02
B938/5	hsTnIMedium	hsTnI	level.2	62385UI00	hsTnI	620	175.4	12131 RLU	120.0 - 280.0	UNDILUTED	NA	NA	2/i1SR03370	2016-06-07 15:57:00	2016-05-30 14:11:00	CSC	CSC	63187UI00	1452	2016-04-04	2016-09-09	2016-04-28	2016-09-02
B938/4	hsTnILow	hsTnI	level.1	62385UI00	hsTnI	620	19.1	1483 RLU	12.0 - 28.0	UNDILUTED	NA	NA	2/i1SR03370	2016-06-07 15:56:00	2016-05-30 14:11:00	CSC	CSC	63187UI00	1452	2016-04-04	2016-09-09	2016-04-28	2016-09-02
B938/3	hsTnIHigh	hsTnI	level.3	62385UI00	hsTnI	620	15071.6	876213 RLU	9000.0 - 21000.0	UNDILUTED	NA	NA	2/i1SR03370	2016-06-07 15:54:00	2016-05-30 14:11:00	CSC	CSC	63187UI00	1452	2016-04-04	2016-09-09	2016-04-28	2016-09-02
B938/2	hsTnIMedium	hsTnI	level.2	62385UI00	hsTnI	620	177.5	12272 RLU	120.0 - 280.0	UNDILUTED	NA	NA	2/i1SR03370	2016-06-07 15:53:00	2016-05-30 14:11:00	CSC	CSC	63187UI00	1452	2016-04-04	2016-09-09	2016-04-28	2016-09-02
B938/1	hsTnILow	hsTnI	level.1	62385UI00	hsTnI	620	19.4	1504 RLU	12.0 - 28.0	UNDILUTED	NA	NA	2/i1SR03370	2016-06-07 15:52:00	2016-05-30 14:11:00	CSC	CSC	63187UI00	1452	2016-04-04	2016-09-09	2016-04-28	2016-09-02
F242/1	hsTnIHigh	hsTnI	level.3	62385UI00	hsTnI	620	15012.7	873350 RLU	9000.0 - 21000.0	UNDILUTED	NA	NA	2/i1SR03370	2016-06-07 14:39:00	2016-05-30 14:11:00	CSC	CSC	63187UI00	1452	2016-04-04	2016-09-09	2016-04-28	2016-09-02
F241/5	hsTnIMedium	hsTnI	level.2	62385UI00	hsTnI	620	176.3	12193 RLU	120.0 - 280.0	UNDILUTED	NA	NA	2/i1SR03370	2016-06-07 14:38:00	2016-05-30 14:11:00	CSC	CSC	63187UI00	1452	2016-04-04	2016-09-09	2016-04-28	2016-09-02
F241/4	hsTnILow	hsTnI	level.1	62385UI00	hsTnI	620	18.2	1425 RLU	12.0 - 28.0	UNDILUTED	NA	NA	2/i1SR03370	2016-06-07 14:37:00	2016-05-30 14:11:00	CSC	CSC	63187UI00	1452	2016-04-04	2016-09-09	2016-04-28	2016-09-02
F241/3	hsTnIHigh	hsTnI	level.3	62385UI00	hsTnI	620	15166.6	880819 RLU	9000.0 - 21000.0	UNDILUTED	NA	NA	2/i1SR03370	2016-06-07 14:35:00	2016-05-30 14:11:00	CSC	CSC	63187UI00	1452	2016-04-04	2016-09-09	2016-04-28	2016-09-02
F241/2	hsTnIMedium	hsTnI	level.2	62385UI00	hsTnI	620	178.7	12353 RLU	120.0 - 280.0	UNDILUTED	NA	NA	2/i1SR03370	2016-06-07 14:34:00	2016-05-30 14:11:00	CSC	CSC	63187UI00	1452	2016-04-04	2016-09-09	2016-04-28	2016-09-02
F241/1	hsTnILow	hsTnI	level.1	62385UI00	hsTnI	620	18.8	1462 RLU	12.0 - 28.0	UNDILUTED	NA	NA	2/i1SR03370	2016-06-07 14:34:00	2016-05-30 14:11:00	CSC	CSC	63187UI00	1452	2016-04-04	2016-09-09	2016-04-28	2016-09-02
B956/1	hsTnIHigh	hsTnI	level.3	62385UI00	hsTnI	620	15066.9	875984 RLU	9000.0 - 21000.0	UNDILUTED	NA	NA	2/i1SR03370	2016-06-07 13:08:00	2016-05-30 14:11:00	CSC	CSC	63187UI00	1452	2016-04-04	2016-09-09	2016-04-28	2016-09-02
B955/5	hsTnIMedium	hsTnI	level.2	62385UI00	hsTnI	620	173.5	12001 RLU	120.0 - 280.0	UNDILUTED	NA	NA	2/i1SR03370	2016-06-07 13:08:00	2016-05-30 14:11:00	CSC	CSC	63187UI00	1452	2016-04-04	2016-09-09	2016-04-28	2016-09-02
B955/4	hsTnILow	hsTnI	level.1	62385UI00	hsTnI	620	19.9	1540 RLU	12.0 - 28.0	UNDILUTED	NA	NA	2/i1SR03370	2016-06-07 13:06:00	2016-05-30 14:11:00	CSC	CSC	63187UI00	1452	2016-04-04	2016-09-09	2016-04-28	2016-09-02
B955/3	hsTnIHigh	hsTnI	level.3	62385UI00	hsTnI	620	14769.9	861517 RLU	9000.0 - 21000.0	UNDILUTED	NA	NA	2/i1SR03370	2016-06-07 13:05:00	2016-05-30 14:11:00	CSC	CSC	63187UI00	1452	2016-04-04	2016-09-09	2016-04-28	2016-09-02
B955/2	hsTnIMedium	hsTnI	level.2	62385UI00	hsTnI	620	176.4	12197 RLU	120.0 - 280.0	UNDILUTED	NA	NA	2/i1SR03370	2016-06-07 13:04:00	2016-05-30 14:11:00	CSC	CSC	63187UI00	1452	2016-04-04	2016-09-09	2016-04-28	2016-09-02
B955/1	hsTnILow	hsTnI	level.1	62385UI00	hsTnI	620	18.8	1465 RLU	12.0 - 28.0	UNDILUTED	NA	NA	2/i1SR03370	2016-06-07 13:02:00	2016-05-30 14:11:00	CSC	CSC	63187UI00	1452	2016-04-04	2016-09-09	2016-04-28	2016-09-02
F264/1	hsTnIHigh	hsTnI	level.3	62385UI00	hsTnI	620	15225.1	883651 RLU	9000.0 - 21000.0	UNDILUTED	NA	NA	2/i1SR03370	2016-06-07 12:01:00	2016-05-30 14:11:00	CSC	CSC	63187UI00	1452	2016-04-04	2016-09-09	2016-04-28	2016-09-02
F263/5	hsTnIMedium	hsTnI	level.2	62385UI00	hsTnI	620	167.8	11610 RLU	120.0 - 280.0	UNDILUTED	NA	NA	2/i1SR03370	2016-06-07 12:00:00	2016-05-30 14:11:00	CSC	CSC	63187UI00	1452	2016-04-04	2016-09-09	2016-04-28	2016-09-02
F263/4	hsTnILow	hsTnI	level.1	62385UI00	hsTnI	620	18.6	1449 RLU	12.0 - 28.0	UNDILUTED	NA	NA	2/i1SR03370	2016-06-07 11:59:00	2016-05-30 14:11:00	CSC	CSC	63187UI00	1452	2016-04-04	2016-09-09	2016-04-28	2016-09-02
F263/3	hsTnIHigh	hsTnI	level.3	62385UI00	hsTnI	620	15045.3	874936 RLU	9000.0 - 21000.0	UNDILUTED	NA	NA	2/i1SR03370	2016-06-07 11:58:00	2016-05-30 14:11:00	CSC	CSC	63187UI00	1452	2016-04-04	2016-09-09	2016-04-28	2016-09-02
F263/2	hsTnIMedium	hsTnI	level.2	62385UI00	hsTnI	620	171.4	11861 RLU	120.0 - 280.0	UNDILUTED	NA	NA	2/i1SR03370	2016-06-07 11:57:00	2016-05-30 14:11:00	CSC	CSC	63187UI00	1452	2016-04-04	2016-09-09	2016-04-28	2016-09-02
F263/1	hsTnILow	hsTnI	level.1	62385UI00	hsTnI	620	19.1	1486 RLU	12.0 - 28.0	UNDILUTED	NA	NA	2/i1SR03370	2016-06-07 11:56:00	2016-05-30 14:11:00	CSC	CSC	63187UI00	1452	2016-04-04	2016-09-09	2016-04-28	2016-09-02
F260/1	hsTnIHigh	hsTnI	level.3	62385UI00	hsTnI	620	15159.7	880481 RLU	9000.0 - 21000.0	UNDILUTED	NA	NA	2/i1SR03370	2016-06-01 14:31:00	2016-05-30 14:11:00	CSC	CSC	63187UI00	1452	2016-04-04	2016-09-09	2016-04-28	2016-09-02
F259/5	hsTnIMedium	hsTnI	level.2	62385UI00	hsTnI	620	186.8	12911 RLU	120.0 - 280.0	UNDILUTED	NA	NA	2/i1SR03370	2016-06-01 14:31:00	2016-05-30 14:11:00	CSC	CSC	63187UI00	1452	2016-04-04	2016-09-09	2016-04-28	2016-09-02
F259/4	hsTnILow	hsTnI	level.1	62385UI00	hsTnI	620	20.3	1566 RLU	12.0 - 28.0	UNDILUTED	NA	NA	2/i1SR03370	2016-06-01 14:30:00	2016-05-30 14:11:00	CSC	CSC	63187UI00	1452	2016-04-04	2016-09-09	2016-04-28	2016-09-02
F259/3	hsTnIHigh	hsTnI	level.3	62385UI00	hsTnI	620	15671.9	905156 RLU	9000.0 - 21000.0	UNDILUTED	NA	NA	2/i1SR03370	2016-06-01 14:28:00	2016-05-30 14:11:00	CSC	CSC	63187UI00	1452	2016-04-04	2016-09-09	2016-04-28	2016-09-02
F259/2	hsTnIMedium	hsTnI	level.2	62385UI00	hsTnI	620	178.6	12348 RLU	120.0 - 280.0	UNDILUTED	NA	NA	2/i1SR03370	2016-06-01 14:28:00	2016-05-30 14:11:00	CSC	CSC	63187UI00	1452	2016-04-04	2016-09-09	2016-04-28	2016-09-02
F259/1	hsTnILow	hsTnI	level.1	62385UI00	hsTnI	620	19.4	1502 RLU	12.0 - 28.0	UNDILUTED	NA	NA	2/i1SR03370	2016-06-01 14:26:00	2016-05-30 14:11:00	CSC	CSC	63187UI00	1452	2016-04-04	2016-09-09	2016-04-28	2016-09-02
F255/1	hsTnIHigh	hsTnI	level.3	62385UI00	hsTnI	620	15338.2	889115 RLU	9000.0 - 21000.0	UNDILUTED	NA	NA	2/i1SR03370	2016-06-01 13:30:00	2016-05-30 14:11:00	CSC	CSC	63187UI00	1452	2016-04-04	2016-09-09	2016-04-28	2016-09-02
F254/5	hsTnIMedium	hsTnI	level.2	62385UI00	hsTnI	620	184.3	12741 RLU	120.0 - 280.0	UNDILUTED	NA	NA	2/i1SR03370	2016-06-01 13:28:00	2016-05-30 14:11:00	CSC	CSC	63187UI00	1452	2016-04-04	2016-09-09	2016-04-28	2016-09-02
F254/4	hsTnILow	hsTnI	level.1	62385UI00	hsTnI	620	19.7	1523 RLU	12.0 - 28.0	UNDILUTED	NA	NA	2/i1SR03370	2016-06-01 13:27:00	2016-05-30 14:11:00	CSC	CSC	63187UI00	1452	2016-04-04	2016-09-09	2016-04-28	2016-09-02
F254/3	hsTnIHigh	hsTnI	level.3	62385UI00	hsTnI	620	16065.8	923935 RLU	9000.0 - 21000.0	UNDILUTED	NA	NA	2/i1SR03370	2016-06-01 13:26:00	2016-05-30 14:11:00	CSC	CSC	63187UI00	1452	2016-04-04	2016-09-09	2016-04-28	2016-09-02
F254/2	hsTnIMedium	hsTnI	level.2	62385UI00	hsTnI	620	182.9	12646 RLU	120.0 - 280.0	UNDILUTED	NA	NA	2/i1SR03370	2016-06-01 13:25:00	2016-05-30 14:11:00	CSC	CSC	63187UI00	1452	2016-04-04	2016-09-09	2016-04-28	2016-09-02
F254/1	hsTnILow	hsTnI	level.1	62385UI00	hsTnI	620	19.9	1536 RLU	12.0 - 28.0	UNDILUTED	NA	NA	2/i1SR03370	2016-06-01 13:24:00	2016-05-30 14:11:00	CSC	CSC	63187UI00	1452	2016-04-04	2016-09-09	2016-04-28	2016-09-02
F260/1	hsTnIHigh	hsTnI	level.3	62385UI00	hsTnI	620	16266.1	933425 RLU	9000.0 - 21000.0	UNDILUTED	NA	NA	2/i1SR03370	2016-06-01 11:27:00	2016-05-30 14:11:00	CSC	CSC	63187UI00	1452	2016-04-04	2016-09-09	2016-04-28	2016-09-02
F259/5	hsTnIMedium	hsTnI	level.2	62385UI00	hsTnI	620	178.7	12359 RLU	120.0 - 280.0	UNDILUTED	NA	NA	2/i1SR03370	2016-06-01 11:26:00	2016-05-30 14:11:00	CSC	CSC	63187UI00	1452	2016-04-04	2016-09-09	2016-04-28	2016-09-02
F259/4	hsTnILow	hsTnI	level.1	62385UI00	hsTnI	620	21.3	1634 RLU	12.0 - 28.0	UNDILUTED	NA	NA	2/i1SR03370	2016-06-01 11:25:00	2016-05-30 14:11:00	CSC	CSC	63187UI00	1452	2016-04-04	2016-09-09	2016-04-28	2016-09-02
F259/3	hsTnIHigh	hsTnI	level.3	62385UI00	hsTnI	620	15389.1	891568 RLU	9000.0 - 21000.0	UNDILUTED	NA	NA	2/i1SR03370	2016-06-01 11:24:00	2016-05-30 14:11:00	CSC	CSC	63187UI00	1452	2016-04-04	2016-09-09	2016-04-28	2016-09-02
F259/2	hsTnIMedium	hsTnI	level.2	62385UI00	hsTnI	620	185.4	12813 RLU	120.0 - 280.0	UNDILUTED	NA	NA	2/i1SR03370	2016-06-01 11:23:00	2016-05-30 14:11:00	CSC	CSC	63187UI00	1452	2016-04-04	2016-09-09	2016-04-28	2016-09-02
F259/1	hsTnILow	hsTnI	level.1	62385UI00	hsTnI	620	19	1479 RLU	12.0 - 28.0	UNDILUTED	NA	NA	2/i1SR03370	2016-06-01 11:22:00	2016-05-30 14:11:00	CSC	CSC	63187UI00	1452	2016-04-04	2016-09-09	2016-04-28	2016-09-02
F251/1	hsTnIHigh	hsTnI	level.3	62385UI00	hsTnI	620	15840	913189 RLU	9000.0 - 21000.0	UNDILUTED	NA	NA	2/i1SR03370	2016-06-01 10:24:00	2016-05-30 14:11:00	CSC	CSC	63187UI00	1452	2016-04-04	2016-09-09	2016-04-28	2016-09-02
F250/5	hsTnIMedium	hsTnI	level.2	62385UI00	hsTnI	620	181.3	12531 RLU	120.0 - 280.0	UNDILUTED	NA	NA	2/i1SR03370	2016-06-01 10:23:00	2016-05-30 14:11:00	CSC	CSC	63187UI00	1452	2016-04-04	2016-09-09	2016-04-28	2016-09-02
F250/4	hsTnILow	hsTnI	level.1	62385UI00	hsTnI	620	20.4	1569 RLU	12.0 - 28.0	UNDILUTED	NA	NA	2/i1SR03370	2016-06-01 10:22:00	2016-05-30 14:11:00	CSC	CSC	63187UI00	1452	2016-04-04	2016-09-09	2016-04-28	2016-09-02
F250/3	hsTnIHigh	hsTnI	level.3	62385UI00	hsTnI	620	15450.6	894527 RLU	9000.0 - 21000.0	UNDILUTED	NA	NA	2/i1SR03370	2016-06-01 10:22:00	2016-05-30 14:11:00	CSC	CSC	63187UI00	1452	2016-04-04	2016-09-09	2016-04-28	2016-09-02
F250/2	hsTnIMedium	hsTnI	level.2	62385UI00	hsTnI	620	179.8	12430 RLU	120.0 - 280.0	UNDILUTED	NA	NA	2/i1SR03370	2016-06-01 10:20:00	2016-05-30 14:11:00	CSC	CSC	63187UI00	1452	2016-04-04	2016-09-09	2016-04-28	2016-09-02
F250/1	hsTnILow	hsTnI	level.1	62385UI00	hsTnI	620	19.4	1506 RLU	12.0 - 28.0	UNDILUTED	NA	NA	2/i1SR03370	2016-06-01 10:19:00	2016-05-30 14:11:00	CSC	CSC	63187UI00	1452	2016-04-04	2016-09-09	2016-04-28	2016-09-02
B934/1	hsTnIHigh	hsTnI	level.3	62385UI00	hsTnI	620	15494.4	896637 RLU	9000.0 - 21000.0	UNDILUTED	NA	NA	2/i1SR03370	2016-05-31 16:55:00	2016-05-30 14:11:00	CSC	CSC	63187UI00	1452	2016-04-04	2016-09-09	2016-04-28	2016-09-02
B933/5	hsTnIMedium	hsTnI	level.2	62385UI00	hsTnI	620	176.2	12182 RLU	120.0 - 280.0	UNDILUTED	NA	NA	2/i1SR03370	2016-05-31 16:54:00	2016-05-30 14:11:00	CSC	CSC	63187UI00	1452	2016-04-04	2016-09-09	2016-04-28	2016-09-02
B933/4	hsTnILow	hsTnI	level.1	62385UI00	hsTnI	620	19.3	1494 RLU	12.0 - 28.0	UNDILUTED	NA	NA	2/i1SR03370	2016-05-31 16:52:00	2016-05-30 14:11:00	CSC	CSC	63187UI00	1452	2016-04-04	2016-09-09	2016-04-28	2016-09-02
B933/3	hsTnIHigh	hsTnI	level.3	62385UI00	hsTnI	620	15714.2	907181 RLU	9000.0 - 21000.0	UNDILUTED	NA	NA	2/i1SR03370	2016-05-31 16:51:00	2016-05-30 14:11:00	CSC	CSC	63187UI00	1452	2016-04-04	2016-09-09	2016-04-28	2016-09-02
B933/2	hsTnIMedium	hsTnI	level.2	62385UI00	hsTnI	620	171.5	11864 RLU	120.0 - 280.0	UNDILUTED	NA	NA	2/i1SR03370	2016-05-31 16:50:00	2016-05-30 14:11:00	CSC	CSC	63187UI00	1452	2016-04-04	2016-09-09	2016-04-28	2016-09-02
B933/1	hsTnILow	hsTnI	level.1	62385UI00	hsTnI	620	20.3	1568 RLU	12.0 - 28.0	UNDILUTED	NA	NA	2/i1SR03370	2016-05-31 16:48:00	2016-05-30 14:11:00	CSC	CSC	63187UI00	1452	2016-04-04	2016-09-09	2016-04-28	2016-09-02
F253/1	hsTnIHigh	hsTnI	level.3	62385UI00	hsTnI	620	15738.2	908327 RLU	9000.0 - 21000.0	UNDILUTED	NA	NA	2/i1SR03370	2016-05-31 15:38:00	2016-05-30 14:11:00	CSC	CSC	63187UI00	1452	2016-04-04	2016-09-09	2016-04-28	2016-09-02
F252/5	hsTnIMedium	hsTnI	level.2	62385UI00	hsTnI	620	182.5	12613 RLU	120.0 - 280.0	UNDILUTED	NA	NA	2/i1SR03370	2016-05-31 15:37:00	2016-05-30 14:11:00	CSC	CSC	63187UI00	1452	2016-04-04	2016-09-09	2016-04-28	2016-09-02
F252/4	hsTnILow	hsTnI	level.1	62385UI00	hsTnI	620	21	1609 RLU	12.0 - 28.0	UNDILUTED	NA	NA	2/i1SR03370	2016-05-31 15:36:00	2016-05-30 14:11:00	CSC	CSC	63187UI00	1452	2016-04-04	2016-09-09	2016-04-28	2016-09-02
F252/3	hsTnIHigh	hsTnI	level.3	62385UI00	hsTnI	620	15355	889925 RLU	9000.0 - 21000.0	UNDILUTED	NA	NA	2/i1SR03370	2016-05-31 15:34:00	2016-05-30 14:11:00	CSC	CSC	63187UI00	1452	2016-04-04	2016-09-09	2016-04-28	2016-09-02
F252/2	hsTnIMedium	hsTnI	level.2	62385UI00	hsTnI	620	186.4	12881 RLU	120.0 - 280.0	UNDILUTED	NA	NA	2/i1SR03370	2016-05-31 15:33:00	2016-05-30 14:11:00	CSC	CSC	63187UI00	1452	2016-04-04	2016-09-09	2016-04-28	2016-09-02
F252/1	hsTnILow	hsTnI	level.1	62385UI00	hsTnI	620	19.6	1514 RLU	12.0 - 28.0	UNDILUTED	NA	NA	2/i1SR03370	2016-05-31 15:32:00	2016-05-30 14:11:00	CSC	CSC	63187UI00	1452	2016-04-04	2016-09-09	2016-04-28	2016-09-02
B931/3	hsTnIHigh	hsTnI	level.3	62385UI00	hsTnI	620	15744.7	908639 RLU	9000.0 - 21000.0	UNDILUTED	NA	R	2/i1SR03370	2016-05-31 15:01:00	2016-05-30 14:11:00	CSC	CSC	63187UI00	1452	2016-04-04	2016-09-09	2016-04-28	2016-09-02
B932/1	hsTnIHigh	hsTnI	level.3	62385UI00	hsTnI	620	15854	913856 RLU	9000.0 - 21000.0	UNDILUTED	NA	NA	2/i1SR03370	2016-05-31 14:45:00	2016-05-30 14:11:00	CSC	CSC	63187UI00	1452	2016-04-04	2016-09-09	2016-04-28	2016-09-02
B931/5	hsTnIMedium	hsTnI	level.2	62385UI00	hsTnI	620	178.7	12355 RLU	120.0 - 280.0	UNDILUTED	NA	NA	2/i1SR03370	2016-05-31 14:44:00	2016-05-30 14:11:00	CSC	CSC	63187UI00	1452	2016-04-04	2016-09-09	2016-04-28	2016-09-02
B931/4	hsTnILow	hsTnI	level.1	62385UI00	hsTnI	620	20.5	1579 RLU	12.0 - 28.0	UNDILUTED	NA	NA	2/i1SR03370	2016-05-31 14:43:00	2016-05-30 14:11:00	CSC	CSC	63187UI00	1452	2016-04-04	2016-09-09	2016-04-28	2016-09-02
B931/2	hsTnIMedium	hsTnI	level.2	62385UI00	hsTnI	620	183.7	12699 RLU	120.0 - 280.0	UNDILUTED	NA	NA	2/i1SR03370	2016-05-31 14:40:00	2016-05-30 14:11:00	CSC	CSC	63187UI00	1452	2016-04-04	2016-09-09	2016-04-28	2016-09-02
B931/1	hsTnILow	hsTnI	level.1	62385UI00	hsTnI	620	19.5	1509 RLU	12.0 - 28.0	UNDILUTED	NA	NA	2/i1SR03370	2016-05-31 14:39:00	2016-05-30 14:11:00	CSC	CSC	63187UI00	1452	2016-04-04	2016-09-09	2016-04-28	2016-09-02
F253/1	hsTnIHigh	hsTnI	level.3	62385UI00	hsTnI	620	15590.1	901234 RLU	9000.0 - 21000.0	UNDILUTED	NA	NA	2/i1SR03370	2016-05-31 13:22:00	2016-05-30 14:11:00	CSC	CSC	63187UI00	1452	2016-04-04	2016-09-09	2016-04-28	2016-09-02
F252/5	hsTnIMedium	hsTnI	level.2	62385UI00	hsTnI	620	180.4	12471 RLU	120.0 - 280.0	UNDILUTED	NA	NA	2/i1SR03370	2016-05-31 13:21:00	2016-05-30 14:11:00	CSC	CSC	63187UI00	1452	2016-04-04	2016-09-09	2016-04-28	2016-09-02
F252/4	hsTnILow	hsTnI	level.1	62385UI00	hsTnI	620	20.8	1599 RLU	12.0 - 28.0	UNDILUTED	NA	NA	2/i1SR03370	2016-05-31 13:20:00	2016-05-30 14:11:00	CSC	CSC	63187UI00	1452	2016-04-04	2016-09-09	2016-04-28	2016-09-02
F252/3	hsTnIHigh	hsTnI	level.3	62385UI00	hsTnI	620	15457.3	894851 RLU	9000.0 - 21000.0	UNDILUTED	NA	NA	2/i1SR03370	2016-05-31 13:19:00	2016-05-30 14:11:00	CSC	CSC	63187UI00	1452	2016-04-04	2016-09-09	2016-04-28	2016-09-02
F252/2	hsTnIMedium	hsTnI	level.2	62385UI00	hsTnI	620	183.2	12662 RLU	120.0 - 280.0	UNDILUTED	NA	NA	2/i1SR03370	2016-05-31 13:19:00	2016-05-30 14:11:00	CSC	CSC	63187UI00	1452	2016-04-04	2016-09-09	2016-04-28	2016-09-02
F252/1	hsTnILow	hsTnI	level.1	62385UI00	hsTnI	620	20.7	1589 RLU	12.0 - 28.0	UNDILUTED	NA	NA	2/i1SR03370	2016-05-31 13:18:00	2016-05-30 14:11:00	CSC	CSC	63187UI00	1452	2016-04-04	2016-09-09	2016-04-28	2016-09-02
B956/1	hsTnIHigh	hsTnI	level.3	60246UI00	hsTnI	620	16453.7	840618 RLU	9000.0 - 21000.0	UNDILUTED	NA	NA	2/i1SR03370	2016-04-19 10:48:00	2016-04-12 11:57:00	CSC	CSC	62026UI00	1622	2016-01-15	2016-06-20	2016-03-11	2016-09-16
B955/5	hsTnIMedium	hsTnI	level.2	60246UI00	hsTnI	620	199.3	12130 RLU	120.0 - 280.0	UNDILUTED	NA	NA	2/i1SR03370	2016-04-19 10:47:00	2016-04-12 11:57:00	CSC	CSC	62026UI00	1622	2016-01-15	2016-06-20	2016-03-11	2016-09-16
B955/4	hsTnILow	hsTnI	level.1	60246UI00	hsTnI	620	20.9	1426 RLU	12.0 - 28.0	UNDILUTED	NA	NA	2/i1SR03370	2016-04-19 10:46:00	2016-04-12 11:57:00	CSC	CSC	62026UI00	1622	2016-01-15	2016-06-20	2016-03-11	2016-09-16
B955/3	hsTnIHigh	hsTnI	level.3	60246UI00	hsTnI	620	16793.4	855770 RLU	9000.0 - 21000.0	UNDILUTED	NA	NA	2/i1SR03370	2016-04-19 10:46:00	2016-04-12 11:57:00	CSC	CSC	62026UI00	1622	2016-01-15	2016-06-20	2016-03-11	2016-09-16
B955/2	hsTnIMedium	hsTnI	level.2	60246UI00	hsTnI	620	195.8	11924 RLU	120.0 - 280.0	UNDILUTED	NA	NA	2/i1SR03370	2016-04-19 10:45:00	2016-04-12 11:57:00	CSC	CSC	62026UI00	1622	2016-01-15	2016-06-20	2016-03-11	2016-09-16
B955/1	hsTnILow	hsTnI	level.1	60246UI00	hsTnI	620	20.4	1401 RLU	12.0 - 28.0	UNDILUTED	NA	NA	2/i1SR03370	2016-04-19 10:44:00	2016-04-12 11:57:00	CSC	CSC	62026UI00	1622	2016-01-15	2016-06-20	2016-03-11	2016-09-16
B956/1	hsTnIHigh	hsTnI	level.3	60246UI00	hsTnI	620	16056.8	822814 RLU	9000.0 - 21000.0	UNDILUTED	NA	NA	2/i1SR03370	2016-04-18 09:51:00	2016-04-12 11:57:00	CSC	CSC	62026UI00	1654	2016-01-15	2016-06-20	2016-03-11	2016-09-16
B955/5	hsTnIMedium	hsTnI	level.2	60246UI00	hsTnI	620	189	11521 RLU	120.0 - 280.0	UNDILUTED	NA	NA	2/i1SR03370	2016-04-18 09:50:00	2016-04-12 11:57:00	CSC	CSC	62026UI00	1654	2016-01-15	2016-06-20	2016-03-11	2016-09-16
B955/4	hsTnILow	hsTnI	level.1	60246UI00	hsTnI	620	19.5	1346 RLU	12.0 - 28.0	UNDILUTED	NA	NA	2/i1SR03370	2016-04-18 09:49:00	2016-04-12 11:57:00	CSC	CSC	62026UI00	1654	2016-01-15	2016-06-20	2016-03-11	2016-09-16
B955/3	hsTnIHigh	hsTnI	level.3	60246UI00	hsTnI	620	16035.3	821847 RLU	9000.0 - 21000.0	UNDILUTED	NA	NA	2/i1SR03370	2016-04-18 09:48:00	2016-04-12 11:57:00	CSC	CSC	62026UI00	1654	2016-01-15	2016-06-20	2016-03-11	2016-09-16
B955/2	hsTnIMedium	hsTnI	level.2	60246UI00	hsTnI	620	194	11815 RLU	120.0 - 280.0	UNDILUTED	NA	NA	2/i1SR03370	2016-04-18 09:47:00	2016-04-12 11:57:00	CSC	CSC	62026UI00	1654	2016-01-15	2016-06-20	2016-03-11	2016-09-16
B955/1	hsTnILow	hsTnI	level.1	60246UI00	hsTnI	620	19.4	1340 RLU	12.0 - 28.0	UNDILUTED	NA	NA	2/i1SR03370	2016-04-18 09:47:00	2016-04-12 11:57:00	CSC	CSC	62026UI00	1654	2016-01-15	2016-06-20	2016-03-11	2016-09-16
B956/1	hsTnIHigh	hsTnI	level.3	60246UI00	hsTnI	620	16496.9	842549 RLU	9000.0 - 21000.0	UNDILUTED	NA	NA	2/i1SR03370	2016-04-17 10:35:00	2016-04-12 11:57:00	FSE	CSC	62026UI00	1631	2016-01-15	2016-06-20	2016-03-11	2016-09-16
B955/5	hsTnIMedium	hsTnI	level.2	60246UI00	hsTnI	620	191.8	11687 RLU	120.0 - 280.0	UNDILUTED	NA	NA	2/i1SR03370	2016-04-17 10:34:00	2016-04-12 11:57:00	FSE	CSC	62026UI00	1631	2016-01-15	2016-06-20	2016-03-11	2016-09-16
B955/4	hsTnILow	hsTnI	level.1	60246UI00	hsTnI	620	20.2	1384 RLU	12.0 - 28.0	UNDILUTED	NA	NA	2/i1SR03370	2016-04-17 10:33:00	2016-04-12 11:57:00	FSE	CSC	62026UI00	1631	2016-01-15	2016-06-20	2016-03-11	2016-09-16
B955/3	hsTnIHigh	hsTnI	level.3	60246UI00	hsTnI	620	16039.5	822035 RLU	9000.0 - 21000.0	UNDILUTED	NA	NA	2/i1SR03370	2016-04-17 10:32:00	2016-04-12 11:57:00	FSE	CSC	62026UI00	1631	2016-01-15	2016-06-20	2016-03-11	2016-09-16
B955/2	hsTnIMedium	hsTnI	level.2	60246UI00	hsTnI	620	194	11817 RLU	120.0 - 280.0	UNDILUTED	NA	NA	2/i1SR03370	2016-04-17 10:31:00	2016-04-12 11:57:00	FSE	CSC	62026UI00	1631	2016-01-15	2016-06-20	2016-03-11	2016-09-16
B955/1	hsTnILow	hsTnI	level.1	60246UI00	hsTnI	620	21.1	1443 RLU	12.0 - 28.0	UNDILUTED	NA	NA	2/i1SR03370	2016-04-17 10:31:00	2016-04-12 11:57:00	FSE	CSC	62026UI00	1631	2016-01-15	2016-06-20	2016-03-11	2016-09-16
B956/1	hsTnIHigh	hsTnI	level.3	60246UI00	hsTnI	620	15880	814851 RLU	9000.0 - 21000.0	UNDILUTED	NA	NA	2/i1SR03370	2016-04-16 09:54:00	2016-04-12 11:57:00	FSE	FSE	62026UI00	1639	2016-01-15	2016-06-20	2016-03-11	2016-09-16
B955/5	hsTnIMedium	hsTnI	level.2	60246UI00	hsTnI	620	180.5	11011 RLU	120.0 - 280.0	UNDILUTED	NA	NA	2/i1SR03370	2016-04-16 09:54:00	2016-04-12 11:57:00	FSE	FSE	62026UI00	1639	2016-01-15	2016-06-20	2016-03-11	2016-09-16
B955/4	hsTnILow	hsTnI	level.1	60246UI00	hsTnI	620	18.3	1271 RLU	12.0 - 28.0	UNDILUTED	NA	NA	2/i1SR03370	2016-04-16 09:53:00	2016-04-12 11:57:00	FSE	FSE	62026UI00	1639	2016-01-15	2016-06-20	2016-03-11	2016-09-16
B955/3	hsTnIHigh	hsTnI	level.3	60246UI00	hsTnI	620	15754.7	809199 RLU	9000.0 - 21000.0	UNDILUTED	NA	NA	2/i1SR03370	2016-04-16 09:52:00	2016-04-12 11:57:00	FSE	FSE	62026UI00	1639	2016-01-15	2016-06-20	2016-03-11	2016-09-16
B955/2	hsTnIMedium	hsTnI	level.2	60246UI00	hsTnI	620	189.3	11539 RLU	120.0 - 280.0	UNDILUTED	NA	NA	2/i1SR03370	2016-04-16 09:51:00	2016-04-12 11:57:00	FSE	FSE	62026UI00	1639	2016-01-15	2016-06-20	2016-03-11	2016-09-16
B955/1	hsTnILow	hsTnI	level.1	60246UI00	hsTnI	620	19	1313 RLU	12.0 - 28.0	UNDILUTED	NA	NA	2/i1SR03370	2016-04-16 09:50:00	2016-04-12 11:57:00	FSE	FSE	62026UI00	1639	2016-01-15	2016-06-20	2016-03-11	2016-09-16
B956/1	hsTnIHigh	hsTnI	level.3	60246UI00	hsTnI	620	16345.3	835763 RLU	9000.0 - 21000.0	UNDILUTED	NA	NA	2/i1SR03370	2016-04-15 09:56:00	2016-04-12 11:57:00	FSE	FSE	62026UI00	1615	2016-01-15	2016-06-20	2016-03-11	2016-09-16
B955/5	hsTnIMedium	hsTnI	level.2	60246UI00	hsTnI	620	193.6	11793 RLU	120.0 - 280.0	UNDILUTED	NA	NA	2/i1SR03370	2016-04-15 09:55:00	2016-04-12 11:57:00	FSE	FSE	62026UI00	1615	2016-01-15	2016-06-20	2016-03-11	2016-09-16
B955/4	hsTnILow	hsTnI	level.1	60246UI00	hsTnI	620	20.4	1398 RLU	12.0 - 28.0	UNDILUTED	NA	NA	2/i1SR03370	2016-04-15 09:54:00	2016-04-12 11:57:00	FSE	FSE	62026UI00	1615	2016-01-15	2016-06-20	2016-03-11	2016-09-16
B955/3	hsTnIHigh	hsTnI	level.3	60246UI00	hsTnI	620	15906.1	816028 RLU	9000.0 - 21000.0	UNDILUTED	NA	NA	2/i1SR03370	2016-04-15 09:53:00	2016-04-12 11:57:00	FSE	FSE	62026UI00	1615	2016-01-15	2016-06-20	2016-03-11	2016-09-16
B955/2	hsTnIMedium	hsTnI	level.2	60246UI00	hsTnI	620	202.8	12339 RLU	120.0 - 280.0	UNDILUTED	NA	NA	2/i1SR03370	2016-04-15 09:52:00	2016-04-12 11:57:00	FSE	FSE	62026UI00	1615	2016-01-15	2016-06-20	2016-03-11	2016-09-16
B955/1	hsTnILow	hsTnI	level.1	60246UI00	hsTnI	620	20.7	1419 RLU	12.0 - 28.0	UNDILUTED	NA	NA	2/i1SR03370	2016-04-15 09:51:00	2016-04-12 11:57:00	FSE	FSE	62026UI00	1615	2016-01-15	2016-06-20	2016-03-11	2016-09-16
B955/5	hsTnIMedium	hsTnI	level.2	60246UI00	hsTnI	620	191.1	11642 RLU	120.0 - 280.0	UNDILUTED	NA	NA	2/i1SR03370	2016-04-14 10:16:00	2016-04-12 11:57:00	FSE	FSE	62026UI00	1630	2016-01-15	2016-06-20	2016-03-11	2016-09-16
B955/4	hsTnILow	hsTnI	level.1	60246UI00	hsTnI	620	19.9	1367 RLU	12.0 - 28.0	UNDILUTED	NA	NA	2/i1SR03370	2016-04-14 10:15:00	2016-04-12 11:57:00	FSE	FSE	62026UI00	1630	2016-01-15	2016-06-20	2016-03-11	2016-09-16
B955/3	hsTnIHigh	hsTnI	level.3	60246UI00	hsTnI	620	16265.6	832194 RLU	9000.0 - 21000.0	UNDILUTED	NA	NA	2/i1SR03370	2016-04-14 10:14:00	2016-04-12 11:57:00	FSE	FSE	62026UI00	1630	2016-01-15	2016-06-20	2016-03-11	2016-09-16
B955/2	hsTnIMedium	hsTnI	level.2	60246UI00	hsTnI	620	197	11993 RLU	120.0 - 280.0	UNDILUTED	NA	NA	2/i1SR03370	2016-04-14 10:13:00	2016-04-12 11:57:00	FSE	FSE	62026UI00	1630	2016-01-15	2016-06-20	2016-03-11	2016-09-16
B955/1	hsTnILow	hsTnI	level.1	60246UI00	hsTnI	620	20.7	1414 RLU	12.0 - 28.0	UNDILUTED	NA	NA	2/i1SR03370	2016-04-14 10:13:00	2016-04-12 11:57:00	FSE	FSE	62026UI00	1630	2016-01-15	2016-06-20	2016-03-11	2016-09-16
B956/1	hsTnIHigh	hsTnI	level.3	60246UI00	hsTnI	620	16633.6	848652 RLU	9000.0 - 21000.0	UNDILUTED	NA	NA	2/i1SR03370	2016-04-14 10:05:00	2016-04-12 11:57:00	FSE	FSE	62026UI00	1630	2016-01-15	2016-06-20	2016-03-11	2016-09-16
B957/2	hsTnIHigh	hsTnI	level.3	60246UI00	hsTnI	620	15833.2	812740 RLU	9000.0 - 21000.0	UNDILUTED	NA	NA	2/i1SR03370	2016-04-13 10:09:00	2016-04-12 11:57:00	FSE	FSE	62026UI00	1670	2016-01-15	2016-06-20	2016-03-11	2016-09-16
B957/1	hsTnIMedium	hsTnI	level.2	60246UI00	hsTnI	620	194.5	11848 RLU	120.0 - 280.0	UNDILUTED	NA	NA	2/i1SR03370	2016-04-13 10:08:00	2016-04-12 11:57:00	FSE	FSE	62026UI00	1670	2016-01-15	2016-06-20	2016-03-11	2016-09-16
B956/5	hsTnILow	hsTnI	level.1	60246UI00	hsTnI	620	20.2	1386 RLU	12.0 - 28.0	UNDILUTED	NA	NA	2/i1SR03370	2016-04-13 10:08:00	2016-04-12 11:57:00	FSE	FSE	62026UI00	1670	2016-01-15	2016-06-20	2016-03-11	2016-09-16
B956/4	hsTnIHigh	hsTnI	level.3	60246UI00	hsTnI	620	16175.5	828151 RLU	9000.0 - 21000.0	UNDILUTED	NA	NA	2/i1SR03370	2016-04-13 10:07:00	2016-04-12 11:57:00	FSE	FSE	62026UI00	1670	2016-01-15	2016-06-20	2016-03-11	2016-09-16
B956/3	hsTnIMedium	hsTnI	level.2	60246UI00	hsTnI	620	205.4	12496 RLU	120.0 - 280.0	UNDILUTED	NA	NA	2/i1SR03370	2016-04-13 10:06:00	2016-04-12 11:57:00	FSE	FSE	62026UI00	1670	2016-01-15	2016-06-20	2016-03-11	2016-09-16
B956/2	hsTnILow	hsTnI	level.1	60246UI00	hsTnI	620	20.6	1413 RLU	12.0 - 28.0	UNDILUTED	NA	NA	2/i1SR03370	2016-04-13 10:04:00	2016-04-12 11:57:00	FSE	FSE	62026UI00	1670	2016-01-15	2016-06-20	2016-03-11	2016-09-16
B956/1	hsTnIHigh	hsTnI	level.3	59148UI00	hsTnI	620	15087.5	784381 RLU	9000.0 - 21000.0	UNDILUTED	NA	NA	2/i1SR03370	2016-02-03 11:22:00	2016-01-07 11:32:00	CSC	CSC	55946UI00	5254	2015-11-13	2016-04-18	2015-07-28	2016-01-02
B955/5	hsTnIMedium	hsTnI	level.2	59148UI00	hsTnI	620	188.5	11395 RLU	120.0 - 280.0	UNDILUTED	NA	NA	2/i1SR03370	2016-02-03 11:21:00	2016-01-07 11:32:00	CSC	CSC	55946UI00	5254	2015-11-13	2016-04-18	2015-07-28	2016-01-02
B955/4	hsTnILow	hsTnI	level.1	59148UI00	hsTnI	620	20.3	1466 RLU	12.0 - 28.0	UNDILUTED	NA	NA	2/i1SR03370	2016-02-03 11:20:00	2016-01-07 11:32:00	CSC	CSC	55946UI00	5254	2015-11-13	2016-04-18	2015-07-28	2016-01-02
B955/3	hsTnIHigh	hsTnI	level.3	59148UI00	hsTnI	620	15050.9	782709 RLU	9000.0 - 21000.0	UNDILUTED	NA	NA	2/i1SR03370	2016-02-03 11:19:00	2016-01-07 11:32:00	CSC	CSC	55946UI00	5254	2015-11-13	2016-04-18	2015-07-28	2016-01-02
B955/2	hsTnIMedium	hsTnI	level.2	59148UI00	hsTnI	620	198.6	11993 RLU	120.0 - 280.0	UNDILUTED	NA	NA	2/i1SR03370	2016-02-03 11:18:00	2016-01-07 11:32:00	CSC	CSC	55946UI00	5254	2015-11-13	2016-04-18	2015-07-28	2016-01-02
B955/1	hsTnILow	hsTnI	level.1	59148UI00	hsTnI	620	22.8	1612 RLU	12.0 - 28.0	UNDILUTED	NA	NA	2/i1SR03370	2016-02-03 11:17:00	2016-01-07 11:32:00	CSC	CSC	55946UI00	5254	2015-11-13	2016-04-18	2015-07-28	2016-01-02
B956/1	hsTnIHigh	hsTnI	level.3	59148UI00	hsTnI	620	14211.1	744056 RLU	9000.0 - 21000.0	UNDILUTED	NA	NA	2/i1SR03370	2016-02-02 10:46:00	2016-01-07 11:32:00	CSC	CSC	55946UI00	5254	2015-11-13	2016-04-18	2015-07-28	2016-01-02
B955/5	hsTnIMedium	hsTnI	level.2	59148UI00	hsTnI	620	176.8	10706 RLU	120.0 - 280.0	UNDILUTED	NA	NA	2/i1SR03370	2016-02-02 10:45:00	2016-01-07 11:32:00	CSC	CSC	55946UI00	5254	2015-11-13	2016-04-18	2015-07-28	2016-01-02
B955/4	hsTnILow	hsTnI	level.1	59148UI00	hsTnI	620	19.9	1443 RLU	12.0 - 28.0	UNDILUTED	NA	NA	2/i1SR03370	2016-02-02 10:44:00	2016-01-07 11:32:00	CSC	CSC	55946UI00	5254	2015-11-13	2016-04-18	2015-07-28	2016-01-02
B955/3	hsTnIHigh	hsTnI	level.3	59148UI00	hsTnI	620	14830.7	772625 RLU	9000.0 - 21000.0	UNDILUTED	NA	NA	2/i1SR03370	2016-02-02 10:43:00	2016-01-07 11:32:00	CSC	CSC	55946UI00	5254	2015-11-13	2016-04-18	2015-07-28	2016-01-02
B955/2	hsTnIMedium	hsTnI	level.2	59148UI00	hsTnI	620	186.2	11262 RLU	120.0 - 280.0	UNDILUTED	NA	NA	2/i1SR03370	2016-02-02 10:42:00	2016-01-07 11:32:00	CSC	CSC	55946UI00	5254	2015-11-13	2016-04-18	2015-07-28	2016-01-02
B955/1	hsTnILow	hsTnI	level.1	59148UI00	hsTnI	620	20.6	1480 RLU	12.0 - 28.0	UNDILUTED	NA	NA	2/i1SR03370	2016-02-02 10:41:00	2016-01-07 11:32:00	CSC	CSC	55946UI00	5254	2015-11-13	2016-04-18	2015-07-28	2016-01-02
B955/4	hsTnILow	hsTnI	level.1	59148UI00	hsTnI	620	22.6	1597 RLU	12.0 - 28.0	UNDILUTED	NA	R	2/i1SR03370	2016-02-01 11:32:00	2016-01-07 11:32:00	CSC	CSC	55946UI00	5253	2015-11-13	2016-04-18	2015-07-28	2016-01-02
B956/1	hsTnIHigh	hsTnI	level.3	59148UI00	hsTnI	620	15434	800169 RLU	9000.0 - 21000.0	UNDILUTED	NA	NA	2/i1SR03370	2016-02-01 11:05:00	2016-01-07 11:32:00	CSC	CSC	55946UI00	5253	2015-11-13	2016-04-18	2015-07-28	2016-01-02
B955/5	hsTnIMedium	hsTnI	level.2	59148UI00	hsTnI	620	196.4	11865 RLU	120.0 - 280.0	UNDILUTED	NA	NA	2/i1SR03370	2016-02-01 11:04:00	2016-01-07 11:32:00	CSC	CSC	55946UI00	5253	2015-11-13	2016-04-18	2015-07-28	2016-01-02
B955/3	hsTnIHigh	hsTnI	level.3	59148UI00	hsTnI	620	16041.6	827644 RLU	9000.0 - 21000.0	UNDILUTED	NA	NA	2/i1SR03370	2016-02-01 11:02:00	2016-01-07 11:32:00	CSC	CSC	55946UI00	5253	2015-11-13	2016-04-18	2015-07-28	2016-01-02
B955/2	hsTnIMedium	hsTnI	level.2	59148UI00	hsTnI	620	194.2	11735 RLU	120.0 - 280.0	UNDILUTED	NA	NA	2/i1SR03370	2016-02-01 11:01:00	2016-01-07 11:32:00	CSC	CSC	55946UI00	5253	2015-11-13	2016-04-18	2015-07-28	2016-01-02
B955/1	hsTnILow	hsTnI	level.1	59148UI00	hsTnI	620	21	1507 RLU	12.0 - 28.0	UNDILUTED	NA	NA	2/i1SR03370	2016-02-01 11:00:00	2016-01-07 11:32:00	CSC	CSC	55946UI00	5253	2015-11-13	2016-04-18	2015-07-28	2016-01-02
B955/2	hsTnIMedium	hsTnI	level.2	59148UI00	hsTnI	620	182.6	11050 RLU	120.0 - 280.0	UNDILUTED	NA	R	2/i1SR03370	2016-01-29 11:25:00	2016-01-07 11:32:00	CSC	CSC	55946UI00	5271	2015-11-13	2016-04-18	2015-07-28	2016-01-02
B955/1	hsTnILow	hsTnI	level.1	59148UI00	hsTnI	620	18.7	1371 RLU	12.0 - 28.0	UNDILUTED	NA	R	2/i1SR03370	2016-01-29 11:24:00	2016-01-07 11:32:00	CSC	CSC	55946UI00	5271	2015-11-13	2016-04-18	2015-07-28	2016-01-02
B956/1	hsTnIHigh	hsTnI	level.3	59148UI00	hsTnI	620	13698.3	720194 RLU	9000.0 - 21000.0	UNDILUTED	NA	NA	2/i1SR03370	2016-01-29 10:54:00	2016-01-07 11:32:00	CSC	CSC	55946UI00	5271	2015-11-13	2016-04-18	2015-07-28	2016-01-02
B955/5	hsTnIMedium	hsTnI	level.2	59148UI00	hsTnI	620	184.1	11140 RLU	120.0 - 280.0	UNDILUTED	NA	NA	2/i1SR03370	2016-01-29 10:53:00	2016-01-07 11:32:00	CSC	CSC	55946UI00	5271	2015-11-13	2016-04-18	2015-07-28	2016-01-02
B955/4	hsTnILow	hsTnI	level.1	59148UI00	hsTnI	620	18.8	1378 RLU	12.0 - 28.0	UNDILUTED	NA	NA	2/i1SR03370	2016-01-29 10:52:00	2016-01-07 11:32:00	CSC	CSC	55946UI00	5271	2015-11-13	2016-04-18	2015-07-28	2016-01-02
B955/3	hsTnIHigh	hsTnI	level.3	59148UI00	hsTnI	620	14497.9	757313 RLU	9000.0 - 21000.0	UNDILUTED	NA	NA	2/i1SR03370	2016-01-29 10:52:00	2016-01-07 11:32:00	CSC	CSC	55946UI00	5271	2015-11-13	2016-04-18	2015-07-28	2016-01-02
B956/1	hsTnIHigh	hsTnI	level.3	59148UI00	hsTnI	620	14747.6	768806 RLU	9000.0 - 21000.0	UNDILUTED	NA	NA	2/i1SR03370	2016-01-28 11:18:00	2016-01-07 11:32:00	CSC	CSC	55946UI00	5271	2015-11-13	2016-04-18	2015-07-28	2016-01-02
B955/5	hsTnIMedium	hsTnI	level.2	59148UI00	hsTnI	620	186.1	11258 RLU	120.0 - 280.0	UNDILUTED	NA	NA	2/i1SR03370	2016-01-28 11:17:00	2016-01-07 11:32:00	CSC	CSC	55946UI00	5271	2015-11-13	2016-04-18	2015-07-28	2016-01-02
B955/4	hsTnILow	hsTnI	level.1	59148UI00	hsTnI	620	18.5	1359 RLU	12.0 - 28.0	UNDILUTED	NA	NA	2/i1SR03370	2016-01-28 11:16:00	2016-01-07 11:32:00	CSC	CSC	55946UI00	5271	2015-11-13	2016-04-18	2015-07-28	2016-01-02
B955/3	hsTnIHigh	hsTnI	level.3	59148UI00	hsTnI	620	15018.2	781214 RLU	9000.0 - 21000.0	UNDILUTED	NA	NA	2/i1SR03370	2016-01-28 11:15:00	2016-01-07 11:32:00	CSC	CSC	55946UI00	5271	2015-11-13	2016-04-18	2015-07-28	2016-01-02
B955/2	hsTnIMedium	hsTnI	level.2	59148UI00	hsTnI	620	183	11075 RLU	120.0 - 280.0	UNDILUTED	NA	NA	2/i1SR03370	2016-01-28 11:14:00	2016-01-07 11:32:00	CSC	CSC	55946UI00	5271	2015-11-13	2016-04-18	2015-07-28	2016-01-02
B955/1	hsTnILow	hsTnI	level.1	59148UI00	hsTnI	620	19.1	1395 RLU	12.0 - 28.0	UNDILUTED	NA	NA	2/i1SR03370	2016-01-28 11:13:00	2016-01-07 11:32:00	CSC	CSC	55946UI00	5271	2015-11-13	2016-04-18	2015-07-28	2016-01-02
B955/5	hsTnIMedium	hsTnI	level.2	59148UI00	hsTnI	620	175.5	10633 RLU	120.0 - 280.0	UNDILUTED	NA	NA	2/i1SR03370	2016-01-27 10:30:00	2016-01-07 11:32:00	CSC	CSC	55946UI00	5229	2015-11-13	2016-04-18	2015-07-28	2016-01-02
B955/4	hsTnILow	hsTnI	level.1	59148UI00	hsTnI	620	19.5	1414 RLU	12.0 - 28.0	UNDILUTED	NA	NA	2/i1SR03370	2016-01-27 10:29:00	2016-01-07 11:32:00	CSC	CSC	55946UI00	5229	2015-11-13	2016-04-18	2015-07-28	2016-01-02
B955/3	hsTnIHigh	hsTnI	level.3	59148UI00	hsTnI	620	14410.7	753290 RLU	9000.0 - 21000.0	UNDILUTED	NA	NA	2/i1SR03370	2016-01-27 10:28:00	2016-01-07 11:32:00	CSC	CSC	55946UI00	5229	2015-11-13	2016-04-18	2015-07-28	2016-01-02
B955/2	hsTnIMedium	hsTnI	level.2	59148UI00	hsTnI	620	183.8	11118 RLU	120.0 - 280.0	UNDILUTED	NA	NA	2/i1SR03370	2016-01-27 10:27:00	2016-01-07 11:32:00	CSC	CSC	55946UI00	5229	2015-11-13	2016-04-18	2015-07-28	2016-01-02
B955/1	hsTnILow	hsTnI	level.1	59148UI00	hsTnI	620	19.1	1393 RLU	12.0 - 28.0	UNDILUTED	NA	NA	2/i1SR03370	2016-01-27 10:26:00	2016-01-07 11:32:00	CSC	CSC	55946UI00	5229	2015-11-13	2016-04-18	2015-07-28	2016-01-02
B956/1	hsTnIHigh	hsTnI	level.3	59148UI00	hsTnI	620	15083.1	784177 RLU	9000.0 - 21000.0	UNDILUTED	NA	NA	2/i1SR03370	2016-01-27 10:21:00	2016-01-07 11:32:00	CSC	CSC	55946UI00	5229	2015-11-13	2016-04-18	2015-07-28	2016-01-02
B956/1	hsTnIHigh	hsTnI	level.3	59148UI00	hsTnI	620	14597.7	761913 RLU	9000.0 - 21000.0	UNDILUTED	NA	NA	2/i1SR03370	2016-01-26 11:18:00	2016-01-07 11:32:00	CSC	CSC	55946UI00	5238	2015-11-13	2016-04-18	2015-07-28	2016-01-02
B955/5	hsTnIMedium	hsTnI	level.2	59148UI00	hsTnI	620	194.7	11765 RLU	120.0 - 280.0	UNDILUTED	NA	NA	2/i1SR03370	2016-01-26 11:17:00	2016-01-07 11:32:00	CSC	CSC	55946UI00	5238	2015-11-13	2016-04-18	2015-07-28	2016-01-02
B955/4	hsTnILow	hsTnI	level.1	59148UI00	hsTnI	620	19.7	1429 RLU	12.0 - 28.0	UNDILUTED	NA	NA	2/i1SR03370	2016-01-26 11:16:00	2016-01-07 11:32:00	CSC	CSC	55946UI00	5238	2015-11-13	2016-04-18	2015-07-28	2016-01-02
B955/3	hsTnIHigh	hsTnI	level.3	59148UI00	hsTnI	620	14555.2	759958 RLU	9000.0 - 21000.0	UNDILUTED	NA	NA	2/i1SR03370	2016-01-26 11:16:00	2016-01-07 11:32:00	CSC	CSC	55946UI00	5238	2015-11-13	2016-04-18	2015-07-28	2016-01-02
B955/2	hsTnIMedium	hsTnI	level.2	59148UI00	hsTnI	620	188.6	11405 RLU	120.0 - 280.0	UNDILUTED	NA	NA	2/i1SR03370	2016-01-26 11:15:00	2016-01-07 11:32:00	CSC	CSC	55946UI00	5238	2015-11-13	2016-04-18	2015-07-28	2016-01-02
B955/1	hsTnILow	hsTnI	level.1	59148UI00	hsTnI	620	19.6	1421 RLU	12.0 - 28.0	UNDILUTED	NA	NA	2/i1SR03370	2016-01-26 11:14:00	2016-01-07 11:32:00	CSC	CSC	55946UI00	5238	2015-11-13	2016-04-18	2015-07-28	2016-01-02
B956/1	hsTnIHigh	hsTnI	level.3	59148UI00	hsTnI	620	14189.1	743036 RLU	9000.0 - 21000.0	UNDILUTED	NA	NA	2/i1SR03370	2016-01-25 10:40:00	2016-01-07 11:32:00	CSC	CSC	55946UI00	5244	2015-11-13	2016-04-18	2015-07-28	2016-01-02
B955/5	hsTnIMedium	hsTnI	level.2	59148UI00	hsTnI	620	180.9	10947 RLU	120.0 - 280.0	UNDILUTED	NA	NA	2/i1SR03370	2016-01-25 10:39:00	2016-01-07 11:32:00	CSC	CSC	55946UI00	5244	2015-11-13	2016-04-18	2015-07-28	2016-01-02
B955/4	hsTnILow	hsTnI	level.1	59148UI00	hsTnI	620	19.3	1404 RLU	12.0 - 28.0	UNDILUTED	NA	NA	2/i1SR03370	2016-01-25 10:38:00	2016-01-07 11:32:00	CSC	CSC	55946UI00	5244	2015-11-13	2016-04-18	2015-07-28	2016-01-02
B955/3	hsTnIHigh	hsTnI	level.3	59148UI00	hsTnI	620	14433.3	754331 RLU	9000.0 - 21000.0	UNDILUTED	NA	NA	2/i1SR03370	2016-01-25 10:37:00	2016-01-07 11:32:00	CSC	CSC	55946UI00	5244	2015-11-13	2016-04-18	2015-07-28	2016-01-02
B955/2	hsTnIMedium	hsTnI	level.2	59148UI00	hsTnI	620	184.2	11142 RLU	120.0 - 280.0	UNDILUTED	NA	NA	2/i1SR03370	2016-01-25 10:36:00	2016-01-07 11:32:00	CSC	CSC	55946UI00	5244	2015-11-13	2016-04-18	2015-07-28	2016-01-02
B955/1	hsTnILow	hsTnI	level.1	59148UI00	hsTnI	620	19.9	1443 RLU	12.0 - 28.0	UNDILUTED	NA	NA	2/i1SR03370	2016-01-25 10:35:00	2016-01-07 11:32:00	CSC	CSC	55946UI00	5244	2015-11-13	2016-04-18	2015-07-28	2016-01-02
B956/1	hsTnIHigh	hsTnI	level.3	59148UI00	hsTnI	620	14745	768689 RLU	9000.0 - 21000.0	UNDILUTED	NA	NA	2/i1SR03370	2016-01-22 10:15:00	2016-01-07 11:32:00	CSC	CSC	55946UI00	5244	2015-11-13	2016-04-18	2015-07-28	2016-01-02
B955/5	hsTnIMedium	hsTnI	level.2	59148UI00	hsTnI	620	186.5	11279 RLU	120.0 - 280.0	UNDILUTED	NA	NA	2/i1SR03370	2016-01-22 10:14:00	2016-01-07 11:32:00	CSC	CSC	55946UI00	5244	2015-11-13	2016-04-18	2015-07-28	2016-01-02
B955/4	hsTnILow	hsTnI	level.1	59148UI00	hsTnI	620	19.3	1404 RLU	12.0 - 28.0	UNDILUTED	NA	NA	2/i1SR03370	2016-01-22 10:13:00	2016-01-07 11:32:00	CSC	CSC	55946UI00	5244	2015-11-13	2016-04-18	2015-07-28	2016-01-02
B955/3	hsTnIHigh	hsTnI	level.3	59148UI00	hsTnI	620	14956.7	778397 RLU	9000.0 - 21000.0	UNDILUTED	NA	NA	2/i1SR03370	2016-01-22 10:12:00	2016-01-07 11:32:00	CSC	CSC	55946UI00	5244	2015-11-13	2016-04-18	2015-07-28	2016-01-02
B955/2	hsTnIMedium	hsTnI	level.2	59148UI00	hsTnI	620	190.1	11493 RLU	120.0 - 280.0	UNDILUTED	NA	NA	2/i1SR03370	2016-01-22 10:12:00	2016-01-07 11:32:00	CSC	CSC	55946UI00	5244	2015-11-13	2016-04-18	2015-07-28	2016-01-02
B955/1	hsTnILow	hsTnI	level.1	59148UI00	hsTnI	620	19.8	1437 RLU	12.0 - 28.0	UNDILUTED	NA	NA	2/i1SR03370	2016-01-22 10:11:00	2016-01-07 11:32:00	CSC	CSC	55946UI00	5244	2015-11-13	2016-04-18	2015-07-28	2016-01-02
B956/1	hsTnIHigh	hsTnI	level.3	59148UI00	hsTnI	620	15523.2	804219 RLU	9000.0 - 21000.0	UNDILUTED	NA	NA	2/i1SR03370	2016-01-21 10:21:00	2016-01-07 11:32:00	CSC	CSC	55946UI00	5245	2015-11-13	2016-04-18	2015-07-28	2016-01-02
B955/5	hsTnIMedium	hsTnI	level.2	59148UI00	hsTnI	620	190.2	11496 RLU	120.0 - 280.0	UNDILUTED	NA	NA	2/i1SR03370	2016-01-21 10:20:00	2016-01-07 11:32:00	CSC	CSC	55946UI00	5245	2015-11-13	2016-04-18	2015-07-28	2016-01-02
B955/4	hsTnILow	hsTnI	level.1	59148UI00	hsTnI	620	19.7	1430 RLU	12.0 - 28.0	UNDILUTED	NA	NA	2/i1SR03370	2016-01-21 10:20:00	2016-01-07 11:32:00	CSC	CSC	55946UI00	5245	2015-11-13	2016-04-18	2015-07-28	2016-01-02
B955/3	hsTnIHigh	hsTnI	level.3	59148UI00	hsTnI	620	14508.4	757797 RLU	9000.0 - 21000.0	UNDILUTED	NA	NA	2/i1SR03370	2016-01-21 10:19:00	2016-01-07 11:32:00	CSC	CSC	55946UI00	5245	2015-11-13	2016-04-18	2015-07-28	2016-01-02
B955/2	hsTnIMedium	hsTnI	level.2	59148UI00	hsTnI	620	192.5	11631 RLU	120.0 - 280.0	UNDILUTED	NA	NA	2/i1SR03370	2016-01-21 10:18:00	2016-01-07 11:32:00	CSC	CSC	55946UI00	5245	2015-11-13	2016-04-18	2015-07-28	2016-01-02
B955/1	hsTnILow	hsTnI	level.1	59148UI00	hsTnI	620	19.7	1428 RLU	12.0 - 28.0	UNDILUTED	NA	NA	2/i1SR03370	2016-01-21 10:17:00	2016-01-07 11:32:00	CSC	CSC	55946UI00	5245	2015-11-13	2016-04-18	2015-07-28	2016-01-02
B956/1	hsTnIHigh	hsTnI	level.3	59148UI00	hsTnI	620	15374.7	797470 RLU	9000.0 - 21000.0	UNDILUTED	NA	NA	2/i1SR03370	2016-01-20 10:00:00	2016-01-07 11:32:00	CSC	CSC	55946UI00	5262	2015-11-13	2016-04-18	2015-07-28	2016-01-02
B955/5	hsTnIMedium	hsTnI	level.2	59148UI00	hsTnI	620	200.7	12118 RLU	120.0 - 280.0	UNDILUTED	NA	NA	2/i1SR03370	2016-01-20 09:59:00	2016-01-07 11:32:00	CSC	CSC	55946UI00	5262	2015-11-13	2016-04-18	2015-07-28	2016-01-02
B955/4	hsTnILow	hsTnI	level.1	59148UI00	hsTnI	620	20.3	1466 RLU	12.0 - 28.0	UNDILUTED	NA	NA	2/i1SR03370	2016-01-20 09:58:00	2016-01-07 11:32:00	CSC	CSC	55946UI00	5262	2015-11-13	2016-04-18	2015-07-28	2016-01-02
B955/3	hsTnIHigh	hsTnI	level.3	59148UI00	hsTnI	620	15622.2	808706 RLU	9000.0 - 21000.0	UNDILUTED	NA	NA	2/i1SR03370	2016-01-20 09:57:00	2016-01-07 11:32:00	CSC	CSC	55946UI00	5262	2015-11-13	2016-04-18	2015-07-28	2016-01-02
B955/2	hsTnIMedium	hsTnI	level.2	59148UI00	hsTnI	620	192.3	11621 RLU	120.0 - 280.0	UNDILUTED	NA	NA	2/i1SR03370	2016-01-20 09:56:00	2016-01-07 11:32:00	CSC	CSC	55946UI00	5262	2015-11-13	2016-04-18	2015-07-28	2016-01-02
B955/1	hsTnILow	hsTnI	level.1	59148UI00	hsTnI	620	19.6	1421 RLU	12.0 - 28.0	UNDILUTED	NA	NA	2/i1SR03370	2016-01-20 09:56:00	2016-01-07 11:32:00	CSC	CSC	55946UI00	5262	2015-11-13	2016-04-18	2015-07-28	2016-01-02
B956/1	hsTnIHigh	hsTnI	level.3	59148UI00	hsTnI	620	14970.8	779042 RLU	9000.0 - 21000.0	UNDILUTED	NA	NA	2/i1SR03370	2016-01-19 12:58:00	2016-01-07 11:32:00	CSC	CSC	55946UI00	5262	2015-11-13	2016-04-18	2015-07-28	2016-01-02
B955/5	hsTnIMedium	hsTnI	level.2	59148UI00	hsTnI	620	188.1	11376 RLU	120.0 - 280.0	UNDILUTED	NA	NA	2/i1SR03370	2016-01-19 12:57:00	2016-01-07 11:32:00	CSC	CSC	55946UI00	5262	2015-11-13	2016-04-18	2015-07-28	2016-01-02
B955/4	hsTnILow	hsTnI	level.1	59148UI00	hsTnI	620	22.4	1587 RLU	12.0 - 28.0	UNDILUTED	NA	NA	2/i1SR03370	2016-01-19 12:56:00	2016-01-07 11:32:00	CSC	CSC	55946UI00	5262	2015-11-13	2016-04-18	2015-07-28	2016-01-02
B955/3	hsTnIHigh	hsTnI	level.3	59148UI00	hsTnI	620	15726.1	813410 RLU	9000.0 - 21000.0	UNDILUTED	NA	NA	2/i1SR03370	2016-01-19 12:55:00	2016-01-07 11:32:00	CSC	CSC	55946UI00	5262	2015-11-13	2016-04-18	2015-07-28	2016-01-02
B955/2	hsTnIMedium	hsTnI	level.2	59148UI00	hsTnI	620	199.7	12059 RLU	120.0 - 280.0	UNDILUTED	NA	NA	2/i1SR03370	2016-01-19 12:55:00	2016-01-07 11:32:00	CSC	CSC	55946UI00	5262	2015-11-13	2016-04-18	2015-07-28	2016-01-02
B955/1	hsTnILow	hsTnI	level.1	59148UI00	hsTnI	620	21.1	1512 RLU	12.0 - 28.0	UNDILUTED	NA	NA	2/i1SR03370	2016-01-19 12:54:00	2016-01-07 11:32:00	CSC	CSC	55946UI00	5262	2015-11-13	2016-04-18	2015-07-28	2016-01-02
B956/1	hsTnIHigh	hsTnI	level.3	59148UI00	hsTnI	620	15911.8	821795 RLU	9000.0 - 21000.0	UNDILUTED	NA	NA	2/i1SR03370	2016-01-14 10:19:00	2016-01-07 11:32:00	CSC	CSC	55946UI00	5230	2015-11-13	2016-04-18	2015-07-28	2016-01-02
B955/5	hsTnIMedium	hsTnI	level.2	59148UI00	hsTnI	620	198.7	12000 RLU	120.0 - 280.0	UNDILUTED	NA	NA	2/i1SR03370	2016-01-14 10:11:00	2016-01-07 11:32:00	CSC	CSC	55946UI00	5230	2015-11-13	2016-04-18	2015-07-28	2016-01-02
B955/4	hsTnILow	hsTnI	level.1	59148UI00	hsTnI	620	22.8	1609 RLU	12.0 - 28.0	UNDILUTED	NA	NA	2/i1SR03370	2016-01-14 10:10:00	2016-01-07 11:32:00	CSC	CSC	55946UI00	5230	2015-11-13	2016-04-18	2015-07-28	2016-01-02
B955/3	hsTnIHigh	hsTnI	level.3	59148UI00	hsTnI	620	16764.4	859982 RLU	9000.0 - 21000.0	UNDILUTED	NA	NA	2/i1SR03370	2016-01-14 10:09:00	2016-01-07 11:32:00	CSC	CSC	55946UI00	5230	2015-11-13	2016-04-18	2015-07-28	2016-01-02
B955/2	hsTnIMedium	hsTnI	level.2	59148UI00	hsTnI	620	211.4	12748 RLU	120.0 - 280.0	UNDILUTED	NA	NA	2/i1SR03370	2016-01-14 10:08:00	2016-01-07 11:32:00	CSC	CSC	55946UI00	5230	2015-11-13	2016-04-18	2015-07-28	2016-01-02
B955/1	hsTnILow	hsTnI	level.1	59148UI00	hsTnI	620	22.6	1601 RLU	12.0 - 28.0	UNDILUTED	NA	NA	2/i1SR03370	2016-01-14 10:07:00	2016-01-07 11:32:00	CSC	CSC	55946UI00	5230	2015-11-13	2016-04-18	2015-07-28	2016-01-02
B956/1	hsTnIHigh	hsTnI	level.3	59148UI00	hsTnI	620	16094.9	847206 RLU	9000.0 - 21000.0	UNDILUTED	NA	NA	2/i1SR03370	2016-01-13 09:56:00	2015-09-08 15:54:00	CSC	CSC	54938UI00	7323	2015-11-13	2016-04-18	2015-07-15	2015-12-20
B955/5	hsTnIMedium	hsTnI	level.2	59148UI00	hsTnI	620	199.9	11971 RLU	120.0 - 280.0	UNDILUTED	NA	NA	2/i1SR03370	2016-01-13 09:56:00	2015-09-08 15:54:00	CSC	CSC	54938UI00	7323	2015-11-13	2016-04-18	2015-07-15	2015-12-20
B955/4	hsTnILow	hsTnI	level.1	59148UI00	hsTnI	620	21.6	1420 RLU	12.0 - 28.0	UNDILUTED	NA	NA	2/i1SR03370	2016-01-13 09:55:00	2015-09-08 15:54:00	CSC	CSC	54938UI00	7323	2015-11-13	2016-04-18	2015-07-15	2015-12-20
B955/3	hsTnIHigh	hsTnI	level.3	59148UI00	hsTnI	620	14688.6	780950 RLU	9000.0 - 21000.0	UNDILUTED	NA	NA	2/i1SR03370	2016-01-13 09:54:00	2015-09-08 15:54:00	CSC	CSC	54938UI00	7323	2015-11-13	2016-04-18	2015-07-15	2015-12-20
B955/2	hsTnIMedium	hsTnI	level.2	59148UI00	hsTnI	620	196.1	11745 RLU	120.0 - 280.0	UNDILUTED	NA	NA	2/i1SR03370	2016-01-13 09:53:00	2015-09-08 15:54:00	CSC	CSC	54938UI00	7323	2015-11-13	2016-04-18	2015-07-15	2015-12-20
B955/1	hsTnILow	hsTnI	level.1	59148UI00	hsTnI	620	22.6	1477 RLU	12.0 - 28.0	UNDILUTED	NA	NA	2/i1SR03370	2016-01-13 09:52:00	2015-09-08 15:54:00	CSC	CSC	54938UI00	7323	2015-11-13	2016-04-18	2015-07-15	2015-12-20
B956/1	hsTnIHigh	hsTnI	level.3	59148UI00	hsTnI	620	15913.2	838720 RLU	9000.0 - 21000.0	UNDILUTED	NA	NA	2/i1SR03370	2016-01-12 11:00:00	2015-09-08 15:54:00	CSC	CSC	54938UI00	7036	2015-11-13	2016-04-18	2015-07-15	2015-12-20
B955/5	hsTnIMedium	hsTnI	level.2	59148UI00	hsTnI	620	205.9	12326 RLU	120.0 - 280.0	UNDILUTED	NA	NA	2/i1SR03370	2016-01-12 10:59:00	2015-09-08 15:54:00	CSC	CSC	54938UI00	7036	2015-11-13	2016-04-18	2015-07-15	2015-12-20
B955/4	hsTnILow	hsTnI	level.1	59148UI00	hsTnI	620	23.5	1531 RLU	12.0 - 28.0	UNDILUTED	NA	NA	2/i1SR03370	2016-01-12 10:58:00	2015-09-08 15:54:00	CSC	CSC	54938UI00	7036	2015-11-13	2016-04-18	2015-07-15	2015-12-20
B955/3	hsTnIHigh	hsTnI	level.3	59148UI00	hsTnI	620	15168.3	803699 RLU	9000.0 - 21000.0	UNDILUTED	NA	NA	2/i1SR03370	2016-01-12 10:57:00	2015-09-08 15:54:00	CSC	CSC	54938UI00	7036	2015-11-13	2016-04-18	2015-07-15	2015-12-20
B955/2	hsTnIMedium	hsTnI	level.2	59148UI00	hsTnI	620	202.5	12125 RLU	120.0 - 280.0	UNDILUTED	NA	NA	2/i1SR03370	2016-01-12 10:56:00	2015-09-08 15:54:00	CSC	CSC	54938UI00	7036	2015-11-13	2016-04-18	2015-07-15	2015-12-20
B955/1	hsTnILow	hsTnI	level.1	59148UI00	hsTnI	620	22.2	1453 RLU	12.0 - 28.0	UNDILUTED	NA	NA	2/i1SR03370	2016-01-12 10:54:00	2015-09-08 15:54:00	CSC	CSC	54938UI00	7036	2015-11-13	2016-04-18	2015-07-15	2015-12-20
B956/1	hsTnIHigh	hsTnI	level.3	59148UI00	hsTnI	620	16439.1	863218 RLU	9000.0 - 21000.0	UNDILUTED	NA	NA	2/i1SR03370	2016-01-11 11:53:00	2015-09-08 15:54:00	CSC	CSC	54938UI00	7036	2015-11-13	2016-04-18	2015-07-15	2015-12-20
B955/5	hsTnIMedium	hsTnI	level.2	59148UI00	hsTnI	620	207.9	12441 RLU	120.0 - 280.0	UNDILUTED	NA	NA	2/i1SR03370	2016-01-11 11:52:00	2015-09-08 15:54:00	CSC	CSC	54938UI00	7036	2015-11-13	2016-04-18	2015-07-15	2015-12-20
B955/4	hsTnILow	hsTnI	level.1	59148UI00	hsTnI	620	24.4	1588 RLU	12.0 - 28.0	UNDILUTED	NA	NA	2/i1SR03370	2016-01-11 11:51:00	2015-09-08 15:54:00	CSC	CSC	54938UI00	7036	2015-11-13	2016-04-18	2015-07-15	2015-12-20
B955/3	hsTnIHigh	hsTnI	level.3	59148UI00	hsTnI	620	16178.6	851106 RLU	9000.0 - 21000.0	UNDILUTED	NA	NA	2/i1SR03370	2016-01-11 11:50:00	2015-09-08 15:54:00	CSC	CSC	54938UI00	7036	2015-11-13	2016-04-18	2015-07-15	2015-12-20
B955/2	hsTnIMedium	hsTnI	level.2	59148UI00	hsTnI	620	202.8	12142 RLU	120.0 - 280.0	UNDILUTED	NA	NA	2/i1SR03370	2016-01-11 11:50:00	2015-09-08 15:54:00	CSC	CSC	54938UI00	7036	2015-11-13	2016-04-18	2015-07-15	2015-12-20
B955/1	hsTnILow	hsTnI	level.1	59148UI00	hsTnI	620	23.7	1545 RLU	12.0 - 28.0	UNDILUTED	NA	NA	2/i1SR03370	2016-01-11 11:49:00	2015-09-08 15:54:00	CSC	CSC	54938UI00	7036	2015-11-13	2016-04-18	2015-07-15	2015-12-20
B956/1	hsTnIHigh	hsTnI	level.3	59148UI00	hsTnI	620	16246.5	836846 RLU	9000.0 - 21000.0	UNDILUTED	NA	NA	2/i1SR03370	2016-01-07 12:31:00	2016-01-07 11:32:00	CSC	CSC	55946UI00	5221	2015-11-13	2016-04-18	2015-07-28	2016-01-02
B955/5	hsTnIMedium	hsTnI	level.2	59148UI00	hsTnI	620	199.3	12035 RLU	120.0 - 280.0	UNDILUTED	NA	R	2/i1SR03370	2016-01-07 12:30:00	2016-01-07 11:32:00	CSC	CSC	55946UI00	5221	2015-11-13	2016-04-18	2015-07-28	2016-01-02
B955/4	hsTnILow	hsTnI	level.1	59148UI00	hsTnI	620	22.6	1597 RLU	12.0 - 28.0	UNDILUTED	NA	R	2/i1SR03370	2016-01-07 12:29:00	2016-01-07 11:32:00	CSC	CSC	55946UI00	5221	2015-11-13	2016-04-18	2015-07-28	2016-01-02
B955/3	hsTnIHigh	hsTnI	level.3	59148UI00	hsTnI	620	15837.5	818442 RLU	9000.0 - 21000.0	UNDILUTED	NA	R	2/i1SR03370	2016-01-07 12:29:00	2016-01-07 11:32:00	CSC	CSC	55946UI00	5221	2015-11-13	2016-04-18	2015-07-28	2016-01-02
B955/2	hsTnIMedium	hsTnI	level.2	59148UI00	hsTnI	620	198.2	11968 RLU	120.0 - 280.0	UNDILUTED	NA	R	2/i1SR03370	2016-01-07 12:28:00	2016-01-07 11:32:00	CSC	CSC	55946UI00	5221	2015-11-13	2016-04-18	2015-07-28	2016-01-02
B955/1	hsTnILow	hsTnI	level.1	59148UI00	hsTnI	620	21.5	1532 RLU	12.0 - 28.0	UNDILUTED	NA	R	2/i1SR03370	2016-01-07 12:27:00	2016-01-07 11:32:00	CSC	CSC	55946UI00	5221	2015-11-13	2016-04-18	2015-07-28	2016-01-02
B955/5	hsTnIMedium	hsTnI	level.2	59148UI00	hsTnI	620	188.9	11320 RLU	120.0 - 280.0	UNDILUTED	NA	NA	2/i1SR03370	2016-01-06 11:03:00	2015-09-08 15:54:00	CSC	CSC	54938UI00	7047	2015-11-13	2016-04-18	2015-07-15	2015-12-20
B955/4	hsTnILow	hsTnI	level.1	59148UI00	hsTnI	620	23.9	1555 RLU	12.0 - 28.0	UNDILUTED	NA	NA	2/i1SR03370	2016-01-06 11:02:00	2015-09-08 15:54:00	CSC	CSC	54938UI00	7047	2015-11-13	2016-04-18	2015-07-15	2015-12-20
B955/3	hsTnIHigh	hsTnI	level.3	59148UI00	hsTnI	620	15495.6	819134 RLU	9000.0 - 21000.0	UNDILUTED	NA	NA	2/i1SR03370	2016-01-06 11:01:00	2015-09-08 15:54:00	CSC	CSC	54938UI00	7047	2015-11-13	2016-04-18	2015-07-15	2015-12-20
B955/2	hsTnIMedium	hsTnI	level.2	59148UI00	hsTnI	620	194.2	11631 RLU	120.0 - 280.0	UNDILUTED	NA	NA	2/i1SR03370	2016-01-06 11:00:00	2015-09-08 15:54:00	CSC	CSC	54938UI00	7047	2015-11-13	2016-04-18	2015-07-15	2015-12-20
B955/1	hsTnILow	hsTnI	level.1	59148UI00	hsTnI	620	22.2	1455 RLU	12.0 - 28.0	UNDILUTED	NA	NA	2/i1SR03370	2016-01-06 10:59:00	2015-09-08 15:54:00	CSC	CSC	54938UI00	7047	2015-11-13	2016-04-18	2015-07-15	2015-12-20
B956/1	hsTnIHigh	hsTnI	level.3	59148UI00	hsTnI	620	15605.2	824282 RLU	9000.0 - 21000.0	UNDILUTED	NA	NA	2/i1SR03370	2016-01-06 10:55:00	2015-09-08 15:54:00	CSC	CSC	54938UI00	7047	2015-11-13	2016-04-18	2015-07-15	2015-12-20
B956/1	hsTnIHigh	hsTnI	level.3	59148UI00	hsTnI	620	15539.3	821189 RLU	9000.0 - 21000.0	UNDILUTED	NA	NA	2/i1SR03370	2016-01-05 12:04:00	2015-09-08 15:54:00	CSC	CSC	54938UI00	6497	2015-11-13	2016-04-18	2015-07-15	2015-12-20
B955/5	hsTnIMedium	hsTnI	level.2	59148UI00	hsTnI	620	195.7	11721 RLU	120.0 - 280.0	UNDILUTED	NA	NA	2/i1SR03370	2016-01-05 12:03:00	2015-09-08 15:54:00	CSC	CSC	54938UI00	6497	2015-11-13	2016-04-18	2015-07-15	2015-12-20
B955/4	hsTnILow	hsTnI	level.1	59148UI00	hsTnI	620	23.2	1513 RLU	12.0 - 28.0	UNDILUTED	NA	NA	2/i1SR03370	2016-01-05 12:02:00	2015-09-08 15:54:00	CSC	CSC	54938UI00	6497	2015-11-13	2016-04-18	2015-07-15	2015-12-20
B955/3	hsTnIHigh	hsTnI	level.3	59148UI00	hsTnI	620	15711.8	829288 RLU	9000.0 - 21000.0	UNDILUTED	NA	NA	2/i1SR03370	2016-01-05 12:01:00	2015-09-08 15:54:00	CSC	CSC	54938UI00	6497	2015-11-13	2016-04-18	2015-07-15	2015-12-20
B955/2	hsTnIMedium	hsTnI	level.2	59148UI00	hsTnI	620	199.9	11967 RLU	120.0 - 280.0	UNDILUTED	NA	NA	2/i1SR03370	2016-01-05 12:01:00	2015-09-08 15:54:00	CSC	CSC	54938UI00	6497	2015-11-13	2016-04-18	2015-07-15	2015-12-20
B955/1	hsTnILow	hsTnI	level.1	59148UI00	hsTnI	620	21.4	1408 RLU	12.0 - 28.0	UNDILUTED	NA	NA	2/i1SR03370	2016-01-05 12:00:00	2015-09-08 15:54:00	CSC	CSC	54938UI00	6497	2015-11-13	2016-04-18	2015-07-15	2015-12-20
B956/1	hsTnIHigh	hsTnI	level.3	59148UI00	hsTnI	620	15915.4	838823 RLU	9000.0 - 21000.0	UNDILUTED	NA	NA	2/i1SR03370	2016-01-04 10:12:00	2015-09-08 15:54:00	CSC	CSC	54938UI00	6497	2015-11-13	2016-04-18	2015-07-15	2015-12-20
B955/5	hsTnIMedium	hsTnI	level.2	59148UI00	hsTnI	620	198.8	11905 RLU	120.0 - 280.0	UNDILUTED	NA	NA	2/i1SR03370	2016-01-04 10:11:00	2015-09-08 15:54:00	CSC	CSC	54938UI00	6497	2015-11-13	2016-04-18	2015-07-15	2015-12-20
B955/4	hsTnILow	hsTnI	level.1	59148UI00	hsTnI	620	22.1	1451 RLU	12.0 - 28.0	UNDILUTED	NA	NA	2/i1SR03370	2016-01-04 10:10:00	2015-09-08 15:54:00	CSC	CSC	54938UI00	6497	2015-11-13	2016-04-18	2015-07-15	2015-12-20
B955/3	hsTnIHigh	hsTnI	level.3	59148UI00	hsTnI	620	15803.3	833573 RLU	9000.0 - 21000.0	UNDILUTED	NA	NA	2/i1SR03370	2016-01-04 10:09:00	2015-09-08 15:54:00	CSC	CSC	54938UI00	6497	2015-11-13	2016-04-18	2015-07-15	2015-12-20
B955/2	hsTnIMedium	hsTnI	level.2	59148UI00	hsTnI	620	203.4	12179 RLU	120.0 - 280.0	UNDILUTED	NA	NA	2/i1SR03370	2016-01-04 10:08:00	2015-09-08 15:54:00	CSC	CSC	54938UI00	6497	2015-11-13	2016-04-18	2015-07-15	2015-12-20
B955/1	hsTnILow	hsTnI	level.1	59148UI00	hsTnI	620	22.4	1467 RLU	12.0 - 28.0	UNDILUTED	NA	NA	2/i1SR03370	2016-01-04 10:07:00	2015-09-08 15:54:00	CSC	CSC	54938UI00	6497	2015-11-13	2016-04-18	2015-07-15	2015-12-20
B956/1	hsTnIHigh	hsTnI	level.3	59148UI00	hsTnI	620	16127.3	848716 RLU	9000.0 - 21000.0	UNDILUTED	NA	NA	2/i1SR03370	2015-12-18 11:42:00	2015-09-08 15:54:00	CSC	CSC	54938UI00	6497	2015-11-13	2016-04-18	2015-07-15	2015-12-20
B955/5	hsTnIMedium	hsTnI	level.2	59148UI00	hsTnI	620	209.7	12551 RLU	120.0 - 280.0	UNDILUTED	NA	NA	2/i1SR03370	2015-12-18 11:42:00	2015-09-08 15:54:00	CSC	CSC	54938UI00	6497	2015-11-13	2016-04-18	2015-07-15	2015-12-20
B955/4	hsTnILow	hsTnI	level.1	59148UI00	hsTnI	620	22.8	1491 RLU	12.0 - 28.0	UNDILUTED	NA	NA	2/i1SR03370	2015-12-18 11:41:00	2015-09-08 15:54:00	CSC	CSC	54938UI00	6497	2015-11-13	2016-04-18	2015-07-15	2015-12-20
B955/3	hsTnIHigh	hsTnI	level.3	59148UI00	hsTnI	620	15997.3	842649 RLU	9000.0 - 21000.0	UNDILUTED	NA	NA	2/i1SR03370	2015-12-18 11:40:00	2015-09-08 15:54:00	CSC	CSC	54938UI00	6497	2015-11-13	2016-04-18	2015-07-15	2015-12-20
B955/2	hsTnIMedium	hsTnI	level.2	59148UI00	hsTnI	620	206.9	12381 RLU	120.0 - 280.0	UNDILUTED	NA	NA	2/i1SR03370	2015-12-18 11:39:00	2015-09-08 15:54:00	CSC	CSC	54938UI00	6497	2015-11-13	2016-04-18	2015-07-15	2015-12-20
B955/1	hsTnILow	hsTnI	level.1	59148UI00	hsTnI	620	24	1563 RLU	12.0 - 28.0	UNDILUTED	NA	NA	2/i1SR03370	2015-12-18 11:38:00	2015-09-08 15:54:00	CSC	CSC	54938UI00	6497	2015-11-13	2016-04-18	2015-07-15	2015-12-20
B956/1	hsTnIHigh	hsTnI	level.3	59148UI00	hsTnI	620	16372.1	860108 RLU	9000.0 - 21000.0	UNDILUTED	NA	NA	2/i1SR03370	2015-12-17 10:37:00	2015-09-08 15:54:00	CSC	CSC	54938UI00	7011	2015-11-13	2016-04-18	2015-07-15	2015-12-20
B955/5	hsTnIMedium	hsTnI	level.2	59148UI00	hsTnI	620	203.6	12186 RLU	120.0 - 280.0	UNDILUTED	NA	NA	2/i1SR03370	2015-12-17 10:36:00	2015-09-08 15:54:00	CSC	CSC	54938UI00	7011	2015-11-13	2016-04-18	2015-07-15	2015-12-20
B955/4	hsTnILow	hsTnI	level.1	59148UI00	hsTnI	620	21	1385 RLU	12.0 - 28.0	UNDILUTED	NA	NA	2/i1SR03370	2015-12-17 10:36:00	2015-09-08 15:54:00	CSC	CSC	54938UI00	7011	2015-11-13	2016-04-18	2015-07-15	2015-12-20
B955/3	hsTnIHigh	hsTnI	level.3	59148UI00	hsTnI	620	16197.6	851989 RLU	9000.0 - 21000.0	UNDILUTED	NA	NA	2/i1SR03370	2015-12-17 10:35:00	2015-09-08 15:54:00	CSC	CSC	54938UI00	7011	2015-11-13	2016-04-18	2015-07-15	2015-12-20
B955/2	hsTnIMedium	hsTnI	level.2	59148UI00	hsTnI	620	205.3	12290 RLU	120.0 - 280.0	UNDILUTED	NA	NA	2/i1SR03370	2015-12-17 10:34:00	2015-09-08 15:54:00	CSC	CSC	54938UI00	7011	2015-11-13	2016-04-18	2015-07-15	2015-12-20
B955/1	hsTnILow	hsTnI	level.1	59148UI00	hsTnI	620	21.4	1406 RLU	12.0 - 28.0	UNDILUTED	NA	NA	2/i1SR03370	2015-12-17 10:33:00	2015-09-08 15:54:00	CSC	CSC	54938UI00	7011	2015-11-13	2016-04-18	2015-07-15	2015-12-20
B956/1	hsTnIHigh	hsTnI	level.3	59148UI00	hsTnI	620	15859.2	836194 RLU	9000.0 - 21000.0	UNDILUTED	NA	NA	2/i1SR03370	2015-12-16 10:41:00	2015-09-08 15:54:00	CSC	CSC	54938UI00	6477	2015-11-13	2016-04-18	2015-07-15	2015-12-20
B955/5	hsTnIMedium	hsTnI	level.2	59148UI00	hsTnI	620	204.7	12256 RLU	120.0 - 280.0	UNDILUTED	NA	NA	2/i1SR03370	2015-12-16 10:40:00	2015-09-08 15:54:00	CSC	CSC	54938UI00	6477	2015-11-13	2016-04-18	2015-07-15	2015-12-20
B955/4	hsTnILow	hsTnI	level.1	59148UI00	hsTnI	620	22.4	1468 RLU	12.0 - 28.0	UNDILUTED	NA	NA	2/i1SR03370	2015-12-16 10:39:00	2015-09-08 15:54:00	CSC	CSC	54938UI00	6477	2015-11-13	2016-04-18	2015-07-15	2015-12-20
B955/3	hsTnIHigh	hsTnI	level.3	59148UI00	hsTnI	620	15683	827935 RLU	9000.0 - 21000.0	UNDILUTED	NA	NA	2/i1SR03370	2015-12-16 10:38:00	2015-09-08 15:54:00	CSC	CSC	54938UI00	6477	2015-11-13	2016-04-18	2015-07-15	2015-12-20
B955/2	hsTnIMedium	hsTnI	level.2	59148UI00	hsTnI	620	198.4	11883 RLU	120.0 - 280.0	UNDILUTED	NA	NA	2/i1SR03370	2015-12-16 10:38:00	2015-09-08 15:54:00	CSC	CSC	54938UI00	6477	2015-11-13	2016-04-18	2015-07-15	2015-12-20
B955/1	hsTnILow	hsTnI	level.1	59148UI00	hsTnI	620	21.6	1420 RLU	12.0 - 28.0	UNDILUTED	NA	NA	2/i1SR03370	2015-12-16 10:37:00	2015-09-08 15:54:00	CSC	CSC	54938UI00	6477	2015-11-13	2016-04-18	2015-07-15	2015-12-20
B956/1	hsTnIHigh	hsTnI	level.3	59148UI00	hsTnI	620	16883.5	883781 RLU	9000.0 - 21000.0	UNDILUTED	NA	NA	2/i1SR03370	2015-12-15 10:34:00	2015-09-08 15:54:00	CSC	CSC	54938UI00	6477	2015-11-13	2016-04-18	2015-07-15	2015-12-20
B955/5	hsTnIMedium	hsTnI	level.2	59148UI00	hsTnI	620	206	12331 RLU	120.0 - 280.0	UNDILUTED	NA	NA	2/i1SR03370	2015-12-15 10:34:00	2015-09-08 15:54:00	CSC	CSC	54938UI00	6477	2015-11-13	2016-04-18	2015-07-15	2015-12-20
B955/4	hsTnILow	hsTnI	level.1	59148UI00	hsTnI	620	22.3	1459 RLU	12.0 - 28.0	UNDILUTED	NA	NA	2/i1SR03370	2015-12-15 10:33:00	2015-09-08 15:54:00	CSC	CSC	54938UI00	6477	2015-11-13	2016-04-18	2015-07-15	2015-12-20
B955/3	hsTnIHigh	hsTnI	level.3	59148UI00	hsTnI	620	16199.4	852075 RLU	9000.0 - 21000.0	UNDILUTED	NA	NA	2/i1SR03370	2015-12-15 10:32:00	2015-09-08 15:54:00	CSC	CSC	54938UI00	6477	2015-11-13	2016-04-18	2015-07-15	2015-12-20
B955/2	hsTnIMedium	hsTnI	level.2	59148UI00	hsTnI	620	206	12329 RLU	120.0 - 280.0	UNDILUTED	NA	NA	2/i1SR03370	2015-12-15 10:31:00	2015-09-08 15:54:00	CSC	CSC	54938UI00	6477	2015-11-13	2016-04-18	2015-07-15	2015-12-20
B955/1	hsTnILow	hsTnI	level.1	59148UI00	hsTnI	620	24.1	1569 RLU	12.0 - 28.0	UNDILUTED	NA	NA	2/i1SR03370	2015-12-15 10:30:00	2015-09-08 15:54:00	CSC	CSC	54938UI00	6477	2015-11-13	2016-04-18	2015-07-15	2015-12-20
B956/1	hsTnIHigh	hsTnI	level.3	59148UI00	hsTnI	620	14940.7	792924 RLU	9000.0 - 21000.0	UNDILUTED	NA	NA	2/i1SR03370	2015-12-14 10:18:00	2015-09-08 15:54:00	CSC	CSC	54938UI00	7349	2015-11-13	2016-04-18	2015-07-15	2015-12-20
B955/5	hsTnIMedium	hsTnI	level.2	59148UI00	hsTnI	620	184.5	11060 RLU	120.0 - 280.0	UNDILUTED	NA	NA	2/i1SR03370	2015-12-14 10:18:00	2015-09-08 15:54:00	CSC	CSC	54938UI00	7349	2015-11-13	2016-04-18	2015-07-15	2015-12-20
B955/4	hsTnILow	hsTnI	level.1	59148UI00	hsTnI	620	19.4	1290 RLU	12.0 - 28.0	UNDILUTED	NA	NA	2/i1SR03370	2015-12-14 10:17:00	2015-09-08 15:54:00	CSC	CSC	54938UI00	7349	2015-11-13	2016-04-18	2015-07-15	2015-12-20
B955/3	hsTnIHigh	hsTnI	level.3	59148UI00	hsTnI	620	15600.1	824044 RLU	9000.0 - 21000.0	UNDILUTED	NA	NA	2/i1SR03370	2015-12-14 10:16:00	2015-09-08 15:54:00	CSC	CSC	54938UI00	7349	2015-11-13	2016-04-18	2015-07-15	2015-12-20
B955/2	hsTnIMedium	hsTnI	level.2	59148UI00	hsTnI	620	199	11919 RLU	120.0 - 280.0	UNDILUTED	NA	NA	2/i1SR03370	2015-12-14 10:15:00	2015-09-08 15:54:00	CSC	CSC	54938UI00	7349	2015-11-13	2016-04-18	2015-07-15	2015-12-20
B955/1	hsTnILow	hsTnI	level.1	59148UI00	hsTnI	620	22.5	1474 RLU	12.0 - 28.0	UNDILUTED	NA	NA	2/i1SR03370	2015-12-14 10:14:00	2015-09-08 15:54:00	CSC	CSC	54938UI00	7349	2015-11-13	2016-04-18	2015-07-15	2015-12-20
B956/1	hsTnIHigh	hsTnI	level.3	59148UI00	hsTnI	620	16868.1	883072 RLU	9000.0 - 21000.0	UNDILUTED	NA	NA	2/i1SR03370	2015-12-11 10:11:00	2015-09-08 15:54:00	CSC	CSC	54938UI00	7340	2015-11-13	2016-04-18	2015-07-15	2015-12-20
B955/5	hsTnIMedium	hsTnI	level.2	59148UI00	hsTnI	620	211.3	12641 RLU	120.0 - 280.0	UNDILUTED	NA	NA	2/i1SR03370	2015-12-11 10:10:00	2015-09-08 15:54:00	CSC	CSC	54938UI00	7340	2015-11-13	2016-04-18	2015-07-15	2015-12-20
B955/4	hsTnILow	hsTnI	level.1	59148UI00	hsTnI	620	22.2	1453 RLU	12.0 - 28.0	UNDILUTED	NA	NA	2/i1SR03370	2015-12-11 10:09:00	2015-09-08 15:54:00	CSC	CSC	54938UI00	7340	2015-11-13	2016-04-18	2015-07-15	2015-12-20
B955/3	hsTnIHigh	hsTnI	level.3	59148UI00	hsTnI	620	17190.7	897920 RLU	9000.0 - 21000.0	UNDILUTED	NA	NA	2/i1SR03370	2015-12-11 10:08:00	2015-09-08 15:54:00	CSC	CSC	54938UI00	7340	2015-11-13	2016-04-18	2015-07-15	2015-12-20
B955/2	hsTnIMedium	hsTnI	level.2	59148UI00	hsTnI	620	218.6	13076 RLU	120.0 - 280.0	UNDILUTED	NA	NA	2/i1SR03370	2015-12-11 10:07:00	2015-09-08 15:54:00	CSC	CSC	54938UI00	7340	2015-11-13	2016-04-18	2015-07-15	2015-12-20
B955/1	hsTnILow	hsTnI	level.1	59148UI00	hsTnI	620	23	1500 RLU	12.0 - 28.0	UNDILUTED	NA	NA	2/i1SR03370	2015-12-11 10:06:00	2015-09-08 15:54:00	CSC	CSC	54938UI00	7340	2015-11-13	2016-04-18	2015-07-15	2015-12-20
B956/1	hsTnIHigh	hsTnI	level.3	54247UI00	hsTnI	620	15236.4	806917 RLU	9000.0 - 21000.0	UNDILUTED	NA	NA	2/i1SR03370	2015-12-10 10:41:00	2015-09-08 15:54:00	CSC	CSC	54938UI00	7340	2015-06-30	2018-12-05	2015-07-15	2015-12-20
B955/5	hsTnIMedium	hsTnI	level.2	54247UI00	hsTnI	620	195.2	11691 RLU	120.0 - 280.0	UNDILUTED	NA	NA	2/i1SR03370	2015-12-10 10:41:00	2015-09-08 15:54:00	CSC	CSC	54938UI00	7340	2015-06-30	2018-12-05	2015-07-15	2015-12-20
B955/4	hsTnILow	hsTnI	level.1	54247UI00	hsTnI	620	20.3	1345 RLU	12.0 - 28.0	UNDILUTED	NA	NA	2/i1SR03370	2015-12-10 10:40:00	2015-09-08 15:54:00	CSC	CSC	54938UI00	7340	2015-06-30	2018-12-05	2015-07-15	2015-12-20
B955/3	hsTnIHigh	hsTnI	level.3	54247UI00	hsTnI	620	14859.8	789088 RLU	9000.0 - 21000.0	UNDILUTED	NA	NA	2/i1SR03370	2015-12-10 10:39:00	2015-09-08 15:54:00	CSC	CSC	54938UI00	7340	2015-06-30	2018-12-05	2015-07-15	2015-12-20
B955/2	hsTnIMedium	hsTnI	level.2	54247UI00	hsTnI	620	190.1	11389 RLU	120.0 - 280.0	UNDILUTED	NA	NA	2/i1SR03370	2015-12-10 10:38:00	2015-09-08 15:54:00	CSC	CSC	54938UI00	7340	2015-06-30	2018-12-05	2015-07-15	2015-12-20
B955/1	hsTnILow	hsTnI	level.1	54247UI00	hsTnI	620	21.3	1400 RLU	12.0 - 28.0	UNDILUTED	NA	NA	2/i1SR03370	2015-12-10 10:37:00	2015-09-08 15:54:00	CSC	CSC	54938UI00	7340	2015-06-30	2018-12-05	2015-07-15	2015-12-20
B955/5	hsTnIMedium	hsTnI	level.2	54247UI00	hsTnI	620	205.3	12288 RLU	120.0 - 280.0	UNDILUTED	NA	NA	2/i1SR03370	2015-12-09 10:05:00	2015-09-08 15:54:00	CSC	CSC	54938UI00	7322	2015-06-30	2018-12-05	2015-07-15	2015-12-20
B955/4	hsTnILow	hsTnI	level.1	54247UI00	hsTnI	620	21.6	1419 RLU	12.0 - 28.0	UNDILUTED	NA	NA	2/i1SR03370	2015-12-09 10:04:00	2015-09-08 15:54:00	CSC	CSC	54938UI00	7322	2015-06-30	2018-12-05	2015-07-15	2015-12-20
B955/3	hsTnIHigh	hsTnI	level.3	54247UI00	hsTnI	620	15081.2	799580 RLU	9000.0 - 21000.0	UNDILUTED	NA	NA	2/i1SR03370	2015-12-09 10:03:00	2015-09-08 15:54:00	CSC	CSC	54938UI00	7322	2015-06-30	2018-12-05	2015-07-15	2015-12-20
B955/2	hsTnIMedium	hsTnI	level.2	54247UI00	hsTnI	620	201.7	12075 RLU	120.0 - 280.0	UNDILUTED	NA	NA	2/i1SR03370	2015-12-09 10:02:00	2015-09-08 15:54:00	CSC	CSC	54938UI00	7322	2015-06-30	2018-12-05	2015-07-15	2015-12-20
B955/1	hsTnILow	hsTnI	level.1	54247UI00	hsTnI	620	21.6	1420 RLU	12.0 - 28.0	UNDILUTED	NA	NA	2/i1SR03370	2015-12-09 10:01:00	2015-09-08 15:54:00	CSC	CSC	54938UI00	7322	2015-06-30	2018-12-05	2015-07-15	2015-12-20
B956/1	hsTnIHigh	hsTnI	level.3	54247UI00	hsTnI	620	15494.6	819087 RLU	9000.0 - 21000.0	UNDILUTED	NA	NA	2/i1SR03370	2015-12-09 09:56:00	2015-09-08 15:54:00	CSC	CSC	54938UI00	7322	2015-06-30	2018-12-05	2015-07-15	2015-12-20
B956/1	hsTnIHigh	hsTnI	level.3	54247UI00	hsTnI	620	15469.3	817895 RLU	9000.0 - 21000.0	UNDILUTED	NA	NA	2/i1SR03370	2015-12-08 11:07:00	2015-09-08 15:54:00	CSC	CSC	54938UI00	7380	2015-06-30	2018-12-05	2015-07-15	2015-12-20
B955/5	hsTnIMedium	hsTnI	level.2	54247UI00	hsTnI	620	204.7	12256 RLU	120.0 - 280.0	UNDILUTED	NA	NA	2/i1SR03370	2015-12-08 11:06:00	2015-09-08 15:54:00	CSC	CSC	54938UI00	7380	2015-06-30	2018-12-05	2015-07-15	2015-12-20
B955/4	hsTnILow	hsTnI	level.1	54247UI00	hsTnI	620	20.6	1361 RLU	12.0 - 28.0	UNDILUTED	NA	NA	2/i1SR03370	2015-12-08 11:05:00	2015-09-08 15:54:00	CSC	CSC	54938UI00	7380	2015-06-30	2018-12-05	2015-07-15	2015-12-20
B955/3	hsTnIHigh	hsTnI	level.3	54247UI00	hsTnI	620	15381.2	813748 RLU	9000.0 - 21000.0	UNDILUTED	NA	NA	2/i1SR03370	2015-12-08 11:04:00	2015-09-08 15:54:00	CSC	CSC	54938UI00	7380	2015-06-30	2018-12-05	2015-07-15	2015-12-20
B955/2	hsTnIMedium	hsTnI	level.2	54247UI00	hsTnI	620	194.5	11648 RLU	120.0 - 280.0	UNDILUTED	NA	NA	2/i1SR03370	2015-12-08 11:04:00	2015-09-08 15:54:00	CSC	CSC	54938UI00	7380	2015-06-30	2018-12-05	2015-07-15	2015-12-20
B955/1	hsTnILow	hsTnI	level.1	54247UI00	hsTnI	620	22	1444 RLU	12.0 - 28.0	UNDILUTED	NA	NA	2/i1SR03370	2015-12-08 11:03:00	2015-09-08 15:54:00	CSC	CSC	54938UI00	7380	2015-06-30	2018-12-05	2015-07-15	2015-12-20
B956/1	hsTnIHigh	hsTnI	level.3	54247UI00	hsTnI	620	15134.4	802095 RLU	9000.0 - 21000.0	UNDILUTED	NA	NA	2/i1SR03370	2015-12-07 10:55:00	2015-09-08 15:54:00	CSC	CSC	54938UI00	7367	2015-06-30	2018-12-05	2015-07-15	2015-12-20
B955/5	hsTnIMedium	hsTnI	level.2	54247UI00	hsTnI	620	185.7	11133 RLU	120.0 - 280.0	UNDILUTED	NA	NA	2/i1SR03370	2015-12-07 10:54:00	2015-09-08 15:54:00	CSC	CSC	54938UI00	7367	2015-06-30	2018-12-05	2015-07-15	2015-12-20
B955/4	hsTnILow	hsTnI	level.1	54247UI00	hsTnI	620	21.3	1402 RLU	12.0 - 28.0	UNDILUTED	NA	NA	2/i1SR03370	2015-12-07 10:53:00	2015-09-08 15:54:00	CSC	CSC	54938UI00	7367	2015-06-30	2018-12-05	2015-07-15	2015-12-20
B955/3	hsTnIHigh	hsTnI	level.3	54247UI00	hsTnI	620	14890.2	790528 RLU	9000.0 - 21000.0	UNDILUTED	NA	NA	2/i1SR03370	2015-12-07 10:52:00	2015-09-08 15:54:00	CSC	CSC	54938UI00	7367	2015-06-30	2018-12-05	2015-07-15	2015-12-20
B955/2	hsTnIMedium	hsTnI	level.2	54247UI00	hsTnI	620	194.9	11676 RLU	120.0 - 280.0	UNDILUTED	NA	NA	2/i1SR03370	2015-12-07 10:51:00	2015-09-08 15:54:00	CSC	CSC	54938UI00	7367	2015-06-30	2018-12-05	2015-07-15	2015-12-20
B955/1	hsTnILow	hsTnI	level.1	54247UI00	hsTnI	620	20.5	1353 RLU	12.0 - 28.0	UNDILUTED	NA	NA	2/i1SR03370	2015-12-07 10:51:00	2015-09-08 15:54:00	CSC	CSC	54938UI00	7367	2015-06-30	2018-12-05	2015-07-15	2015-12-20
B955/5	hsTnIMedium	hsTnI	level.2	54247UI00	hsTnI	620	201.1	12040 RLU	120.0 - 280.0	UNDILUTED	NA	NA	2/i1SR03370	2015-12-02 09:54:00	2015-09-08 15:54:00	CSC	CSC	54938UI00	7367	2015-06-30	2018-12-05	2015-07-15	2015-12-20
B955/4	hsTnILow	hsTnI	level.1	54247UI00	hsTnI	620	21.3	1405 RLU	12.0 - 28.0	UNDILUTED	NA	NA	2/i1SR03370	2015-12-02 09:53:00	2015-09-08 15:54:00	CSC	CSC	54938UI00	7367	2015-06-30	2018-12-05	2015-07-15	2015-12-20
B955/3	hsTnIHigh	hsTnI	level.3	54247UI00	hsTnI	620	14810.8	786758 RLU	9000.0 - 21000.0	UNDILUTED	NA	NA	2/i1SR03370	2015-12-02 09:52:00	2015-09-08 15:54:00	CSC	CSC	54938UI00	7367	2015-06-30	2018-12-05	2015-07-15	2015-12-20
B955/2	hsTnIMedium	hsTnI	level.2	54247UI00	hsTnI	620	192.2	11516 RLU	120.0 - 280.0	UNDILUTED	NA	NA	2/i1SR03370	2015-12-02 09:51:00	2015-09-08 15:54:00	CSC	CSC	54938UI00	7367	2015-06-30	2018-12-05	2015-07-15	2015-12-20
B955/1	hsTnILow	hsTnI	level.1	54247UI00	hsTnI	620	22.5	1472 RLU	12.0 - 28.0	UNDILUTED	NA	NA	2/i1SR03370	2015-12-02 09:50:00	2015-09-08 15:54:00	CSC	CSC	54938UI00	7367	2015-06-30	2018-12-05	2015-07-15	2015-12-20
B956/1	hsTnIHigh	hsTnI	level.3	54247UI00	hsTnI	620	15447.6	816874 RLU	9000.0 - 21000.0	UNDILUTED	NA	NA	2/i1SR03370	2015-12-02 09:46:00	2015-09-08 15:54:00	CSC	CSC	54938UI00	7367	2015-06-30	2018-12-05	2015-07-15	2015-12-20
B956/1	hsTnIHigh	hsTnI	level.3	54247UI00	hsTnI	620	15234.2	806811 RLU	9000.0 - 21000.0	UNDILUTED	NA	NA	2/i1SR03370	2015-12-01 10:15:00	2015-09-08 15:54:00	CSC	CSC	54938UI00	6502	2015-06-30	2018-12-05	2015-07-15	2015-12-20
B955/5	hsTnIMedium	hsTnI	level.2	54247UI00	hsTnI	620	193.9	11613 RLU	120.0 - 280.0	UNDILUTED	NA	NA	2/i1SR03370	2015-12-01 10:15:00	2015-09-08 15:54:00	CSC	CSC	54938UI00	6502	2015-06-30	2018-12-05	2015-07-15	2015-12-20
B955/4	hsTnILow	hsTnI	level.1	54247UI00	hsTnI	620	20.7	1368 RLU	12.0 - 28.0	UNDILUTED	NA	NA	2/i1SR03370	2015-12-01 10:14:00	2015-09-08 15:54:00	CSC	CSC	54938UI00	6502	2015-06-30	2018-12-05	2015-07-15	2015-12-20
B955/3	hsTnIHigh	hsTnI	level.3	54247UI00	hsTnI	620	14934.4	792626 RLU	9000.0 - 21000.0	UNDILUTED	NA	NA	2/i1SR03370	2015-12-01 10:13:00	2015-09-08 15:54:00	CSC	CSC	54938UI00	6502	2015-06-30	2018-12-05	2015-07-15	2015-12-20
B955/2	hsTnIMedium	hsTnI	level.2	54247UI00	hsTnI	620	196.8	11787 RLU	120.0 - 280.0	UNDILUTED	NA	NA	2/i1SR03370	2015-12-01 10:12:00	2015-09-08 15:54:00	CSC	CSC	54938UI00	6502	2015-06-30	2018-12-05	2015-07-15	2015-12-20
B955/1	hsTnILow	hsTnI	level.1	54247UI00	hsTnI	620	20.8	1373 RLU	12.0 - 28.0	UNDILUTED	NA	NA	2/i1SR03370	2015-12-01 10:11:00	2015-09-08 15:54:00	CSC	CSC	54938UI00	6502	2015-06-30	2018-12-05	2015-07-15	2015-12-20
B956/1	hsTnIHigh	hsTnI	level.3	54247UI00	hsTnI	620	14995.4	795517 RLU	9000.0 - 21000.0	UNDILUTED	NA	NA	2/i1SR03370	2015-11-30 11:16:00	2015-09-08 15:54:00	CSC	CSC	54938UI00	7020	2015-06-30	2018-12-05	2015-07-15	2015-12-20
B955/5	hsTnIMedium	hsTnI	level.2	54247UI00	hsTnI	620	199.5	11947 RLU	120.0 - 280.0	UNDILUTED	NA	NA	2/i1SR03370	2015-11-30 11:15:00	2015-09-08 15:54:00	CSC	CSC	54938UI00	7020	2015-06-30	2018-12-05	2015-07-15	2015-12-20
B955/4	hsTnILow	hsTnI	level.1	54247UI00	hsTnI	620	20.2	1338 RLU	12.0 - 28.0	UNDILUTED	NA	NA	2/i1SR03370	2015-11-30 11:15:00	2015-09-08 15:54:00	CSC	CSC	54938UI00	7020	2015-06-30	2018-12-05	2015-07-15	2015-12-20
B955/3	hsTnIHigh	hsTnI	level.3	54247UI00	hsTnI	620	15720.2	829679 RLU	9000.0 - 21000.0	UNDILUTED	NA	NA	2/i1SR03370	2015-11-30 11:14:00	2015-09-08 15:54:00	CSC	CSC	54938UI00	7020	2015-06-30	2018-12-05	2015-07-15	2015-12-20
B955/2	hsTnIMedium	hsTnI	level.2	54247UI00	hsTnI	620	192.9	11558 RLU	120.0 - 280.0	UNDILUTED	NA	NA	2/i1SR03370	2015-11-30 11:13:00	2015-09-08 15:54:00	CSC	CSC	54938UI00	7020	2015-06-30	2018-12-05	2015-07-15	2015-12-20
B955/1	hsTnILow	hsTnI	level.1	54247UI00	hsTnI	620	20.5	1355 RLU	12.0 - 28.0	UNDILUTED	NA	NA	2/i1SR03370	2015-11-30 11:12:00	2015-09-08 15:54:00	CSC	CSC	54938UI00	7020	2015-06-30	2018-12-05	2015-07-15	2015-12-20
F241/5	hsTnIMedium	hsTnI	level.2	54247UI00	hsTnI	620	199.4	11939 RLU	120.0 - 280.0	UNDILUTED	NA	NA	2/i1SR03370	2015-11-27 09:59:00	2015-09-08 15:54:00	CSC	CSC	54938UI00	7020	2015-06-30	2018-12-05	2015-07-15	2015-12-20
F241/4	hsTnILow	hsTnI	level.1	54247UI00	hsTnI	620	20.8	1372 RLU	12.0 - 28.0	UNDILUTED	NA	NA	2/i1SR03370	2015-11-27 09:58:00	2015-09-08 15:54:00	CSC	CSC	54938UI00	7020	2015-06-30	2018-12-05	2015-07-15	2015-12-20
F241/3	hsTnIHigh	hsTnI	level.3	54247UI00	hsTnI	620	14925	792180 RLU	9000.0 - 21000.0	UNDILUTED	NA	NA	2/i1SR03370	2015-11-27 09:57:00	2015-09-08 15:54:00	CSC	CSC	54938UI00	7020	2015-06-30	2018-12-05	2015-07-15	2015-12-20
F241/2	hsTnIMedium	hsTnI	level.2	54247UI00	hsTnI	620	196.9	11792 RLU	120.0 - 280.0	UNDILUTED	NA	NA	2/i1SR03370	2015-11-27 09:56:00	2015-09-08 15:54:00	CSC	CSC	54938UI00	7020	2015-06-30	2018-12-05	2015-07-15	2015-12-20
F241/1	hsTnILow	hsTnI	level.1	54247UI00	hsTnI	620	21.3	1400 RLU	12.0 - 28.0	UNDILUTED	NA	NA	2/i1SR03370	2015-11-27 09:55:00	2015-09-08 15:54:00	CSC	CSC	54938UI00	7020	2015-06-30	2018-12-05	2015-07-15	2015-12-20
F242/1	hsTnIHigh	hsTnI	level.3	54247UI00	hsTnI	620	15207.6	805555 RLU	9000.0 - 21000.0	UNDILUTED	NA	NA	2/i1SR03370	2015-11-27 09:51:00	2015-09-08 15:54:00	CSC	CSC	54938UI00	7020	2015-06-30	2018-12-05	2015-07-15	2015-12-20
B956/1	hsTnIHigh	hsTnI	level.3	54247UI00	hsTnI	620	15756.4	831380 RLU	9000.0 - 21000.0	UNDILUTED	NA	NA	2/i1SR03370	2015-11-26 09:57:00	2015-09-08 15:54:00	CSC	CSC	54938UI00	7028	2015-06-30	2018-12-05	2015-07-15	2015-12-20
B955/5	hsTnIMedium	hsTnI	level.2	54247UI00	hsTnI	620	205.2	12283 RLU	120.0 - 280.0	UNDILUTED	NA	NA	2/i1SR03370	2015-11-26 09:56:00	2015-09-08 15:54:00	CSC	CSC	54938UI00	7028	2015-06-30	2018-12-05	2015-07-15	2015-12-20
B955/4	hsTnILow	hsTnI	level.1	54247UI00	hsTnI	620	22.7	1483 RLU	12.0 - 28.0	UNDILUTED	NA	NA	2/i1SR03370	2015-11-26 09:55:00	2015-09-08 15:54:00	CSC	CSC	54938UI00	7028	2015-06-30	2018-12-05	2015-07-15	2015-12-20
B955/3	hsTnIHigh	hsTnI	level.3	54247UI00	hsTnI	620	15759.7	831532 RLU	9000.0 - 21000.0	UNDILUTED	NA	NA	2/i1SR03370	2015-11-26 09:54:00	2015-09-08 15:54:00	CSC	CSC	54938UI00	7028	2015-06-30	2018-12-05	2015-07-15	2015-12-20
B955/2	hsTnIMedium	hsTnI	level.2	54247UI00	hsTnI	620	199.4	11943 RLU	120.0 - 280.0	UNDILUTED	NA	NA	2/i1SR03370	2015-11-26 09:53:00	2015-09-08 15:54:00	CSC	CSC	54938UI00	7028	2015-06-30	2018-12-05	2015-07-15	2015-12-20
B955/1	hsTnILow	hsTnI	level.1	54247UI00	hsTnI	620	21.8	1432 RLU	12.0 - 28.0	UNDILUTED	NA	NA	2/i1SR03370	2015-11-26 09:52:00	2015-09-08 15:54:00	CSC	CSC	54938UI00	7028	2015-06-30	2018-12-05	2015-07-15	2015-12-20
B956/1	hsTnIHigh	hsTnI	level.3	54247UI00	hsTnI	620	14866	789380 RLU	9000.0 - 21000.0	UNDILUTED	NA	NA	2/i1SR03370	2015-11-25 09:54:00	2015-09-08 15:54:00	CSC	CSC	54938UI00	7022	2015-06-30	2018-12-05	2015-07-15	2015-12-20
B955/5	hsTnIMedium	hsTnI	level.2	54247UI00	hsTnI	620	181.8	10901 RLU	120.0 - 280.0	UNDILUTED	NA	NA	2/i1SR03370	2015-11-25 09:54:00	2015-09-08 15:54:00	CSC	CSC	54938UI00	7022	2015-06-30	2018-12-05	2015-07-15	2015-12-20
B955/4	hsTnILow	hsTnI	level.1	54247UI00	hsTnI	620	20	1328 RLU	12.0 - 28.0	UNDILUTED	NA	NA	2/i1SR03370	2015-11-25 09:53:00	2015-09-08 15:54:00	CSC	CSC	54938UI00	7022	2015-06-30	2018-12-05	2015-07-15	2015-12-20
B955/3	hsTnIHigh	hsTnI	level.3	54247UI00	hsTnI	620	13856.5	741115 RLU	9000.0 - 21000.0	UNDILUTED	NA	NA	2/i1SR03370	2015-11-25 09:52:00	2015-09-08 15:54:00	CSC	CSC	54938UI00	7022	2015-06-30	2018-12-05	2015-07-15	2015-12-20
B955/2	hsTnIMedium	hsTnI	level.2	54247UI00	hsTnI	620	184.9	11081 RLU	120.0 - 280.0	UNDILUTED	NA	NA	2/i1SR03370	2015-11-25 09:51:00	2015-09-08 15:54:00	CSC	CSC	54938UI00	7022	2015-06-30	2018-12-05	2015-07-15	2015-12-20
B955/1	hsTnILow	hsTnI	level.1	54247UI00	hsTnI	620	18.6	1243 RLU	12.0 - 28.0	UNDILUTED	NA	NA	2/i1SR03370	2015-11-25 09:50:00	2015-09-08 15:54:00	CSC	CSC	54938UI00	7022	2015-06-30	2018-12-05	2015-07-15	2015-12-20
F242/1	hsTnIHigh	hsTnI	level.3	54247UI00	hsTnI	620	14494.9	771720 RLU	9000.0 - 21000.0	UNDILUTED	NA	NA	2/i1SR03370	2015-11-24 11:36:00	2015-09-08 15:54:00	CSC	CSC	54938UI00	7022	2015-06-30	2018-12-05	2015-07-15	2015-12-20
F241/5	hsTnIMedium	hsTnI	level.2	54247UI00	hsTnI	620	184	11030 RLU	120.0 - 280.0	UNDILUTED	NA	NA	2/i1SR03370	2015-11-24 11:34:00	2015-09-08 15:54:00	CSC	CSC	54938UI00	7022	2015-06-30	2018-12-05	2015-07-15	2015-12-20
F241/4	hsTnILow	hsTnI	level.1	54247UI00	hsTnI	620	20.6	1363 RLU	12.0 - 28.0	UNDILUTED	NA	NA	2/i1SR03370	2015-11-24 11:33:00	2015-09-08 15:54:00	CSC	CSC	54938UI00	7022	2015-06-30	2018-12-05	2015-07-15	2015-12-20
F241/3	hsTnIHigh	hsTnI	level.3	54247UI00	hsTnI	620	14595.2	776503 RLU	9000.0 - 21000.0	UNDILUTED	NA	NA	2/i1SR03370	2015-11-24 11:33:00	2015-09-08 15:54:00	CSC	CSC	54938UI00	7022	2015-06-30	2018-12-05	2015-07-15	2015-12-20
F241/2	hsTnIMedium	hsTnI	level.2	54247UI00	hsTnI	620	183.6	11006 RLU	120.0 - 280.0	UNDILUTED	NA	NA	2/i1SR03370	2015-11-24 11:32:00	2015-09-08 15:54:00	CSC	CSC	54938UI00	7022	2015-06-30	2018-12-05	2015-07-15	2015-12-20
F241/1	hsTnILow	hsTnI	level.1	54247UI00	hsTnI	620	20.5	1354 RLU	12.0 - 28.0	UNDILUTED	NA	NA	2/i1SR03370	2015-11-24 11:31:00	2015-09-08 15:54:00	CSC	CSC	54938UI00	7022	2015-06-30	2018-12-05	2015-07-15	2015-12-20
F261/1	hsTnIHigh	hsTnI	level.3	54247UI00	hsTnI	620	15064.3	798779 RLU	9000.0 - 21000.0	UNDILUTED	NA	NA	2/i1SR03370	2015-11-23 10:03:00	2015-09-08 15:54:00	CSC	CSC	54938UI00	7022	2015-06-30	2018-12-05	2015-07-15	2015-12-20
F260/5	hsTnIMedium	hsTnI	level.2	54247UI00	hsTnI	620	196.8	11786 RLU	120.0 - 280.0	UNDILUTED	NA	NA	2/i1SR03370	2015-11-23 10:02:00	2015-09-08 15:54:00	CSC	CSC	54938UI00	7022	2015-06-30	2018-12-05	2015-07-15	2015-12-20
F260/4	hsTnILow	hsTnI	level.1	54247UI00	hsTnI	620	19.8	1315 RLU	12.0 - 28.0	UNDILUTED	NA	NA	2/i1SR03370	2015-11-23 10:01:00	2015-09-08 15:54:00	CSC	CSC	54938UI00	7022	2015-06-30	2018-12-05	2015-07-15	2015-12-20
F260/3	hsTnIHigh	hsTnI	level.3	54247UI00	hsTnI	620	14634.1	778358 RLU	9000.0 - 21000.0	UNDILUTED	NA	NA	2/i1SR03370	2015-11-23 10:00:00	2015-09-08 15:54:00	CSC	CSC	54938UI00	7022	2015-06-30	2018-12-05	2015-07-15	2015-12-20
F260/2	hsTnIMedium	hsTnI	level.2	54247UI00	hsTnI	620	186.7	11192 RLU	120.0 - 280.0	UNDILUTED	NA	NA	2/i1SR03370	2015-11-23 09:59:00	2015-09-08 15:54:00	CSC	CSC	54938UI00	7022	2015-06-30	2018-12-05	2015-07-15	2015-12-20
F260/1	hsTnILow	hsTnI	level.1	54247UI00	hsTnI	620	19.9	1318 RLU	12.0 - 28.0	UNDILUTED	NA	NA	2/i1SR03370	2015-11-23 09:58:00	2015-09-08 15:54:00	CSC	CSC	54938UI00	7022	2015-06-30	2018-12-05	2015-07-15	2015-12-20
B956/1	hsTnIHigh	hsTnI	level.3	54247UI00	hsTnI	620	14809.4	786693 RLU	9000.0 - 21000.0	UNDILUTED	NA	NA	2/i1SR03370	2015-11-20 09:48:00	2015-09-08 15:54:00	CSC	CSC	54938UI00	7003	2015-06-30	2018-12-05	2015-07-15	2015-12-20
B955/5	hsTnIMedium	hsTnI	level.2	54247UI00	hsTnI	620	192.8	11553 RLU	120.0 - 280.0	UNDILUTED	NA	NA	2/i1SR03370	2015-11-20 09:47:00	2015-09-08 15:54:00	CSC	CSC	54938UI00	7003	2015-06-30	2018-12-05	2015-07-15	2015-12-20
B955/4	hsTnILow	hsTnI	level.1	54247UI00	hsTnI	620	21.6	1422 RLU	12.0 - 28.0	UNDILUTED	NA	NA	2/i1SR03370	2015-11-20 09:47:00	2015-09-08 15:54:00	CSC	CSC	54938UI00	7003	2015-06-30	2018-12-05	2015-07-15	2015-12-20
B955/3	hsTnIHigh	hsTnI	level.3	54247UI00	hsTnI	620	15224.2	806339 RLU	9000.0 - 21000.0	UNDILUTED	NA	NA	2/i1SR03370	2015-11-20 09:46:00	2015-09-08 15:54:00	CSC	CSC	54938UI00	7003	2015-06-30	2018-12-05	2015-07-15	2015-12-20
B955/2	hsTnIMedium	hsTnI	level.2	54247UI00	hsTnI	620	191.6	11482 RLU	120.0 - 280.0	UNDILUTED	NA	NA	2/i1SR03370	2015-11-20 09:45:00	2015-09-08 15:54:00	CSC	CSC	54938UI00	7003	2015-06-30	2018-12-05	2015-07-15	2015-12-20
B955/1	hsTnILow	hsTnI	level.1	54247UI00	hsTnI	620	19.7	1306 RLU	12.0 - 28.0	UNDILUTED	NA	NA	2/i1SR03370	2015-11-20 09:44:00	2015-09-08 15:54:00	CSC	CSC	54938UI00	7003	2015-06-30	2018-12-05	2015-07-15	2015-12-20
B955/5	hsTnIMedium	hsTnI	level.2	54247UI00	hsTnI	620	201.6	12068 RLU	120.0 - 280.0	UNDILUTED	NA	R	2/i1SR03370	2015-11-19 12:11:00	2015-09-08 15:54:00	CSC	CSC	54938UI00	6503	2015-06-30	2018-12-05	2015-07-15	2015-12-20
B955/4	hsTnILow	hsTnI	level.1	54247UI00	hsTnI	620	20.6	1361 RLU	12.0 - 28.0	UNDILUTED	NA	NA	2/i1SR03370	2015-11-19 11:47:00	2015-09-08 15:54:00	CSC	CSC	54938UI00	6503	2015-06-30	2018-12-05	2015-07-15	2015-12-20
B955/3	hsTnIHigh	hsTnI	level.3	54247UI00	hsTnI	620	14925.2	792192 RLU	9000.0 - 21000.0	UNDILUTED	NA	NA	2/i1SR03370	2015-11-19 11:46:00	2015-09-08 15:54:00	CSC	CSC	54938UI00	6503	2015-06-30	2018-12-05	2015-07-15	2015-12-20
B955/2	hsTnIMedium	hsTnI	level.2	54247UI00	hsTnI	620	199.6	11951 RLU	120.0 - 280.0	UNDILUTED	NA	NA	2/i1SR03370	2015-11-19 11:45:00	2015-09-08 15:54:00	CSC	CSC	54938UI00	6503	2015-06-30	2018-12-05	2015-07-15	2015-12-20
B955/1	hsTnILow	hsTnI	level.1	54247UI00	hsTnI	620	21.1	1388 RLU	12.0 - 28.0	UNDILUTED	NA	NA	2/i1SR03370	2015-11-19 11:44:00	2015-09-08 15:54:00	CSC	CSC	54938UI00	6503	2015-06-30	2018-12-05	2015-07-15	2015-12-20
B956/1	hsTnIHigh	hsTnI	level.3	54247UI00	hsTnI	620	14690.4	781038 RLU	9000.0 - 21000.0	UNDILUTED	NA	NA	2/i1SR03370	2015-11-19 11:40:00	2015-09-08 15:54:00	CSC	CSC	54938UI00	6503	2015-06-30	2018-12-05	2015-07-15	2015-12-20
B944/1	hsTnIHigh	hsTnI	level.3	54247UI00	hsTnI	620	15121.9	801508 RLU	9000.0 - 21000.0	UNDILUTED	NA	NA	2/i1SR03370	2015-11-16 11:10:00	2015-09-08 15:54:00	CSC	CSC	54938UI00	7045	2015-06-30	2018-12-05	2015-07-15	2015-12-20
B943/5	hsTnIMedium	hsTnI	level.2	54247UI00	hsTnI	620	189.5	11358 RLU	120.0 - 280.0	UNDILUTED	NA	NA	2/i1SR03370	2015-11-16 11:09:00	2015-09-08 15:54:00	CSC	CSC	54938UI00	7045	2015-06-30	2018-12-05	2015-07-15	2015-12-20
B943/4	hsTnILow	hsTnI	level.1	54247UI00	hsTnI	620	19.2	1278 RLU	12.0 - 28.0	UNDILUTED	NA	NA	2/i1SR03370	2015-11-16 11:08:00	2015-09-08 15:54:00	CSC	CSC	54938UI00	7045	2015-06-30	2018-12-05	2015-07-15	2015-12-20
B943/3	hsTnIHigh	hsTnI	level.3	54247UI00	hsTnI	620	14741.1	783446 RLU	9000.0 - 21000.0	UNDILUTED	NA	NA	2/i1SR03370	2015-11-16 11:07:00	2015-09-08 15:54:00	CSC	CSC	54938UI00	7045	2015-06-30	2018-12-05	2015-07-15	2015-12-20
B943/2	hsTnIMedium	hsTnI	level.2	54247UI00	hsTnI	620	185.1	11093 RLU	120.0 - 280.0	UNDILUTED	NA	NA	2/i1SR03370	2015-11-16 11:06:00	2015-09-08 15:54:00	CSC	CSC	54938UI00	7045	2015-06-30	2018-12-05	2015-07-15	2015-12-20
B943/1	hsTnILow	hsTnI	level.1	54247UI00	hsTnI	620	20.1	1332 RLU	12.0 - 28.0	UNDILUTED	NA	NA	2/i1SR03370	2015-11-16 11:06:00	2015-09-08 15:54:00	CSC	CSC	54938UI00	7045	2015-06-30	2018-12-05	2015-07-15	2015-12-20
B944/1	hsTnIHigh	hsTnI	level.3	54247UI00	hsTnI	620	15034	797348 RLU	9000.0 - 21000.0	UNDILUTED	NA	R	2/i1SR03370	2015-11-13 11:14:00	2015-09-08 15:54:00	CSC	CSC	54938UI00	7363	2015-06-30	2018-12-05	2015-07-15	2015-12-20
B943/5	hsTnIMedium	hsTnI	level.2	54247UI00	hsTnI	620	198	11859 RLU	120.0 - 280.0	UNDILUTED	NA	R	2/i1SR03370	2015-11-13 11:13:00	2015-09-08 15:54:00	CSC	CSC	54938UI00	7363	2015-06-30	2018-12-05	2015-07-15	2015-12-20
B943/4	hsTnILow	hsTnI	level.1	54247UI00	hsTnI	620	22.1	1447 RLU	12.0 - 28.0	UNDILUTED	NA	R	2/i1SR03370	2015-11-13 11:12:00	2015-09-08 15:54:00	CSC	CSC	54938UI00	7363	2015-06-30	2018-12-05	2015-07-15	2015-12-20
B943/3	hsTnIHigh	hsTnI	level.3	54247UI00	hsTnI	620	15178.9	804201 RLU	9000.0 - 21000.0	UNDILUTED	NA	R	2/i1SR03370	2015-11-13 11:11:00	2015-09-08 15:54:00	CSC	CSC	54938UI00	7363	2015-06-30	2018-12-05	2015-07-15	2015-12-20
B943/2	hsTnIMedium	hsTnI	level.2	54247UI00	hsTnI	620	187.3	11227 RLU	120.0 - 280.0	UNDILUTED	NA	R	2/i1SR03370	2015-11-13 11:10:00	2015-09-08 15:54:00	CSC	CSC	54938UI00	7363	2015-06-30	2018-12-05	2015-07-15	2015-12-20
B943/1	hsTnILow	hsTnI	level.1	54247UI00	hsTnI	620	22.7	1487 RLU	12.0 - 28.0	UNDILUTED	NA	R	2/i1SR03370	2015-11-13 11:09:00	2015-09-08 15:54:00	CSC	CSC	54938UI00	7363	2015-06-30	2018-12-05	2015-07-15	2015-12-20
F244/1	hsTnIHigh	hsTnI	level.3	54247UI00	hsTnI	620	16164	850426 RLU	9000.0 - 21000.0	UNDILUTED	NA	NA	2/i1SR03370	2015-09-14 15:37:00	2015-09-08 15:54:00	CSC	CSC	54938UI00	6450	2015-06-30	2018-12-05	2015-07-15	2015-12-20
F243/5	hsTnIMedium	hsTnI	level.2	54247UI00	hsTnI	620	205.1	12278 RLU	120.0 - 280.0	UNDILUTED	NA	NA	2/i1SR03370	2015-09-14 15:36:00	2015-09-08 15:54:00	CSC	CSC	54938UI00	6450	2015-06-30	2018-12-05	2015-07-15	2015-12-20
F243/4	hsTnILow	hsTnI	level.1	54247UI00	hsTnI	620	22.8	1493 RLU	12.0 - 28.0	UNDILUTED	NA	NA	2/i1SR03370	2015-09-14 15:35:00	2015-09-08 15:54:00	CSC	CSC	54938UI00	6450	2015-06-30	2018-12-05	2015-07-15	2015-12-20
F243/3	hsTnIHigh	hsTnI	level.3	54247UI00	hsTnI	620	15737.5	830494 RLU	9000.0 - 21000.0	UNDILUTED	NA	NA	2/i1SR03370	2015-09-14 15:33:00	2015-09-08 15:54:00	CSC	CSC	54938UI00	6450	2015-06-30	2018-12-05	2015-07-15	2015-12-20
F243/2	hsTnIMedium	hsTnI	level.2	54247UI00	hsTnI	620	205.3	12289 RLU	120.0 - 280.0	UNDILUTED	NA	NA	2/i1SR03370	2015-09-14 15:32:00	2015-09-08 15:54:00	CSC	CSC	54938UI00	6450	2015-06-30	2018-12-05	2015-07-15	2015-12-20
F243/1	hsTnILow	hsTnI	level.1	54247UI00	hsTnI	620	23.7	1542 RLU	12.0 - 28.0	UNDILUTED	NA	NA	2/i1SR03370	2015-09-14 15:29:00	2015-09-08 15:54:00	CSC	CSC	54938UI00	6450	2015-06-30	2018-12-05	2015-07-15	2015-12-20
F244/1	hsTnIHigh	hsTnI	level.3	54247UI00	hsTnI	620	15910.5	838591 RLU	9000.0 - 21000.0	UNDILUTED	NA	NA	2/i1SR03370	2015-09-14 13:05:00	2015-09-08 15:54:00	CSC	CSC	54938UI00	6450	2015-06-30	2018-12-05	2015-07-15	2015-12-20
F243/5	hsTnIMedium	hsTnI	level.2	54247UI00	hsTnI	620	211.1	12631 RLU	120.0 - 280.0	UNDILUTED	NA	NA	2/i1SR03370	2015-09-14 13:04:00	2015-09-08 15:54:00	CSC	CSC	54938UI00	6450	2015-06-30	2018-12-05	2015-07-15	2015-12-20
F243/4	hsTnILow	hsTnI	level.1	54247UI00	hsTnI	620	22.7	1484 RLU	12.0 - 28.0	UNDILUTED	NA	NA	2/i1SR03370	2015-09-14 13:03:00	2015-09-08 15:54:00	CSC	CSC	54938UI00	6450	2015-06-30	2018-12-05	2015-07-15	2015-12-20
F243/3	hsTnIHigh	hsTnI	level.3	54247UI00	hsTnI	620	15934	839691 RLU	9000.0 - 21000.0	UNDILUTED	NA	NA	2/i1SR03370	2015-09-14 13:03:00	2015-09-08 15:54:00	CSC	CSC	54938UI00	6450	2015-06-30	2018-12-05	2015-07-15	2015-12-20
F243/2	hsTnIMedium	hsTnI	level.2	54247UI00	hsTnI	620	208.6	12484 RLU	120.0 - 280.0	UNDILUTED	NA	NA	2/i1SR03370	2015-09-14 13:01:00	2015-09-08 15:54:00	CSC	CSC	54938UI00	6450	2015-06-30	2018-12-05	2015-07-15	2015-12-20
F243/1	hsTnILow	hsTnI	level.1	54247UI00	hsTnI	620	23.5	1531 RLU	12.0 - 28.0	UNDILUTED	NA	NA	2/i1SR03370	2015-09-14 13:00:00	2015-09-08 15:54:00	CSC	CSC	54938UI00	6450	2015-06-30	2018-12-05	2015-07-15	2015-12-20
F243/5	hsTnIMedium	hsTnI	level.2	54247UI00	hsTnI	620	227.1	13580 RLU	120.0 - 280.0	UNDILUTED	NA	R	2/i1SR03370	2015-09-14 12:39:00	2015-09-08 15:54:00	CSC	CSC	54938UI00	6450	2015-06-30	2018-12-05	2015-07-15	2015-12-20
F244/1	hsTnIHigh	hsTnI	level.3	54247UI00	hsTnI	620	16079.9	846505 RLU	9000.0 - 21000.0	UNDILUTED	NA	NA	2/i1SR03370	2015-09-14 11:43:00	2015-09-08 15:54:00	CSC	CSC	54938UI00	6450	2015-06-30	2018-12-05	2015-07-15	2015-12-20
F243/4	hsTnILow	hsTnI	level.1	54247UI00	hsTnI	620	21.4	1410 RLU	12.0 - 28.0	UNDILUTED	NA	NA	2/i1SR03370	2015-09-14 11:42:00	2015-09-08 15:54:00	CSC	CSC	54938UI00	6450	2015-06-30	2018-12-05	2015-07-15	2015-12-20
F243/3	hsTnIHigh	hsTnI	level.3	54247UI00	hsTnI	620	15672.7	827453 RLU	9000.0 - 21000.0	UNDILUTED	NA	NA	2/i1SR03370	2015-09-14 11:39:00	2015-09-08 15:54:00	CSC	CSC	54938UI00	6450	2015-06-30	2018-12-05	2015-07-15	2015-12-20
F243/2	hsTnIMedium	hsTnI	level.2	54247UI00	hsTnI	620	211.7	12666 RLU	120.0 - 280.0	UNDILUTED	NA	NA	2/i1SR03370	2015-09-14 11:38:00	2015-09-08 15:54:00	CSC	CSC	54938UI00	6450	2015-06-30	2018-12-05	2015-07-15	2015-12-20
F243/1	hsTnILow	hsTnI	level.1	54247UI00	hsTnI	620	22.6	1479 RLU	12.0 - 28.0	UNDILUTED	NA	NA	2/i1SR03370	2015-09-14 11:37:00	2015-09-08 15:54:00	CSC	CSC	54938UI00	6450	2015-06-30	2018-12-05	2015-07-15	2015-12-20
F244/1	hsTnIHigh	hsTnI	level.3	54247UI00	hsTnI	620	16046.5	844948 RLU	9000.0 - 21000.0	UNDILUTED	NA	NA	2/i1SR03370	2015-09-14 10:26:00	2015-09-08 15:54:00	CSC	CSC	54938UI00	6450	2015-06-30	2018-12-05	2015-07-15	2015-12-20
F243/5	hsTnIMedium	hsTnI	level.2	54247UI00	hsTnI	620	210.8	12615 RLU	120.0 - 280.0	UNDILUTED	NA	NA	2/i1SR03370	2015-09-14 10:25:00	2015-09-08 15:54:00	CSC	CSC	54938UI00	6450	2015-06-30	2018-12-05	2015-07-15	2015-12-20
F243/4	hsTnILow	hsTnI	level.1	54247UI00	hsTnI	620	22.9	1496 RLU	12.0 - 28.0	UNDILUTED	NA	NA	2/i1SR03370	2015-09-14 10:24:00	2015-09-08 15:54:00	CSC	CSC	54938UI00	6450	2015-06-30	2018-12-05	2015-07-15	2015-12-20
F243/3	hsTnIHigh	hsTnI	level.3	54247UI00	hsTnI	620	15789.3	832920 RLU	9000.0 - 21000.0	UNDILUTED	NA	NA	2/i1SR03370	2015-09-14 10:22:00	2015-09-08 15:54:00	CSC	CSC	54938UI00	6450	2015-06-30	2018-12-05	2015-07-15	2015-12-20
F243/2	hsTnIMedium	hsTnI	level.2	54247UI00	hsTnI	620	208.4	12472 RLU	120.0 - 280.0	UNDILUTED	NA	NA	2/i1SR03370	2015-09-14 10:21:00	2015-09-08 15:54:00	CSC	CSC	54938UI00	6450	2015-06-30	2018-12-05	2015-07-15	2015-12-20
F243/1	hsTnILow	hsTnI	level.1	54247UI00	hsTnI	620	23.4	1527 RLU	12.0 - 28.0	UNDILUTED	NA	NA	2/i1SR03370	2015-09-14 10:19:00	2015-09-08 15:54:00	CSC	CSC	54938UI00	6450	2015-06-30	2018-12-05	2015-07-15	2015-12-20
F252/1	hsTnIHigh	hsTnI	level.3	54247UI00	hsTnI	620	15751.8	831162 RLU	9000.0 - 21000.0	UNDILUTED	NA	NA	2/i1SR03370	2015-09-11 15:35:00	2015-09-08 15:54:00	CSC	CSC	54938UI00	6450	2015-06-30	2018-12-05	2015-07-15	2015-12-20
F251/5	hsTnIMedium	hsTnI	level.2	54247UI00	hsTnI	620	207.9	12441 RLU	120.0 - 280.0	UNDILUTED	NA	NA	2/i1SR03370	2015-09-11 15:34:00	2015-09-08 15:54:00	CSC	CSC	54938UI00	6450	2015-06-30	2018-12-05	2015-07-15	2015-12-20
F251/4	hsTnILow	hsTnI	level.1	54247UI00	hsTnI	620	22.1	1452 RLU	12.0 - 28.0	UNDILUTED	NA	NA	2/i1SR03370	2015-09-11 15:33:00	2015-09-08 15:54:00	CSC	CSC	54938UI00	6450	2015-06-30	2018-12-05	2015-07-15	2015-12-20
F251/3	hsTnIHigh	hsTnI	level.3	54247UI00	hsTnI	620	16328.7	858091 RLU	9000.0 - 21000.0	UNDILUTED	NA	NA	2/i1SR03370	2015-09-11 15:30:00	2015-09-08 15:54:00	CSC	CSC	54938UI00	6450	2015-06-30	2018-12-05	2015-07-15	2015-12-20
F251/2	hsTnIMedium	hsTnI	level.2	54247UI00	hsTnI	620	208.3	12468 RLU	120.0 - 280.0	UNDILUTED	NA	NA	2/i1SR03370	2015-09-11 15:26:00	2015-09-08 15:54:00	CSC	CSC	54938UI00	6450	2015-06-30	2018-12-05	2015-07-15	2015-12-20
F251/1	hsTnILow	hsTnI	level.1	54247UI00	hsTnI	620	21.9	1438 RLU	12.0 - 28.0	UNDILUTED	NA	NA	2/i1SR03370	2015-09-11 15:25:00	2015-09-08 15:54:00	CSC	CSC	54938UI00	6450	2015-06-30	2018-12-05	2015-07-15	2015-12-20
F244/1	hsTnIHigh	hsTnI	level.3	54247UI00	hsTnI	620	15831.2	834880 RLU	9000.0 - 21000.0	UNDILUTED	NA	NA	2/i1SR03370	2015-09-11 14:30:00	2015-09-08 15:54:00	CSC	CSC	54938UI00	6450	2015-06-30	2018-12-05	2015-07-15	2015-12-20
F243/5	hsTnIMedium	hsTnI	level.2	54247UI00	hsTnI	620	207.1	12394 RLU	120.0 - 280.0	UNDILUTED	NA	NA	2/i1SR03370	2015-09-11 14:30:00	2015-09-08 15:54:00	CSC	CSC	54938UI00	6450	2015-06-30	2018-12-05	2015-07-15	2015-12-20
F243/4	hsTnILow	hsTnI	level.1	54247UI00	hsTnI	620	23.3	1522 RLU	12.0 - 28.0	UNDILUTED	NA	NA	2/i1SR03370	2015-09-11 14:29:00	2015-09-08 15:54:00	CSC	CSC	54938UI00	6450	2015-06-30	2018-12-05	2015-07-15	2015-12-20
F243/3	hsTnIHigh	hsTnI	level.3	54247UI00	hsTnI	620	16049.4	845080 RLU	9000.0 - 21000.0	UNDILUTED	NA	NA	2/i1SR03370	2015-09-11 14:26:00	2015-09-08 15:54:00	CSC	CSC	54938UI00	6450	2015-06-30	2018-12-05	2015-07-15	2015-12-20
F243/2	hsTnIMedium	hsTnI	level.2	54247UI00	hsTnI	620	206	12328 RLU	120.0 - 280.0	UNDILUTED	NA	NA	2/i1SR03370	2015-09-11 14:25:00	2015-09-08 15:54:00	CSC	CSC	54938UI00	6450	2015-06-30	2018-12-05	2015-07-15	2015-12-20
F243/1	hsTnILow	hsTnI	level.1	54247UI00	hsTnI	620	23.4	1524 RLU	12.0 - 28.0	UNDILUTED	NA	NA	2/i1SR03370	2015-09-11 14:24:00	2015-09-08 15:54:00	CSC	CSC	54938UI00	6450	2015-06-30	2018-12-05	2015-07-15	2015-12-20
F250/1	hsTnIHigh	hsTnI	level.3	54247UI00	hsTnI	620	15697.2	828600 RLU	9000.0 - 21000.0	UNDILUTED	NA	NA	2/i1SR03370	2015-09-11 12:38:00	2015-09-08 15:54:00	CSC	CSC	54938UI00	6450	2015-06-30	2018-12-05	2015-07-15	2015-12-20
F249/5	hsTnIMedium	hsTnI	level.2	54247UI00	hsTnI	620	203.1	12161 RLU	120.0 - 280.0	UNDILUTED	NA	NA	2/i1SR03370	2015-09-11 12:37:00	2015-09-08 15:54:00	CSC	CSC	54938UI00	6450	2015-06-30	2018-12-05	2015-07-15	2015-12-20
F249/4	hsTnILow	hsTnI	level.1	54247UI00	hsTnI	620	22.9	1494 RLU	12.0 - 28.0	UNDILUTED	NA	NA	2/i1SR03370	2015-09-11 12:33:00	2015-09-08 15:54:00	CSC	CSC	54938UI00	6450	2015-06-30	2018-12-05	2015-07-15	2015-12-20
F249/3	hsTnIHigh	hsTnI	level.3	54247UI00	hsTnI	620	15922.2	839141 RLU	9000.0 - 21000.0	UNDILUTED	NA	NA	2/i1SR03370	2015-09-11 12:32:00	2015-09-08 15:54:00	CSC	CSC	54938UI00	6450	2015-06-30	2018-12-05	2015-07-15	2015-12-20
F249/2	hsTnIMedium	hsTnI	level.2	54247UI00	hsTnI	620	205.4	12295 RLU	120.0 - 280.0	UNDILUTED	NA	NA	2/i1SR03370	2015-09-11 12:29:00	2015-09-08 15:54:00	CSC	CSC	54938UI00	6450	2015-06-30	2018-12-05	2015-07-15	2015-12-20
F249/1	hsTnILow	hsTnI	level.1	54247UI00	hsTnI	620	23	1501 RLU	12.0 - 28.0	UNDILUTED	NA	NA	2/i1SR03370	2015-09-11 12:28:00	2015-09-08 15:54:00	CSC	CSC	54938UI00	6450	2015-06-30	2018-12-05	2015-07-15	2015-12-20
F244/1	hsTnIHigh	hsTnI	level.3	54247UI00	hsTnI	620	15738.3	830529 RLU	9000.0 - 21000.0	UNDILUTED	NA	NA	2/i1SR03370	2015-09-11 12:07:00	2015-09-08 15:54:00	CSC	CSC	54938UI00	6450	2015-06-30	2018-12-05	2015-07-15	2015-12-20
F243/5	hsTnIMedium	hsTnI	level.2	54247UI00	hsTnI	620	202.6	12130 RLU	120.0 - 280.0	UNDILUTED	NA	NA	2/i1SR03370	2015-09-11 12:06:00	2015-09-08 15:54:00	CSC	CSC	54938UI00	6450	2015-06-30	2018-12-05	2015-07-15	2015-12-20
F243/4	hsTnILow	hsTnI	level.1	54247UI00	hsTnI	620	23.8	1553 RLU	12.0 - 28.0	UNDILUTED	NA	NA	2/i1SR03370	2015-09-11 12:06:00	2015-09-08 15:54:00	CSC	CSC	54938UI00	6450	2015-06-30	2018-12-05	2015-07-15	2015-12-20
F243/3	hsTnIHigh	hsTnI	level.3	54247UI00	hsTnI	620	15331.1	811385 RLU	9000.0 - 21000.0	UNDILUTED	NA	NA	2/i1SR03370	2015-09-11 12:05:00	2015-09-08 15:54:00	CSC	CSC	54938UI00	6450	2015-06-30	2018-12-05	2015-07-15	2015-12-20
F243/2	hsTnIMedium	hsTnI	level.2	54247UI00	hsTnI	620	207.3	12405 RLU	120.0 - 280.0	UNDILUTED	NA	NA	2/i1SR03370	2015-09-11 12:04:00	2015-09-08 15:54:00	CSC	CSC	54938UI00	6450	2015-06-30	2018-12-05	2015-07-15	2015-12-20
F243/1	hsTnILow	hsTnI	level.1	54247UI00	hsTnI	620	23	1502 RLU	12.0 - 28.0	UNDILUTED	NA	NA	2/i1SR03370	2015-09-11 12:03:00	2015-09-08 15:54:00	CSC	CSC	54938UI00	6450	2015-06-30	2018-12-05	2015-07-15	2015-12-20
F244/1	hsTnIHigh	hsTnI	level.3	54247UI00	hsTnI	620	16036.3	844469 RLU	9000.0 - 21000.0	UNDILUTED	NA	NA	2/i1SR03370	2015-09-10 16:07:00	2015-09-08 15:54:00	CSC	CSC	54938UI00	6450	2015-06-30	2018-12-05	2015-07-15	2015-12-20
F243/5	hsTnIMedium	hsTnI	level.2	54247UI00	hsTnI	620	209.3	12528 RLU	120.0 - 280.0	UNDILUTED	NA	NA	2/i1SR03370	2015-09-10 16:06:00	2015-09-08 15:54:00	CSC	CSC	54938UI00	6450	2015-06-30	2018-12-05	2015-07-15	2015-12-20
F243/4	hsTnILow	hsTnI	level.1	54247UI00	hsTnI	620	21.9	1440 RLU	12.0 - 28.0	UNDILUTED	NA	NA	2/i1SR03370	2015-09-10 16:05:00	2015-09-08 15:54:00	CSC	CSC	54938UI00	6450	2015-06-30	2018-12-05	2015-07-15	2015-12-20
F243/3	hsTnIHigh	hsTnI	level.3	54247UI00	hsTnI	620	15880.2	837173 RLU	9000.0 - 21000.0	UNDILUTED	NA	NA	2/i1SR03370	2015-09-10 16:03:00	2015-09-08 15:54:00	CSC	CSC	54938UI00	6450	2015-06-30	2018-12-05	2015-07-15	2015-12-20
F243/2	hsTnIMedium	hsTnI	level.2	54247UI00	hsTnI	620	203.5	12180 RLU	120.0 - 280.0	UNDILUTED	NA	NA	2/i1SR03370	2015-09-10 16:02:00	2015-09-08 15:54:00	CSC	CSC	54938UI00	6450	2015-06-30	2018-12-05	2015-07-15	2015-12-20
F243/1	hsTnILow	hsTnI	level.1	54247UI00	hsTnI	620	23.4	1528 RLU	12.0 - 28.0	UNDILUTED	NA	NA	2/i1SR03370	2015-09-10 16:00:00	2015-09-08 15:54:00	CSC	CSC	54938UI00	6450	2015-06-30	2018-12-05	2015-07-15	2015-12-20
F247/1	hsTnIMedium	hsTnI	level.2	54247UI00	hsTnI	620	219.4	13122 RLU	120.0 - 280.0	UNDILUTED	NA	NA	2/i1SR03370	2015-09-10 15:24:00	2015-09-08 15:54:00	CSC	CSC	54938UI00	6450	2015-06-30	2018-12-05	2015-07-15	2015-12-20
F244/1	hsTnIHigh	hsTnI	level.3	54247UI00	hsTnI	620	15513.6	819977 RLU	9000.0 - 21000.0	UNDILUTED	NA	NA	2/i1SR03370	2015-09-10 15:06:00	2015-09-08 15:54:00	CSC	CSC	54938UI00	6450	2015-06-30	2018-12-05	2015-07-15	2015-12-20
F243/5	hsTnIMedium	hsTnI	level.2	54247UI00	hsTnI	620	210.8	12613 RLU	120.0 - 280.0	UNDILUTED	NA	NA	2/i1SR03370	2015-09-10 15:05:00	2015-09-08 15:54:00	CSC	CSC	54938UI00	6450	2015-06-30	2018-12-05	2015-07-15	2015-12-20
F243/4	hsTnILow	hsTnI	level.1	54247UI00	hsTnI	620	23.3	1522 RLU	12.0 - 28.0	UNDILUTED	NA	NA	2/i1SR03370	2015-09-10 15:04:00	2015-09-08 15:54:00	CSC	CSC	54938UI00	6450	2015-06-30	2018-12-05	2015-07-15	2015-12-20
F243/3	hsTnIHigh	hsTnI	level.3	54247UI00	hsTnI	620	15976.8	841691 RLU	9000.0 - 21000.0	UNDILUTED	NA	NA	2/i1SR03370	2015-09-10 15:01:00	2015-09-08 15:54:00	CSC	CSC	54938UI00	6450	2015-06-30	2018-12-05	2015-07-15	2015-12-20
F243/2	hsTnIMedium	hsTnI	level.2	54247UI00	hsTnI	620	209.1	12513 RLU	120.0 - 280.0	UNDILUTED	NA	C	2/i1SR03370	2015-09-10 15:01:00	2015-09-08 15:54:00	CSC	CSC	54938UI00	6450	2015-06-30	2018-12-05	2015-07-15	2015-12-20
F243/1	hsTnILow	hsTnI	level.1	54247UI00	hsTnI	620	21.5	1416 RLU	12.0 - 28.0	UNDILUTED	NA	NA	2/i1SR03370	2015-09-10 14:59:00	2015-09-08 15:54:00	CSC	CSC	54938UI00	6450	2015-06-30	2018-12-05	2015-07-15	2015-12-20
F244/1	hsTnIHigh	hsTnI	level.3	54247UI00	hsTnI	620	15467.2	817794 RLU	9000.0 - 21000.0	UNDILUTED	NA	NA	2/i1SR03370	2015-09-10 12:54:00	2015-09-08 15:54:00	CSC	CSC	54938UI00	6450	2015-06-30	2018-12-05	2015-07-15	2015-12-20
F243/4	hsTnILow	hsTnI	level.1	54247UI00	hsTnI	620	20.7	1365 RLU	12.0 - 28.0	UNDILUTED	NA	NA	2/i1SR03370	2015-09-10 12:52:00	2015-09-08 15:54:00	CSC	CSC	54938UI00	6450	2015-06-30	2018-12-05	2015-07-15	2015-12-20
F243/3	hsTnIHigh	hsTnI	level.3	54247UI00	hsTnI	620	15623.5	825143 RLU	9000.0 - 21000.0	UNDILUTED	NA	NA	2/i1SR03370	2015-09-10 12:50:00	2015-09-08 15:54:00	CSC	CSC	54938UI00	6450	2015-06-30	2018-12-05	2015-07-15	2015-12-20
F243/2	hsTnIMedium	hsTnI	level.2	54247UI00	hsTnI	620	197.8	11847 RLU	120.0 - 280.0	UNDILUTED	NA	NA	2/i1SR03370	2015-09-10 12:49:00	2015-09-08 15:54:00	CSC	CSC	54938UI00	6450	2015-06-30	2018-12-05	2015-07-15	2015-12-20
F243/1	hsTnILow	hsTnI	level.1	54247UI00	hsTnI	620	22.2	1456 RLU	12.0 - 28.0	UNDILUTED	NA	NA	2/i1SR03370	2015-09-10 12:47:00	2015-09-08 15:54:00	CSC	CSC	54938UI00	6450	2015-06-30	2018-12-05	2015-07-15	2015-12-20
F244/1	hsTnIHigh	hsTnI	level.3	54247UI00	hsTnI	620	15437.6	816404 RLU	9000.0 - 21000.0	UNDILUTED	NA	NA	2/i1SR03370	2015-09-10 11:21:00	2015-09-08 15:54:00	CSC	CSC	54938UI00	6450	2015-06-30	2018-12-05	2015-07-15	2015-12-20
F243/5	hsTnIMedium	hsTnI	level.2	54247UI00	hsTnI	620	202.5	12121 RLU	120.0 - 280.0	UNDILUTED	NA	NA	2/i1SR03370	2015-09-10 11:21:00	2015-09-08 15:54:00	CSC	CSC	54938UI00	6450	2015-06-30	2018-12-05	2015-07-15	2015-12-20
F243/4	hsTnILow	hsTnI	level.1	54247UI00	hsTnI	620	20.9	1376 RLU	12.0 - 28.0	UNDILUTED	NA	NA	2/i1SR03370	2015-09-10 11:20:00	2015-09-08 15:54:00	CSC	CSC	54938UI00	6450	2015-06-30	2018-12-05	2015-07-15	2015-12-20
F243/3	hsTnIHigh	hsTnI	level.3	54247UI00	hsTnI	620	15919.2	838999 RLU	9000.0 - 21000.0	UNDILUTED	NA	NA	2/i1SR03370	2015-09-10 11:17:00	2015-09-08 15:54:00	CSC	CSC	54938UI00	6450	2015-06-30	2018-12-05	2015-07-15	2015-12-20
F243/2	hsTnIMedium	hsTnI	level.2	54247UI00	hsTnI	620	201.3	12051 RLU	120.0 - 280.0	UNDILUTED	NA	NA	2/i1SR03370	2015-09-10 11:16:00	2015-09-08 15:54:00	CSC	CSC	54938UI00	6450	2015-06-30	2018-12-05	2015-07-15	2015-12-20
F243/1	hsTnILow	hsTnI	level.1	54247UI00	hsTnI	620	22.2	1457 RLU	12.0 - 28.0	UNDILUTED	NA	NA	2/i1SR03370	2015-09-10 11:15:00	2015-09-08 15:54:00	CSC	CSC	54938UI00	6450	2015-06-30	2018-12-05	2015-07-15	2015-12-20

## Sheet: i2000SR Results (27-11-2019)
C_P	SID	CONTROL_NAME	CONTROL_LEVEL	CONTROL_LOT	ASSAY	ASSAY_NUMBER	RESULT	INSTRUMENT_RESPONSE	CONTROL_RANGE	DILUTION	CODES	MODULE_SN	DATE_TIME_COMPLETED	DATE_TIME_OF_CAL	OPERATOR_ID	RELEASED_BY	REAGENT_LOT	REAGENT_S_N	CONTROL_MANUFACTURE_DATE	CONTROL_EXPIRY_DATE	ASSAY_MANUFACTURE_DATE	ASSAY_EXPIRY_DATE	CALIBRATION_AGE	CONTROL_AGE	REAGENTS_AGE
F261/3	hsTnIHigh	hsTnI	level.3	04915UI00	hsTnI	620	16087.7	790753 RLU	9000.0 - 21000.0	UNDILUTED	NA	1/iSR05053	2019-08-19 10:29:00	2019-08-12 15:36:00	CSC	CSC	06388UI00	319	2019-06-19	2019-12-04	2019-07-22	2020-01-08	6.78681	61.4368	28.4368
F261/3	hsTnIHigh	hsTnI	level.3	04915UI00	hsTnI	620	15740.4	775695 RLU	9000.0 - 21000.0	UNDILUTED	NA	1/iSR05053	2019-08-19 10:29:00	2019-08-12 15:36:00	CSC	CSC	06388UI00	319	2019-06-19	2019-12-04	2019-07-22	2020-01-08	6.78681	61.4368	28.4368
F261/2	hsTnIMed	hsTnI	level.2	04915UI00	hsTnI	620	195.3	11885 RLU	120.0 - 280.0	UNDILUTED	NA	1/iSR05053	2019-08-19 10:29:00	2019-08-12 15:36:00	CSC	CSC	06388UI00	319	2019-06-19	2019-12-04	2019-07-22	2020-01-08	6.78681	61.4368	28.4368
F261/2	hsTnIMed	hsTnI	level.2	04915UI00	hsTnI	620	193.7	11791 RLU	120.0 - 280.0	UNDILUTED	NA	1/iSR05053	2019-08-19 10:28:00	2019-08-12 15:36:00	CSC	CSC	06388UI00	319	2019-06-19	2019-12-04	2019-07-22	2020-01-08	6.78611	61.4361	28.4361
F261/1	hsTnILow	hsTnI	level.1	04915UI00	hsTnI	620	18.7	1304 RLU	12.0 - 28.0	UNDILUTED	NA	1/iSR05053	2019-08-19 10:28:00	2019-08-12 15:36:00	CSC	CSC	06388UI00	319	2019-06-19	2019-12-04	2019-07-22	2020-01-08	6.78611	61.4361	28.4361
F261/1	hsTnILow	hsTnI	level.1	04915UI00	hsTnI	620	19.3	1340 RLU	12.0 - 28.0	UNDILUTED	NA	1/iSR05053	2019-08-19 10:28:00	2019-08-12 15:36:00	CSC	CSC	06388UI00	319	2019-06-19	2019-12-04	2019-07-22	2020-01-08	6.78611	61.4361	28.4361
F262/3	hsTnIHigh	hsTnI	level.3	04915UI00	hsTnI	620	15683.4	773216 RLU	9000.0 - 21000.0	UNDILUTED	NA	1/iSR05053	2019-08-16 11:02:00	2019-08-12 15:36:00	CSC	CSC	06388UI00	319	2019-06-19	2019-12-04	2019-07-22	2020-01-08	3.80972	58.4597	25.4597
F262/3	hsTnIHigh	hsTnI	level.3	04915UI00	hsTnI	620	15804.6	778483 RLU	9000.0 - 21000.0	UNDILUTED	NA	1/iSR05053	2019-08-16 11:02:00	2019-08-12 15:36:00	CSC	CSC	06388UI00	319	2019-06-19	2019-12-04	2019-07-22	2020-01-08	3.80972	58.4597	25.4597
F262/2	hsTnIMed	hsTnI	level.2	04915UI00	hsTnI	620	201	12220 RLU	120.0 - 280.0	UNDILUTED	NA	1/iSR05053	2019-08-16 11:01:00	2019-08-12 15:36:00	CSC	CSC	06388UI00	319	2019-06-19	2019-12-04	2019-07-22	2020-01-08	3.80903	58.459	25.459
F262/2	hsTnIMed	hsTnI	level.2	04915UI00	hsTnI	620	196.4	11950 RLU	120.0 - 280.0	UNDILUTED	NA	1/iSR05053	2019-08-16 11:01:00	2019-08-12 15:36:00	CSC	CSC	06388UI00	319	2019-06-19	2019-12-04	2019-07-22	2020-01-08	3.80903	58.459	25.459
F262/1	hsTnILow	hsTnI	level.1	04915UI00	hsTnI	620	17.8	1251 RLU	12.0 - 28.0	UNDILUTED	NA	1/iSR05053	2019-08-16 11:01:00	2019-08-12 15:36:00	CSC	CSC	06388UI00	319	2019-06-19	2019-12-04	2019-07-22	2020-01-08	3.80903	58.459	25.459
F262/1	hsTnILow	hsTnI	level.1	04915UI00	hsTnI	620	18.6	1299 RLU	12.0 - 28.0	UNDILUTED	NA	1/iSR05053	2019-08-16 11:00:00	2019-08-12 15:36:00	CSC	CSC	06388UI00	319	2019-06-19	2019-12-04	2019-07-22	2020-01-08	3.80833	58.4583	25.4583
F261/3	hsTnIHigh	hsTnI	level.3	04915UI00	hsTnI	620	15110.2	748191 RLU	9000.0 - 21000.0	UNDILUTED	NA	1/iSR05053	2019-08-15 10:03:00	2019-08-12 15:36:00	CSC	CSC	06388UI00	351	2019-06-19	2019-12-04	2019-07-22	2020-01-08	2.76875	57.4188	24.4187
F261/3	hsTnIHigh	hsTnI	level.3	04915UI00	hsTnI	620	15474.9	764134 RLU	9000.0 - 21000.0	UNDILUTED	NA	1/iSR05053	2019-08-15 10:03:00	2019-08-12 15:36:00	CSC	CSC	06388UI00	351	2019-06-19	2019-12-04	2019-07-22	2020-01-08	2.76875	57.4188	24.4187
F261/2	hsTnIMed	hsTnI	level.2	04915UI00	hsTnI	620	191.9	11687 RLU	120.0 - 280.0	UNDILUTED	NA	1/iSR05053	2019-08-15 10:02:00	2019-08-12 15:36:00	CSC	CSC	06388UI00	351	2019-06-19	2019-12-04	2019-07-22	2020-01-08	2.76806	57.4181	24.4181
F261/2	hsTnIMed	hsTnI	level.2	04915UI00	hsTnI	620	183.9	11216 RLU	120.0 - 280.0	UNDILUTED	NA	1/iSR05053	2019-08-15 10:02:00	2019-08-12 15:36:00	CSC	CSC	06388UI00	351	2019-06-19	2019-12-04	2019-07-22	2020-01-08	2.76806	57.4181	24.4181
F261/1	hsTnILow	hsTnI	level.1	04915UI00	hsTnI	620	18.3	1281 RLU	12.0 - 28.0	UNDILUTED	NA	1/iSR05053	2019-08-15 10:02:00	2019-08-12 15:36:00	CSC	CSC	06388UI00	351	2019-06-19	2019-12-04	2019-07-22	2020-01-08	2.76806	57.4181	24.4181
F261/1	hsTnILow	hsTnI	level.1	04915UI00	hsTnI	620	19.3	1343 RLU	12.0 - 28.0	UNDILUTED	NA	1/iSR05053	2019-08-15 10:02:00	2019-08-12 15:36:00	CSC	CSC	06388UI00	351	2019-06-19	2019-12-04	2019-07-22	2020-01-08	2.76806	57.4181	24.4181
F261/3	hsTnIHigh	hsTnI	level.3	04915UI00	hsTnI	620	15541.8	767050 RLU	9000.0 - 21000.0	UNDILUTED	NA	1/iSR05053	2019-08-14 10:23:00	2019-08-12 15:36:00	CSC	CSC	06388UI00	351	2019-06-19	2019-12-04	2019-07-22	2020-01-08	1.78264	56.4326	23.4326
F261/3	hsTnIHigh	hsTnI	level.3	04915UI00	hsTnI	620	15517.7	766003 RLU	9000.0 - 21000.0	UNDILUTED	NA	1/iSR05053	2019-08-14 10:22:00	2019-08-12 15:36:00	CSC	CSC	06388UI00	351	2019-06-19	2019-12-04	2019-07-22	2020-01-08	1.78194	56.4319	23.4319
F261/2	hsTnIMed	hsTnI	level.2	04915UI00	hsTnI	620	195.8	11914 RLU	120.0 - 280.0	UNDILUTED	NA	1/iSR05053	2019-08-14 10:22:00	2019-08-12 15:36:00	CSC	CSC	06388UI00	351	2019-06-19	2019-12-04	2019-07-22	2020-01-08	1.78194	56.4319	23.4319
F261/2	hsTnIMed	hsTnI	level.2	04915UI00	hsTnI	620	195.7	11910 RLU	120.0 - 280.0	UNDILUTED	NA	1/iSR05053	2019-08-14 10:22:00	2019-08-12 15:36:00	CSC	CSC	06388UI00	351	2019-06-19	2019-12-04	2019-07-22	2020-01-08	1.78194	56.4319	23.4319
F261/1	hsTnILow	hsTnI	level.1	04915UI00	hsTnI	620	20.3	1404 RLU	12.0 - 28.0	UNDILUTED	NA	1/iSR05053	2019-08-14 10:21:00	2019-08-12 15:36:00	CSC	CSC	06388UI00	351	2019-06-19	2019-12-04	2019-07-22	2020-01-08	1.78125	56.4312	23.4312
F261/1	hsTnILow	hsTnI	level.1	04915UI00	hsTnI	620	18.5	1293 RLU	12.0 - 28.0	UNDILUTED	NA	1/iSR05053	2019-08-14 10:21:00	2019-08-12 15:36:00	CSC	CSC	06388UI00	351	2019-06-19	2019-12-04	2019-07-22	2020-01-08	1.78125	56.4312	23.4312
Y942/3	hsTnIHigh	hsTnI	level.3	04915UI00	hsTnI	620	15069.7	770163 RLU	9000.0 - 21000.0	UNDILUTED	NA	1/iSR05053	2019-08-13 10:12:00	2019-07-23 15:38:00	CSC	CSC	05246UI00	340	2019-06-19	2019-12-04	2019-07-03	2019-12-08	20.7736	55.425	41.425
Y942/3	hsTnIHigh	hsTnI	level.3	04915UI00	hsTnI	620	15176.8	774945 RLU	9000.0 - 21000.0	UNDILUTED	NA	1/iSR05053	2019-08-13 10:11:00	2019-07-23 15:38:00	CSC	CSC	05246UI00	340	2019-06-19	2019-12-04	2019-07-03	2019-12-08	20.7729	55.4243	41.4243
Y942/2	hsTnIMed	hsTnI	level.2	04915UI00	hsTnI	620	196.1	12144 RLU	120.0 - 280.0	UNDILUTED	NA	1/iSR05053	2019-08-13 10:11:00	2019-07-23 15:38:00	CSC	CSC	05246UI00	340	2019-06-19	2019-12-04	2019-07-03	2019-12-08	20.7729	55.4243	41.4243
Y942/2	hsTnIMed	hsTnI	level.2	04915UI00	hsTnI	620	194.2	12028 RLU	120.0 - 280.0	UNDILUTED	NA	1/iSR05053	2019-08-13 10:11:00	2019-07-23 15:38:00	CSC	CSC	05246UI00	340	2019-06-19	2019-12-04	2019-07-03	2019-12-08	20.7729	55.4243	41.4243
Y942/1	hsTnILow	hsTnI	level.1	04915UI00	hsTnI	620	17.9	1277 RLU	12.0 - 28.0	UNDILUTED	NA	1/iSR05053	2019-08-13 10:10:00	2019-07-23 15:38:00	CSC	CSC	05246UI00	340	2019-06-19	2019-12-04	2019-07-03	2019-12-08	20.7722	55.4236	41.4236
Y942/1	hsTnILow	hsTnI	level.1	04915UI00	hsTnI	620	18.6	1325 RLU	12.0 - 28.0	UNDILUTED	NA	1/iSR05053	2019-08-13 10:10:00	2019-07-23 15:38:00	CSC	CSC	05246UI00	340	2019-06-19	2019-12-04	2019-07-03	2019-12-08	20.7722	55.4236	41.4236
B935/3	hsTnIHigh	hsTnI	level.3	04915UI00	hsTnI	620	15346.7	782515 RLU	9000.0 - 21000.0	UNDILUTED	NA	1/iSR05053	2019-08-12 10:32:00	2019-07-23 15:38:00	CSC	CSC	05246UI00	340	2019-06-19	2019-12-04	2019-07-03	2019-12-08	19.7875	54.4389	40.4389
B935/3	hsTnIHigh	hsTnI	level.3	04915UI00	hsTnI	620	15147.5	773638 RLU	9000.0 - 21000.0	UNDILUTED	NA	1/iSR05053	2019-08-12 10:32:00	2019-07-23 15:38:00	CSC	CSC	05246UI00	340	2019-06-19	2019-12-04	2019-07-03	2019-12-08	19.7875	54.4389	40.4389
B935/2	hsTnIMed	hsTnI	level.2	04915UI00	hsTnI	620	197.6	12234 RLU	120.0 - 280.0	UNDILUTED	NA	1/iSR05053	2019-08-12 10:32:00	2019-07-23 15:38:00	CSC	CSC	05246UI00	340	2019-06-19	2019-12-04	2019-07-03	2019-12-08	19.7875	54.4389	40.4389
B935/2	hsTnIMed	hsTnI	level.2	04915UI00	hsTnI	620	197	12200 RLU	120.0 - 280.0	UNDILUTED	NA	1/iSR05053	2019-08-12 10:31:00	2019-07-23 15:38:00	CSC	CSC	05246UI00	340	2019-06-19	2019-12-04	2019-07-03	2019-12-08	19.7868	54.4382	40.4382
B935/1	hsTnILow	hsTnI	level.1	04915UI00	hsTnI	620	18.9	1342 RLU	12.0 - 28.0	UNDILUTED	NA	1/iSR05053	2019-08-12 10:31:00	2019-07-23 15:38:00	CSC	CSC	05246UI00	340	2019-06-19	2019-12-04	2019-07-03	2019-12-08	19.7868	54.4382	40.4382
B935/1	hsTnILow	hsTnI	level.1	04915UI00	hsTnI	620	19.1	1352 RLU	12.0 - 28.0	UNDILUTED	NA	1/iSR05053	2019-08-12 10:31:00	2019-07-23 15:38:00	CSC	CSC	05246UI00	340	2019-06-19	2019-12-04	2019-07-03	2019-12-08	19.7868	54.4382	40.4382
F261/3	hsTnIHigh	hsTnI	level.3	04915UI00	hsTnI	620	15022.3	768047 RLU	9000.0 - 21000.0	UNDILUTED	NA	1/iSR05053	2019-08-08 10:47:00	2019-07-23 15:38:00	CSC	CSC	05246UI00	191	2019-06-19	2019-12-04	2019-07-03	2019-12-08	15.7979	50.4493	36.4493
F261/3	hsTnIHigh	hsTnI	level.3	04915UI00	hsTnI	620	15220.9	776914 RLU	9000.0 - 21000.0	UNDILUTED	NA	1/iSR05053	2019-08-08 10:47:00	2019-07-23 15:38:00	CSC	CSC	05246UI00	191	2019-06-19	2019-12-04	2019-07-03	2019-12-08	15.7979	50.4493	36.4493
F261/2	hsTnIMed	hsTnI	level.2	04915UI00	hsTnI	620	196	12135 RLU	120.0 - 280.0	UNDILUTED	NA	1/iSR05053	2019-08-08 10:46:00	2019-07-23 15:38:00	CSC	CSC	05246UI00	191	2019-06-19	2019-12-04	2019-07-03	2019-12-08	15.7972	50.4486	36.4486
F261/2	hsTnIMed	hsTnI	level.2	04915UI00	hsTnI	620	194.3	12037 RLU	120.0 - 280.0	UNDILUTED	NA	1/iSR05053	2019-08-08 10:46:00	2019-07-23 15:38:00	CSC	CSC	05246UI00	191	2019-06-19	2019-12-04	2019-07-03	2019-12-08	15.7972	50.4486	36.4486
F261/1	hsTnILow	hsTnI	level.1	04915UI00	hsTnI	620	18.3	1306 RLU	12.0 - 28.0	UNDILUTED	NA	1/iSR05053	2019-08-08 10:46:00	2019-07-23 15:38:00	CSC	CSC	05246UI00	191	2019-06-19	2019-12-04	2019-07-03	2019-12-08	15.7972	50.4486	36.4486
F261/1	hsTnILow	hsTnI	level.1	04915UI00	hsTnI	620	18.8	1333 RLU	12.0 - 28.0	UNDILUTED	NA	1/iSR05053	2019-08-08 10:45:00	2019-07-23 15:38:00	CSC	CSC	05246UI00	191	2019-06-19	2019-12-04	2019-07-03	2019-12-08	15.7965	50.4479	36.4479
F261/3	hsTnIHigh	hsTnI	level.3	02429UI00	hsTnI	620	15500.4	789343 RLU	9000.0 - 21000.0	UNDILUTED	NA	1/iSR05053	2019-08-07 10:52:00	2019-07-23 15:38:00	CSC	CSC	05246UI00	191	2019-04-09	2019-09-14	2019-07-03	2019-12-08	14.8014	120.453	35.4528
F261/3	hsTnIHigh	hsTnI	level.3	02429UI00	hsTnI	620	15621.7	794722 RLU	9000.0 - 21000.0	UNDILUTED	NA	1/iSR05053	2019-08-07 10:52:00	2019-07-23 15:38:00	CSC	CSC	05246UI00	191	2019-04-09	2019-09-14	2019-07-03	2019-12-08	14.8014	120.453	35.4528
F261/2	hsTnIMed	hsTnI	level.2	02429UI00	hsTnI	620	190.1	11784 RLU	120.0 - 280.0	UNDILUTED	NA	1/iSR05053	2019-08-07 10:51:00	2019-07-23 15:38:00	CSC	CSC	05246UI00	191	2019-04-09	2019-09-14	2019-07-03	2019-12-08	14.8007	120.452	35.4521
F261/2	hsTnIMed	hsTnI	level.2	02429UI00	hsTnI	620	192.7	11938 RLU	120.0 - 280.0	UNDILUTED	NA	1/iSR05053	2019-08-07 10:51:00	2019-07-23 15:38:00	CSC	CSC	05246UI00	191	2019-04-09	2019-09-14	2019-07-03	2019-12-08	14.8007	120.452	35.4521
F261/1	hsTnILow	hsTnI	level.1	02429UI00	hsTnI	620	18.2	1296 RLU	12.0 - 28.0	UNDILUTED	NA	1/iSR05053	2019-08-07 10:51:00	2019-07-23 15:38:00	CSC	CSC	05246UI00	191	2019-04-09	2019-09-14	2019-07-03	2019-12-08	14.8007	120.452	35.4521
F261/1	hsTnILow	hsTnI	level.1	02429UI00	hsTnI	620	18.8	1336 RLU	12.0 - 28.0	UNDILUTED	NA	1/iSR05053	2019-08-07 10:50:00	2019-07-23 15:38:00	CSC	CSC	05246UI00	191	2019-04-09	2019-09-14	2019-07-03	2019-12-08	14.8	120.451	35.4514
F261/3	hsTnIHigh	hsTnI	level.3	02429UI00	hsTnI	620	14691.8	753228 RLU	9000.0 - 21000.0	UNDILUTED	NA	1/iSR05053	2019-08-06 10:37:00	2019-07-23 15:38:00	CSC	CSC	05246UI00	337	2019-04-09	2019-09-14	2019-07-03	2019-12-08	13.791	119.442	34.4424
F261/3	hsTnIHigh	hsTnI	level.3	02429UI00	hsTnI	620	14773.7	756909 RLU	9000.0 - 21000.0	UNDILUTED	NA	1/iSR05053	2019-08-06 10:37:00	2019-07-23 15:38:00	CSC	CSC	05246UI00	337	2019-04-09	2019-09-14	2019-07-03	2019-12-08	13.791	119.442	34.4424
F261/2	hsTnIMed	hsTnI	level.2	02429UI00	hsTnI	620	188.4	11677 RLU	120.0 - 280.0	UNDILUTED	NA	1/iSR05053	2019-08-06 10:37:00	2019-07-23 15:38:00	CSC	CSC	05246UI00	337	2019-04-09	2019-09-14	2019-07-03	2019-12-08	13.791	119.442	34.4424
F261/2	hsTnIMed	hsTnI	level.2	02429UI00	hsTnI	620	185.9	11527 RLU	120.0 - 280.0	UNDILUTED	NA	1/iSR05053	2019-08-06 10:37:00	2019-07-23 15:38:00	CSC	CSC	05246UI00	337	2019-04-09	2019-09-14	2019-07-03	2019-12-08	13.791	119.442	34.4424
F261/1	hsTnILow	hsTnI	level.1	02429UI00	hsTnI	620	18.8	1334 RLU	12.0 - 28.0	UNDILUTED	NA	1/iSR05053	2019-08-06 10:36:00	2019-07-23 15:38:00	CSC	CSC	05246UI00	337	2019-04-09	2019-09-14	2019-07-03	2019-12-08	13.7903	119.442	34.4417
F261/1	hsTnILow	hsTnI	level.1	02429UI00	hsTnI	620	18.8	1334 RLU	12.0 - 28.0	UNDILUTED	NA	1/iSR05053	2019-08-06 10:36:00	2019-07-23 15:38:00	CSC	CSC	05246UI00	337	2019-04-09	2019-09-14	2019-07-03	2019-12-08	13.7903	119.442	34.4417
F261/3	hsTnIHigh	hsTnI	level.3	02429UI00	hsTnI	620	14821.9	759071 RLU	9000.0 - 21000.0	UNDILUTED	NA	1/iSR05053	2019-08-01 10:31:00	2019-07-23 15:38:00	CSC	CSC	05246UI00	337	2019-04-09	2019-09-14	2019-07-03	2019-12-08	8.78681	114.438	29.4382
F261/3	hsTnIHigh	hsTnI	level.3	02429UI00	hsTnI	620	14932.4	764022 RLU	9000.0 - 21000.0	UNDILUTED	NA	1/iSR05053	2019-08-01 10:30:00	2019-07-23 15:38:00	CSC	CSC	05246UI00	337	2019-04-09	2019-09-14	2019-07-03	2019-12-08	8.78611	114.438	29.4375
F261/2	hsTnIMed	hsTnI	level.2	02429UI00	hsTnI	620	192.5	11924 RLU	120.0 - 280.0	UNDILUTED	NA	1/iSR05053	2019-08-01 10:30:00	2019-07-23 15:38:00	CSC	CSC	05246UI00	337	2019-04-09	2019-09-14	2019-07-03	2019-12-08	8.78611	114.438	29.4375
F261/2	hsTnIMed	hsTnI	level.2	02429UI00	hsTnI	620	189.8	11767 RLU	120.0 - 280.0	UNDILUTED	NA	1/iSR05053	2019-08-01 10:30:00	2019-07-23 15:38:00	CSC	CSC	05246UI00	337	2019-04-09	2019-09-14	2019-07-03	2019-12-08	8.78611	114.438	29.4375
F261/1	hsTnILow	hsTnI	level.1	02429UI00	hsTnI	620	17.8	1274 RLU	12.0 - 28.0	UNDILUTED	NA	1/iSR05053	2019-08-01 10:30:00	2019-07-23 15:38:00	CSC	CSC	05246UI00	337	2019-04-09	2019-09-14	2019-07-03	2019-12-08	8.78611	114.438	29.4375
F261/1	hsTnILow	hsTnI	level.1	02429UI00	hsTnI	620	18.7	1329 RLU	12.0 - 28.0	UNDILUTED	NA	1/iSR05053	2019-08-01 10:29:00	2019-07-23 15:38:00	CSC	CSC	05246UI00	337	2019-04-09	2019-09-14	2019-07-03	2019-12-08	8.78542	114.437	29.4368
F261/3	hsTnIHigh	hsTnI	level.3	02429UI00	hsTnI	620	14766.7	756592 RLU	9000.0 - 21000.0	UNDILUTED	NA	1/iSR05053	2019-07-31 10:18:00	2019-07-23 15:38:00	CSC	CSC	05246UI00	339	2019-04-09	2019-09-14	2019-07-03	2019-12-08	7.77778	113.429	28.4292
F261/3	hsTnIHigh	hsTnI	level.3	02429UI00	hsTnI	620	14620.1	750005 RLU	9000.0 - 21000.0	UNDILUTED	NA	1/iSR05053	2019-07-31 10:18:00	2019-07-23 15:38:00	CSC	CSC	05246UI00	339	2019-04-09	2019-09-14	2019-07-03	2019-12-08	7.77778	113.429	28.4292
F261/2	hsTnIMed	hsTnI	level.2	02429UI00	hsTnI	620	188.4	11680 RLU	120.0 - 280.0	UNDILUTED	NA	1/iSR05053	2019-07-31 10:18:00	2019-07-23 15:38:00	CSC	CSC	05246UI00	339	2019-04-09	2019-09-14	2019-07-03	2019-12-08	7.77778	113.429	28.4292
F261/2	hsTnIMed	hsTnI	level.2	02429UI00	hsTnI	620	191.3	11855 RLU	120.0 - 280.0	UNDILUTED	NA	1/iSR05053	2019-07-31 10:17:00	2019-07-23 15:38:00	CSC	CSC	05246UI00	339	2019-04-09	2019-09-14	2019-07-03	2019-12-08	7.77708	113.428	28.4285
F261/1	hsTnILow	hsTnI	level.1	02429UI00	hsTnI	620	18.2	1295 RLU	12.0 - 28.0	UNDILUTED	NA	1/iSR05053	2019-07-31 10:17:00	2019-07-23 15:38:00	CSC	CSC	05246UI00	339	2019-04-09	2019-09-14	2019-07-03	2019-12-08	7.77708	113.428	28.4285
F261/1	hsTnILow	hsTnI	level.1	02429UI00	hsTnI	620	18.3	1307 RLU	12.0 - 28.0	UNDILUTED	NA	1/iSR05053	2019-07-31 10:17:00	2019-07-23 15:38:00	CSC	CSC	05246UI00	339	2019-04-09	2019-09-14	2019-07-03	2019-12-08	7.77708	113.428	28.4285
F261/3	hsTnIHigh	hsTnI	level.3	02429UI00	hsTnI	620	14572.5	747862 RLU	9000.0 - 21000.0	UNDILUTED	NA	1/iSR05053	2019-07-30 10:17:00	2019-07-23 15:38:00	CSC	CSC	05246UI00	339	2019-04-09	2019-09-14	2019-07-03	2019-12-08	6.77708	112.428	27.4285
F261/3	hsTnIHigh	hsTnI	level.3	02429UI00	hsTnI	620	14725.8	754754 RLU	9000.0 - 21000.0	UNDILUTED	NA	1/iSR05053	2019-07-30 10:17:00	2019-07-23 15:38:00	CSC	CSC	05246UI00	339	2019-04-09	2019-09-14	2019-07-03	2019-12-08	6.77708	112.428	27.4285
F261/2	hsTnIMed	hsTnI	level.2	02429UI00	hsTnI	620	188.5	11684 RLU	120.0 - 280.0	UNDILUTED	NA	1/iSR05053	2019-07-30 10:17:00	2019-07-23 15:38:00	CSC	CSC	05246UI00	339	2019-04-09	2019-09-14	2019-07-03	2019-12-08	6.77708	112.428	27.4285
F261/2	hsTnIMed	hsTnI	level.2	02429UI00	hsTnI	620	186.1	11541 RLU	120.0 - 280.0	UNDILUTED	NA	1/iSR05053	2019-07-30 10:16:00	2019-07-23 15:38:00	CSC	CSC	05246UI00	339	2019-04-09	2019-09-14	2019-07-03	2019-12-08	6.77639	112.428	27.4278
F261/1	hsTnILow	hsTnI	level.1	02429UI00	hsTnI	620	19.2	1360 RLU	12.0 - 28.0	UNDILUTED	NA	1/iSR05053	2019-07-30 10:16:00	2019-07-23 15:38:00	CSC	CSC	05246UI00	339	2019-04-09	2019-09-14	2019-07-03	2019-12-08	6.77639	112.428	27.4278
F261/1	hsTnILow	hsTnI	level.1	02429UI00	hsTnI	620	20	1408 RLU	12.0 - 28.0	UNDILUTED	NA	1/iSR05053	2019-07-30 10:16:00	2019-07-23 15:38:00	CSC	CSC	05246UI00	339	2019-04-09	2019-09-14	2019-07-03	2019-12-08	6.77639	112.428	27.4278
F261/1	hsTnILow	hsTnI	level.1	02429UI00	hsTnI	620	19.2	1362 RLU	12.0 - 28.0	UNDILUTED	R	1/iSR05053	2019-07-29 11:09:00	2019-07-23 15:38:00	CSC	CSC	05246UI00	338	2019-04-09	2019-09-14	2019-07-03	2019-12-08	5.81319	111.465	26.4646
F261/1	hsTnILow	hsTnI	level.1	02429UI00	hsTnI	620	20.3	1428 RLU	12.0 - 28.0	UNDILUTED	R	1/iSR05053	2019-07-29 11:09:00	2019-07-23 15:38:00	CSC	CSC	05246UI00	338	2019-04-09	2019-09-14	2019-07-03	2019-12-08	5.81319	111.465	26.4646
F261/3	hsTnIHigh	hsTnI	level.3	02429UI00	hsTnI	620	15016.8	767799 RLU	9000.0 - 21000.0	UNDILUTED	NA	1/iSR05053	2019-07-29 10:59:00	2019-07-23 15:38:00	CSC	CSC	05246UI00	338	2019-04-09	2019-09-14	2019-07-03	2019-12-08	5.80625	111.458	26.4576
F261/3	hsTnIHigh	hsTnI	level.3	02429UI00	hsTnI	620	15121.1	772462 RLU	9000.0 - 21000.0	UNDILUTED	NA	1/iSR05053	2019-07-29 10:58:00	2019-07-23 15:38:00	CSC	CSC	05246UI00	338	2019-04-09	2019-09-14	2019-07-03	2019-12-08	5.80556	111.457	26.4569
F261/2	hsTnIMed	hsTnI	level.2	02429UI00	hsTnI	620	185.6	11509 RLU	120.0 - 280.0	UNDILUTED	NA	1/iSR05053	2019-07-29 10:58:00	2019-07-23 15:38:00	CSC	CSC	05246UI00	338	2019-04-09	2019-09-14	2019-07-03	2019-12-08	5.80556	111.457	26.4569
F261/2	hsTnIMed	hsTnI	level.2	02429UI00	hsTnI	620	202.6	12535 RLU	120.0 - 280.0	UNDILUTED	NA	1/iSR05053	2019-07-29 10:58:00	2019-07-23 15:38:00	CSC	CSC	05246UI00	338	2019-04-09	2019-09-14	2019-07-03	2019-12-08	5.80556	111.457	26.4569
F261/3	hsTnIHigh	hsTnI	level.3	02429UI00	hsTnI	620	15723.6	799232 RLU	9000.0 - 21000.0	UNDILUTED	NA	1/iSR05053	2019-07-25 10:58:00	2019-07-23 15:38:00	CSC	CSC	05246UI00	338	2019-04-09	2019-09-14	2019-07-03	2019-12-08	1.80556	107.457	22.4569
F261/3	hsTnIHigh	hsTnI	level.3	02429UI00	hsTnI	620	15206.9	776290 RLU	9000.0 - 21000.0	UNDILUTED	NA	1/iSR05053	2019-07-25 10:58:00	2019-07-23 15:38:00	CSC	CSC	05246UI00	338	2019-04-09	2019-09-14	2019-07-03	2019-12-08	1.80556	107.457	22.4569
F261/2	hsTnIMed	hsTnI	level.2	02429UI00	hsTnI	620	198.1	12262 RLU	120.0 - 280.0	UNDILUTED	NA	1/iSR05053	2019-07-25 10:57:00	2019-07-23 15:38:00	CSC	CSC	05246UI00	338	2019-04-09	2019-09-14	2019-07-03	2019-12-08	1.80486	107.456	22.4563
F261/2	hsTnIMed	hsTnI	level.2	02429UI00	hsTnI	620	196.9	12191 RLU	120.0 - 280.0	UNDILUTED	NA	1/iSR05053	2019-07-25 10:57:00	2019-07-23 15:38:00	CSC	CSC	05246UI00	338	2019-04-09	2019-09-14	2019-07-03	2019-12-08	1.80486	107.456	22.4563
F261/1	hsTnILow	hsTnI	level.1	02429UI00	hsTnI	620	19.7	1394 RLU	12.0 - 28.0	UNDILUTED	NA	1/iSR05053	2019-07-25 10:57:00	2019-07-23 15:38:00	CSC	CSC	05246UI00	338	2019-04-09	2019-09-14	2019-07-03	2019-12-08	1.80486	107.456	22.4563
F261/1	hsTnILow	hsTnI	level.1	02429UI00	hsTnI	620	19.7	1394 RLU	12.0 - 28.0	UNDILUTED	NA	1/iSR05053	2019-07-25 10:57:00	2019-07-23 15:38:00	CSC	CSC	05246UI00	338	2019-04-09	2019-09-14	2019-07-03	2019-12-08	1.80486	107.456	22.4563
F261/3	hsTnIHigh	hsTnI	level.3	02429UI00	hsTnI	620	15205.2	786532 RLU	9000.0 - 21000.0	UNDILUTED	NA	1/iSR05053	2019-07-24 10:45:00	2019-07-22 11:28:00	CSC	CSC	01122UI00	402	2019-04-09	2019-09-14	2019-02-06	2019-07-11	1.97014	106.448	168.448
F261/3	hsTnIHigh	hsTnI	level.3	02429UI00	hsTnI	620	14690	763645 RLU	9000.0 - 21000.0	UNDILUTED	NA	1/iSR05053	2019-07-24 10:45:00	2019-07-22 11:28:00	CSC	CSC	01122UI00	402	2019-04-09	2019-09-14	2019-02-06	2019-07-11	1.97014	106.448	168.448
F261/2	hsTnIMed	hsTnI	level.2	02429UI00	hsTnI	620	193.5	12137 RLU	120.0 - 280.0	UNDILUTED	NA	1/iSR05053	2019-07-24 10:44:00	2019-07-22 11:28:00	CSC	CSC	01122UI00	402	2019-04-09	2019-09-14	2019-02-06	2019-07-11	1.96944	106.447	168.447
F261/2	hsTnIMed	hsTnI	level.2	02429UI00	hsTnI	620	198.4	12434 RLU	120.0 - 280.0	UNDILUTED	NA	1/iSR05053	2019-07-24 10:44:00	2019-07-22 11:28:00	CSC	CSC	01122UI00	402	2019-04-09	2019-09-14	2019-02-06	2019-07-11	1.96944	106.447	168.447
F261/1	hsTnILow	hsTnI	level.1	02429UI00	hsTnI	620	18.6	1352 RLU	12.0 - 28.0	UNDILUTED	NA	1/iSR05053	2019-07-24 10:44:00	2019-07-22 11:28:00	CSC	CSC	01122UI00	402	2019-04-09	2019-09-14	2019-02-06	2019-07-11	1.96944	106.447	168.447
F261/1	hsTnILow	hsTnI	level.1	02429UI00	hsTnI	620	19.4	1399 RLU	12.0 - 28.0	UNDILUTED	NA	1/iSR05053	2019-07-24 10:43:00	2019-07-22 11:28:00	CSC	CSC	01122UI00	402	2019-04-09	2019-09-14	2019-02-06	2019-07-11	1.96875	106.447	168.447
F261/3	hsTnIHigh	hsTnI	level.3	02429UI00	hsTnI	620	14153.7	739582 RLU	9000.0 - 21000.0	UNDILUTED	NA	1/iSR05053	2019-07-23 10:59:00	2019-07-22 11:28:00	CSC	CSC	01122UI00	402	2019-04-09	2019-09-14	2019-02-06	2019-07-11	0.979861	105.458	167.458
F261/3	hsTnIHigh	hsTnI	level.3	02429UI00	hsTnI	620	14873	771801 RLU	9000.0 - 21000.0	UNDILUTED	NA	1/iSR05053	2019-07-23 10:59:00	2019-07-22 11:28:00	CSC	CSC	01122UI00	402	2019-04-09	2019-09-14	2019-02-06	2019-07-11	0.979861	105.458	167.458
F261/2	hsTnIMed	hsTnI	level.2	02429UI00	hsTnI	620	191.3	12001 RLU	120.0 - 280.0	UNDILUTED	NA	1/iSR05053	2019-07-23 10:59:00	2019-07-22 11:28:00	CSC	CSC	01122UI00	402	2019-04-09	2019-09-14	2019-02-06	2019-07-11	0.979861	105.458	167.458
F261/2	hsTnIMed	hsTnI	level.2	02429UI00	hsTnI	620	198.2	12422 RLU	120.0 - 280.0	UNDILUTED	NA	1/iSR05053	2019-07-23 10:58:00	2019-07-22 11:28:00	CSC	CSC	01122UI00	402	2019-04-09	2019-09-14	2019-02-06	2019-07-11	0.979167	105.457	167.457
F261/1	hsTnILow	hsTnI	level.1	02429UI00	hsTnI	620	19	1376 RLU	12.0 - 28.0	UNDILUTED	NA	1/iSR05053	2019-07-23 10:58:00	2019-07-22 11:28:00	CSC	CSC	01122UI00	402	2019-04-09	2019-09-14	2019-02-06	2019-07-11	0.979167	105.457	167.457
F261/1	hsTnILow	hsTnI	level.1	02429UI00	hsTnI	620	18.5	1347 RLU	12.0 - 28.0	UNDILUTED	NA	1/iSR05053	2019-07-23 10:58:00	2019-07-22 11:28:00	CSC	CSC	01122UI00	402	2019-04-09	2019-09-14	2019-02-06	2019-07-11	0.979167	105.457	167.457
F261/3	hsTnIHigh	hsTnI	level.3	02429UI00	hsTnI	620	14510.9	755638 RLU	9000.0 - 21000.0	UNDILUTED	NA	1/iSR05053	2019-07-22 11:44:00	2019-07-22 11:28:00	CSC	CSC	01122UI00	402	2019-04-09	2019-09-14	2019-02-06	2019-07-11	0.0111111	104.489	166.489
F261/3	hsTnIHigh	hsTnI	level.3	02429UI00	hsTnI	620	15215.5	786987 RLU	9000.0 - 21000.0	UNDILUTED	NA	1/iSR05053	2019-07-22 11:44:00	2019-07-22 11:28:00	CSC	CSC	01122UI00	402	2019-04-09	2019-09-14	2019-02-06	2019-07-11	0.0111111	104.489	166.489
F261/2	hsTnIMed	hsTnI	level.2	02429UI00	hsTnI	620	198	12412 RLU	120.0 - 280.0	UNDILUTED	NA	1/iSR05053	2019-07-22 11:43:00	2019-07-22 11:28:00	CSC	CSC	01122UI00	402	2019-04-09	2019-09-14	2019-02-06	2019-07-11	0.0104167	104.488	166.488
F261/2	hsTnIMed	hsTnI	level.2	02429UI00	hsTnI	620	199.5	12503 RLU	120.0 - 280.0	UNDILUTED	NA	1/iSR05053	2019-07-22 11:43:00	2019-07-22 11:28:00	CSC	CSC	01122UI00	402	2019-04-09	2019-09-14	2019-02-06	2019-07-11	0.0104167	104.488	166.488
F261/1	hsTnILow	hsTnI	level.1	02429UI00	hsTnI	620	19.8	1427 RLU	12.0 - 28.0	UNDILUTED	NA	1/iSR05053	2019-07-22 11:43:00	2019-07-22 11:28:00	CSC	CSC	01122UI00	402	2019-04-09	2019-09-14	2019-02-06	2019-07-11	0.0104167	104.488	166.488
F261/1	hsTnILow	hsTnI	level.1	02429UI00	hsTnI	620	20.6	1476 RLU	12.0 - 28.0	UNDILUTED	NA	1/iSR05053	2019-07-22 11:43:00	2019-07-22 11:28:00	CSC	CSC	01122UI00	402	2019-04-09	2019-09-14	2019-02-06	2019-07-11	0.0104167	104.488	166.488
F261/3	hsTnIHigh	hsTnI	level.3	02429UI00	hsTnI	620	14764.5	757669 RLU	9000.0 - 21000.0	UNDILUTED	NA	1/iSR05053	2019-07-18 10:33:00	2019-07-08 16:44:00	CSC	CSC	04458UI00	195	2019-04-09	2019-09-14	2019-06-12	2019-11-17	9.74236	100.44	36.4396
F261/3	hsTnIHigh	hsTnI	level.3	02429UI00	hsTnI	620	15358.1	783785 RLU	9000.0 - 21000.0	UNDILUTED	NA	1/iSR05053	2019-07-18 10:33:00	2019-07-08 16:44:00	CSC	CSC	04458UI00	195	2019-04-09	2019-09-14	2019-06-12	2019-11-17	9.74236	100.44	36.4396
F261/2	hsTnIMed	hsTnI	level.2	02429UI00	hsTnI	620	199.4	12548 RLU	120.0 - 280.0	UNDILUTED	NA	1/iSR05053	2019-07-18 10:32:00	2019-07-08 16:44:00	CSC	CSC	04458UI00	195	2019-04-09	2019-09-14	2019-06-12	2019-11-17	9.74167	100.439	36.4389
F261/2	hsTnIMed	hsTnI	level.2	02429UI00	hsTnI	620	196.2	12352 RLU	120.0 - 280.0	UNDILUTED	NA	1/iSR05053	2019-07-18 10:32:00	2019-07-08 16:44:00	CSC	CSC	04458UI00	195	2019-04-09	2019-09-14	2019-06-12	2019-11-17	9.74167	100.439	36.4389
F261/1	hsTnILow	hsTnI	level.1	02429UI00	hsTnI	620	18.8	1386 RLU	12.0 - 28.0	UNDILUTED	NA	1/iSR05053	2019-07-18 10:32:00	2019-07-08 16:44:00	CSC	CSC	04458UI00	195	2019-04-09	2019-09-14	2019-06-12	2019-11-17	9.74167	100.439	36.4389
F261/1	hsTnILow	hsTnI	level.1	02429UI00	hsTnI	620	19.8	1448 RLU	12.0 - 28.0	UNDILUTED	NA	1/iSR05053	2019-07-18 10:31:00	2019-07-08 16:44:00	CSC	CSC	04458UI00	195	2019-04-09	2019-09-14	2019-06-12	2019-11-17	9.74097	100.438	36.4382
F261/3	hsTnIHigh	hsTnI	level.3	02429UI00	hsTnI	620	15493.8	789716 RLU	9000.0 - 21000.0	UNDILUTED	NA	1/iSR05053	2019-07-17 10:07:00	2019-07-08 16:44:00	CSC	CSC	04458UI00	195	2019-04-09	2019-09-14	2019-06-12	2019-11-17	8.72431	99.4215	35.4215
F261/3	hsTnIHigh	hsTnI	level.3	02429UI00	hsTnI	620	15643.6	796248 RLU	9000.0 - 21000.0	UNDILUTED	NA	1/iSR05053	2019-07-17 10:07:00	2019-07-08 16:44:00	CSC	CSC	04458UI00	195	2019-04-09	2019-09-14	2019-06-12	2019-11-17	8.72431	99.4215	35.4215
F261/2	hsTnIMed	hsTnI	level.2	02429UI00	hsTnI	620	196.6	12373 RLU	120.0 - 280.0	UNDILUTED	NA	1/iSR05053	2019-07-17 10:07:00	2019-07-08 16:44:00	CSC	CSC	04458UI00	195	2019-04-09	2019-09-14	2019-06-12	2019-11-17	8.72431	99.4215	35.4215
F261/2	hsTnIMed	hsTnI	level.2	02429UI00	hsTnI	620	199	12518 RLU	120.0 - 280.0	UNDILUTED	NA	1/iSR05053	2019-07-17 10:06:00	2019-07-08 16:44:00	CSC	CSC	04458UI00	195	2019-04-09	2019-09-14	2019-06-12	2019-11-17	8.72361	99.4208	35.4208
F261/1	hsTnILow	hsTnI	level.1	02429UI00	hsTnI	620	19.5	1434 RLU	12.0 - 28.0	UNDILUTED	NA	1/iSR05053	2019-07-17 10:06:00	2019-07-08 16:44:00	CSC	CSC	04458UI00	195	2019-04-09	2019-09-14	2019-06-12	2019-11-17	8.72361	99.4208	35.4208
F261/1	hsTnILow	hsTnI	level.1	02429UI00	hsTnI	620	19.1	1406 RLU	12.0 - 28.0	UNDILUTED	NA	1/iSR05053	2019-07-17 10:06:00	2019-07-08 16:44:00	CSC	CSC	04458UI00	195	2019-04-09	2019-09-14	2019-06-12	2019-11-17	8.72361	99.4208	35.4208
F261/3	hsTnIHigh	hsTnI	level.3	02429UI00	hsTnI	620	15138.2	774141 RLU	9000.0 - 21000.0	UNDILUTED	*	1/iSR05053	2019-07-16 10:41:00	2019-07-08 16:44:00	CSC	CSC	04458UI00	312	2019-04-09	2019-09-14	2019-06-12	2019-11-17	7.74792	98.4451	34.4451
F261/3	hsTnIHigh	hsTnI	level.3	02429UI00	hsTnI	620	15270.6	779951 RLU	9000.0 - 21000.0	UNDILUTED	*	1/iSR05053	2019-07-16 10:41:00	2019-07-08 16:44:00	CSC	CSC	04458UI00	312	2019-04-09	2019-09-14	2019-06-12	2019-11-17	7.74792	98.4451	34.4451
F261/2	hsTnIMed	hsTnI	level.2	02429UI00	hsTnI	620	198.5	12491 RLU	120.0 - 280.0	UNDILUTED	*	1/iSR05053	2019-07-16 10:41:00	2019-07-08 16:44:00	CSC	CSC	04458UI00	312	2019-04-09	2019-09-14	2019-06-12	2019-11-17	7.74792	98.4451	34.4451
F261/2	hsTnIMed	hsTnI	level.2	02429UI00	hsTnI	620	199.2	12530 RLU	120.0 - 280.0	UNDILUTED	*	1/iSR05053	2019-07-16 10:40:00	2019-07-08 16:44:00	CSC	CSC	04458UI00	312	2019-04-09	2019-09-14	2019-06-12	2019-11-17	7.74722	98.4444	34.4444
F261/1	hsTnILow	hsTnI	level.1	02429UI00	hsTnI	620	18.9	1393 RLU	12.0 - 28.0	UNDILUTED	*	1/iSR05053	2019-07-16 10:40:00	2019-07-08 16:44:00	CSC	CSC	04458UI00	312	2019-04-09	2019-09-14	2019-06-12	2019-11-17	7.74722	98.4444	34.4444
F261/1	hsTnILow	hsTnI	level.1	02429UI00	hsTnI	620	20	1462 RLU	12.0 - 28.0	UNDILUTED	*	1/iSR05053	2019-07-16 10:40:00	2019-07-08 16:44:00	CSC	CSC	04458UI00	312	2019-04-09	2019-09-14	2019-06-12	2019-11-17	7.74722	98.4444	34.4444
F261/3	hsTnIHigh	hsTnI	level.3	02429UI00	hsTnI	620	15455.2	788030 RLU	9000.0 - 21000.0	UNDILUTED	NA	1/iSR05053	2019-07-15 12:29:00	2019-07-08 16:44:00	CSC	CSC	04458UI00	312	2019-04-09	2019-09-14	2019-06-12	2019-11-17	6.82292	97.5201	33.5201
F261/3	hsTnIHigh	hsTnI	level.3	02429UI00	hsTnI	620	15381.3	784800 RLU	9000.0 - 21000.0	UNDILUTED	NA	1/iSR05053	2019-07-15 12:29:00	2019-07-08 16:44:00	CSC	CSC	04458UI00	312	2019-04-09	2019-09-14	2019-06-12	2019-11-17	6.82292	97.5201	33.5201
F261/2	hsTnIMed	hsTnI	level.2	02429UI00	hsTnI	620	190	11972 RLU	120.0 - 280.0	UNDILUTED	NA	1/iSR05053	2019-07-15 12:28:00	2019-07-08 16:44:00	CSC	CSC	04458UI00	312	2019-04-09	2019-09-14	2019-06-12	2019-11-17	6.82222	97.5194	33.5194
F261/2	hsTnIMed	hsTnI	level.2	02429UI00	hsTnI	620	193.4	12181 RLU	120.0 - 280.0	UNDILUTED	NA	1/iSR05053	2019-07-15 12:28:00	2019-07-08 16:44:00	CSC	CSC	04458UI00	312	2019-04-09	2019-09-14	2019-06-12	2019-11-17	6.82222	97.5194	33.5194
F261/1	hsTnILow	hsTnI	level.1	02429UI00	hsTnI	620	17.6	1310 RLU	12.0 - 28.0	UNDILUTED	NA	1/iSR05053	2019-07-15 12:28:00	2019-07-08 16:44:00	CSC	CSC	04458UI00	312	2019-04-09	2019-09-14	2019-06-12	2019-11-17	6.82222	97.5194	33.5194
F261/1	hsTnILow	hsTnI	level.1	02429UI00	hsTnI	620	18.8	1389 RLU	12.0 - 28.0	UNDILUTED	NA	1/iSR05053	2019-07-15 12:28:00	2019-07-08 16:44:00	CSC	CSC	04458UI00	312	2019-04-09	2019-09-14	2019-06-12	2019-11-17	6.82222	97.5194	33.5194
F261/3	hsTnIHigh	hsTnI	level.3	02429UI00	hsTnI	620	15414.6	786258 RLU	9000.0 - 21000.0	UNDILUTED	NA	1/iSR05053	2019-07-11 10:24:00	2019-07-08 16:44:00	CSC	CSC	04458UI00	312	2019-04-09	2019-09-14	2019-06-12	2019-11-17	2.73611	93.4333	29.4333
F261/3	hsTnIHigh	hsTnI	level.3	02429UI00	hsTnI	620	15305.8	781495 RLU	9000.0 - 21000.0	UNDILUTED	NA	1/iSR05053	2019-07-11 10:23:00	2019-07-08 16:44:00	CSC	CSC	04458UI00	312	2019-04-09	2019-09-14	2019-06-12	2019-11-17	2.73542	93.4326	29.4326
F261/2	hsTnIMed	hsTnI	level.2	02429UI00	hsTnI	620	184.6	11639 RLU	120.0 - 280.0	UNDILUTED	NA	1/iSR05053	2019-07-11 10:23:00	2019-07-08 16:44:00	CSC	CSC	04458UI00	312	2019-04-09	2019-09-14	2019-06-12	2019-11-17	2.73542	93.4326	29.4326
F261/2	hsTnIMed	hsTnI	level.2	02429UI00	hsTnI	620	192.4	12118 RLU	120.0 - 280.0	UNDILUTED	NA	1/iSR05053	2019-07-11 10:23:00	2019-07-08 16:44:00	CSC	CSC	04458UI00	312	2019-04-09	2019-09-14	2019-06-12	2019-11-17	2.73542	93.4326	29.4326
F261/1	hsTnILow	hsTnI	level.1	02429UI00	hsTnI	620	19.4	1427 RLU	12.0 - 28.0	UNDILUTED	NA	1/iSR05053	2019-07-11 10:23:00	2019-07-08 16:44:00	CSC	CSC	04458UI00	312	2019-04-09	2019-09-14	2019-06-12	2019-11-17	2.73542	93.4326	29.4326
F261/1	hsTnILow	hsTnI	level.1	02429UI00	hsTnI	620	19.4	1425 RLU	12.0 - 28.0	UNDILUTED	NA	1/iSR05053	2019-07-11 10:22:00	2019-07-08 16:44:00	CSC	CSC	04458UI00	312	2019-04-09	2019-09-14	2019-06-12	2019-11-17	2.73472	93.4319	29.4319
Y917/3	hsTnIHigh	hsTnI	level.3	02429UI00	hsTnI	620	15927.8	808590 RLU	9000.0 - 21000.0	UNDILUTED	NA	1/iSR05053	2019-07-10 10:12:00	2019-07-08 16:44:00	CSC	CSC	04458UI00	312	2019-04-09	2019-09-14	2019-06-12	2019-11-17	1.72778	92.425	28.425
Y917/3	hsTnIHigh	hsTnI	level.3	02429UI00	hsTnI	620	15362.9	783994 RLU	9000.0 - 21000.0	UNDILUTED	NA	1/iSR05053	2019-07-10 10:12:00	2019-07-08 16:44:00	CSC	CSC	04458UI00	312	2019-04-09	2019-09-14	2019-06-12	2019-11-17	1.72778	92.425	28.425
Y917/2	hsTnIMed	hsTnI	level.2	02429UI00	hsTnI	620	200.6	12620 RLU	120.0 - 280.0	UNDILUTED	NA	1/iSR05053	2019-07-10 10:11:00	2019-07-08 16:44:00	CSC	CSC	04458UI00	312	2019-04-09	2019-09-14	2019-06-12	2019-11-17	1.72708	92.4243	28.4243
Y917/2	hsTnIMed	hsTnI	level.2	02429UI00	hsTnI	620	200.2	12596 RLU	120.0 - 280.0	UNDILUTED	NA	1/iSR05053	2019-07-10 10:11:00	2019-07-08 16:44:00	CSC	CSC	04458UI00	312	2019-04-09	2019-09-14	2019-06-12	2019-11-17	1.72708	92.4243	28.4243
Y917/1	hsTnILow	hsTnI	level.1	02429UI00	hsTnI	620	19.5	1429 RLU	12.0 - 28.0	UNDILUTED	NA	1/iSR05053	2019-07-10 10:11:00	2019-07-08 16:44:00	CSC	CSC	04458UI00	312	2019-04-09	2019-09-14	2019-06-12	2019-11-17	1.72708	92.4243	28.4243
Y917/1	hsTnILow	hsTnI	level.1	02429UI00	hsTnI	620	19.5	1433 RLU	12.0 - 28.0	UNDILUTED	NA	1/iSR05053	2019-07-10 10:11:00	2019-07-08 16:44:00	CSC	CSC	04458UI00	312	2019-04-09	2019-09-14	2019-06-12	2019-11-17	1.72708	92.4243	28.4243
F267/3	hsTnIHigh	hsTnI	level.3	02429UI00	hsTnI	620	15521.8	790937 RLU	9000.0 - 21000.0	UNDILUTED	NA	1/iSR05053	2019-07-09 11:18:00	2019-07-08 16:44:00	CSC	CSC	04458UI00	312	2019-04-09	2019-09-14	2019-06-12	2019-11-17	0.773611	91.4708	27.4708
F267/3	hsTnIHigh	hsTnI	level.3	02429UI00	hsTnI	620	15613.5	794936 RLU	9000.0 - 21000.0	UNDILUTED	NA	1/iSR05053	2019-07-09 11:18:00	2019-07-08 16:44:00	CSC	CSC	04458UI00	312	2019-04-09	2019-09-14	2019-06-12	2019-11-17	0.773611	91.4708	27.4708
F267/2	hsTnIMed	hsTnI	level.2	02429UI00	hsTnI	620	202.2	12716 RLU	120.0 - 280.0	UNDILUTED	NA	1/iSR05053	2019-07-09 11:18:00	2019-07-08 16:44:00	CSC	CSC	04458UI00	312	2019-04-09	2019-09-14	2019-06-12	2019-11-17	0.773611	91.4708	27.4708
F267/2	hsTnIMed	hsTnI	level.2	02429UI00	hsTnI	620	200.2	12593 RLU	120.0 - 280.0	UNDILUTED	NA	1/iSR05053	2019-07-09 11:17:00	2019-07-08 16:44:00	CSC	CSC	04458UI00	312	2019-04-09	2019-09-14	2019-06-12	2019-11-17	0.772917	91.4701	27.4701
F267/1	hsTnILow	hsTnI	level.1	02429UI00	hsTnI	620	19.9	1456 RLU	12.0 - 28.0	UNDILUTED	NA	1/iSR05053	2019-07-09 11:17:00	2019-07-08 16:44:00	CSC	CSC	04458UI00	312	2019-04-09	2019-09-14	2019-06-12	2019-11-17	0.772917	91.4701	27.4701
F267/1	hsTnILow	hsTnI	level.1	02429UI00	hsTnI	620	20.4	1488 RLU	12.0 - 28.0	UNDILUTED	NA	1/iSR05053	2019-07-09 11:17:00	2019-07-08 16:44:00	CSC	CSC	04458UI00	312	2019-04-09	2019-09-14	2019-06-12	2019-11-17	0.772917	91.4701	27.4701
F263/3	hsTnIHigh	hsTnI	level.3	02429UI00	hsTnI	620	15199.8	670177 RLU	9000.0 - 21000.0	UNDILUTED	NA	1/iSR05053	2019-06-17 11:35:00	2019-05-22 16:52:00	CSC	CSC	03266UI00	3000	2019-04-09	2019-09-14	2019-05-09	2019-10-14	25.7799	69.4826	39.4826
F263/3	hsTnIHigh	hsTnI	level.3	02429UI00	hsTnI	620	15003.5	662427 RLU	9000.0 - 21000.0	UNDILUTED	NA	1/iSR05053	2019-06-17 11:35:00	2019-05-22 16:52:00	CSC	CSC	03266UI00	3000	2019-04-09	2019-09-14	2019-05-09	2019-10-14	25.7799	69.4826	39.4826
F263/2	hsTnIMed	hsTnI	level.2	02429UI00	hsTnI	620	182.3	9431 RLU	120.0 - 280.0	UNDILUTED	NA	1/iSR05053	2019-06-17 11:35:00	2019-05-22 16:52:00	CSC	CSC	03266UI00	3000	2019-04-09	2019-09-14	2019-05-09	2019-10-14	25.7799	69.4826	39.4826
F263/2	hsTnIMed	hsTnI	level.2	02429UI00	hsTnI	620	192.6	9950 RLU	120.0 - 280.0	UNDILUTED	NA	1/iSR05053	2019-06-17 11:34:00	2019-05-22 16:52:00	CSC	CSC	03266UI00	3000	2019-04-09	2019-09-14	2019-05-09	2019-10-14	25.7792	69.4819	39.4819
F263/1	hsTnILow	hsTnI	level.1	02429UI00	hsTnI	620	19.2	1168 RLU	12.0 - 28.0	UNDILUTED	NA	1/iSR05053	2019-06-17 11:34:00	2019-05-22 16:52:00	CSC	CSC	03266UI00	3000	2019-04-09	2019-09-14	2019-05-09	2019-10-14	25.7792	69.4819	39.4819
F263/1	hsTnILow	hsTnI	level.1	02429UI00	hsTnI	620	19.5	1185 RLU	12.0 - 28.0	UNDILUTED	NA	1/iSR05053	2019-06-17 11:34:00	2019-05-22 16:52:00	CSC	CSC	03266UI00	3000	2019-04-09	2019-09-14	2019-05-09	2019-10-14	25.7792	69.4819	39.4819
F259/3	hsTnIHigh	hsTnI	level.3	02429UI00	hsTnI	620	15326.4	675167 RLU	9000.0 - 21000.0	UNDILUTED	NA	1/iSR05053	2019-06-12 14:56:00	2019-05-22 16:52:00	CSC	CSC	03266UI00	2927	2019-04-09	2019-09-14	2019-05-09	2019-10-14	20.9194	64.6222	34.6222
F259/3	hsTnIHigh	hsTnI	level.3	02429UI00	hsTnI	620	15585.2	685343 RLU	9000.0 - 21000.0	UNDILUTED	NA	1/iSR05053	2019-06-12 14:56:00	2019-05-22 16:52:00	CSC	CSC	03266UI00	2927	2019-04-09	2019-09-14	2019-05-09	2019-10-14	20.9194	64.6222	34.6222
F259/2	hsTnIMed	hsTnI	level.2	02429UI00	hsTnI	620	195.2	10083 RLU	120.0 - 280.0	UNDILUTED	NA	1/iSR05053	2019-06-12 14:56:00	2019-05-22 16:52:00	CSC	CSC	03266UI00	2927	2019-04-09	2019-09-14	2019-05-09	2019-10-14	20.9194	64.6222	34.6222
F259/2	hsTnIMed	hsTnI	level.2	02429UI00	hsTnI	620	198.9	10268 RLU	120.0 - 280.0	UNDILUTED	NA	1/iSR05053	2019-06-12 14:55:00	2019-05-22 16:52:00	CSC	CSC	03266UI00	2927	2019-04-09	2019-09-14	2019-05-09	2019-10-14	20.9187	64.6215	34.6215
F259/1	hsTnILow	hsTnI	level.1	02429UI00	hsTnI	620	18.6	1136 RLU	12.0 - 28.0	UNDILUTED	NA	1/iSR05053	2019-06-12 14:55:00	2019-05-22 16:52:00	CSC	CSC	03266UI00	2927	2019-04-09	2019-09-14	2019-05-09	2019-10-14	20.9187	64.6215	34.6215
F259/1	hsTnILow	hsTnI	level.1	02429UI00	hsTnI	620	19.3	1173 RLU	12.0 - 28.0	UNDILUTED	NA	1/iSR05053	2019-06-12 14:55:00	2019-05-22 16:52:00	CSC	CSC	03266UI00	2927	2019-04-09	2019-09-14	2019-05-09	2019-10-14	20.9187	64.6215	34.6215
F259/3	hsTnIHigh	hsTnI	level.3	02429UI00	hsTnI	620	15209.8	670575 RLU	9000.0 - 21000.0	UNDILUTED	NA	1/iSR05053	2019-06-11 12:00:00	2019-05-22 16:52:00	CSC	CSC	03266UI00	2927	2019-04-09	2019-09-14	2019-05-09	2019-10-14	19.7972	63.5	33.5
F259/3	hsTnIHigh	hsTnI	level.3	02429UI00	hsTnI	620	14767.9	653094 RLU	9000.0 - 21000.0	UNDILUTED	NA	1/iSR05053	2019-06-11 11:59:00	2019-05-22 16:52:00	CSC	CSC	03266UI00	2927	2019-04-09	2019-09-14	2019-05-09	2019-10-14	19.7965	63.4993	33.4993
F259/2	hsTnIMed	hsTnI	level.2	02429UI00	hsTnI	620	201.6	10404 RLU	120.0 - 280.0	UNDILUTED	NA	1/iSR05053	2019-06-11 11:59:00	2019-05-22 16:52:00	CSC	CSC	03266UI00	2927	2019-04-09	2019-09-14	2019-05-09	2019-10-14	19.7965	63.4993	33.4993
F259/2	hsTnIMed	hsTnI	level.2	02429UI00	hsTnI	620	197.3	10185 RLU	120.0 - 280.0	UNDILUTED	NA	1/iSR05053	2019-06-11 11:59:00	2019-05-22 16:52:00	CSC	CSC	03266UI00	2927	2019-04-09	2019-09-14	2019-05-09	2019-10-14	19.7965	63.4993	33.4993
F259/1	hsTnILow	hsTnI	level.1	02429UI00	hsTnI	620	18.3	1124 RLU	12.0 - 28.0	UNDILUTED	NA	1/iSR05053	2019-06-11 11:58:00	2019-05-22 16:52:00	CSC	CSC	03266UI00	2927	2019-04-09	2019-09-14	2019-05-09	2019-10-14	19.7958	63.4986	33.4986
F259/1	hsTnILow	hsTnI	level.1	02429UI00	hsTnI	620	19.3	1176 RLU	12.0 - 28.0	UNDILUTED	NA	1/iSR05053	2019-06-11 11:58:00	2019-05-22 16:52:00	CSC	CSC	03266UI00	2927	2019-04-09	2019-09-14	2019-05-09	2019-10-14	19.7958	63.4986	33.4986
F263/3	hsTnIHigh	hsTnI	level.3	02429UI00	hsTnI	620	15922.4	698543 RLU	9000.0 - 21000.0	UNDILUTED	NA	1/iSR05053	2019-06-10 12:57:00	2019-05-22 16:52:00	CSC	CSC	03266UI00	2979	2019-04-09	2019-09-14	2019-05-09	2019-10-14	18.8368	62.5396	32.5396
F263/3	hsTnIHigh	hsTnI	level.3	02429UI00	hsTnI	620	15433.7	679390 RLU	9000.0 - 21000.0	UNDILUTED	NA	1/iSR05053	2019-06-10 12:56:00	2019-05-22 16:52:00	CSC	CSC	03266UI00	2979	2019-04-09	2019-09-14	2019-05-09	2019-10-14	18.8361	62.5389	32.5389
F263/2	hsTnIMed	hsTnI	level.2	02429UI00	hsTnI	620	200.4	10342 RLU	120.0 - 280.0	UNDILUTED	NA	1/iSR05053	2019-06-10 12:56:00	2019-05-22 16:52:00	CSC	CSC	03266UI00	2979	2019-04-09	2019-09-14	2019-05-09	2019-10-14	18.8361	62.5389	32.5389
F263/2	hsTnIMed	hsTnI	level.2	02429UI00	hsTnI	620	205.3	10591 RLU	120.0 - 280.0	UNDILUTED	NA	1/iSR05053	2019-06-10 12:56:00	2019-05-22 16:52:00	CSC	CSC	03266UI00	2979	2019-04-09	2019-09-14	2019-05-09	2019-10-14	18.8361	62.5389	32.5389
F263/1	hsTnILow	hsTnI	level.1	02429UI00	hsTnI	620	19.2	1168 RLU	12.0 - 28.0	UNDILUTED	NA	1/iSR05053	2019-06-10 12:56:00	2019-05-22 16:52:00	CSC	CSC	03266UI00	2979	2019-04-09	2019-09-14	2019-05-09	2019-10-14	18.8361	62.5389	32.5389
F263/1	hsTnILow	hsTnI	level.1	02429UI00	hsTnI	620	18.8	1147 RLU	12.0 - 28.0	UNDILUTED	NA	1/iSR05053	2019-06-10 12:55:00	2019-05-22 16:52:00	CSC	CSC	03266UI00	2979	2019-04-09	2019-09-14	2019-05-09	2019-10-14	18.8354	62.5382	32.5382
B947/3	hsTnIHigh	hsTnI	level.3	02429UI00	hsTnI	620	14677.7	649516 RLU	9000.0 - 21000.0	UNDILUTED	NA	1/iSR05053	2019-05-28 11:02:00	2019-05-22 16:52:00	CSC	CSC	03266UI00	2979	2019-04-09	2019-09-14	2019-05-09	2019-10-14	5.75694	49.4597	19.4597
B947/3	hsTnIHigh	hsTnI	level.3	02429UI00	hsTnI	620	15004.8	662479 RLU	9000.0 - 21000.0	UNDILUTED	NA	1/iSR05053	2019-05-28 11:02:00	2019-05-22 16:52:00	CSC	CSC	03266UI00	2979	2019-04-09	2019-09-14	2019-05-09	2019-10-14	5.75694	49.4597	19.4597
B947/3	hsTnIHigh	hsTnI	level.3	02429UI00	hsTnI	620	14926.6	659384 RLU	9000.0 - 21000.0	UNDILUTED	NA	1/iSR05053	2019-05-28 11:02:00	2019-05-22 16:52:00	CSC	CSC	03266UI00	2979	2019-04-09	2019-09-14	2019-05-09	2019-10-14	5.75694	49.4597	19.4597
B947/3	hsTnIHigh	hsTnI	level.3	02429UI00	hsTnI	620	14869.6	657126 RLU	9000.0 - 21000.0	UNDILUTED	NA	1/iSR05053	2019-05-28 11:01:00	2019-05-22 16:52:00	CSC	CSC	03266UI00	2979	2019-04-09	2019-09-14	2019-05-09	2019-10-14	5.75625	49.459	19.459
B947/3	hsTnIHigh	hsTnI	level.3	02429UI00	hsTnI	620	15447.9	679948 RLU	9000.0 - 21000.0	UNDILUTED	NA	1/iSR05053	2019-05-28 11:01:00	2019-05-22 16:52:00	CSC	CSC	03266UI00	2979	2019-04-09	2019-09-14	2019-05-09	2019-10-14	5.75625	49.459	19.459
B947/2	hsTnIMed	hsTnI	level.2	02429UI00	hsTnI	620	173.6	8998 RLU	120.0 - 280.0	UNDILUTED	NA	1/iSR05053	2019-05-28 11:01:00	2019-05-22 16:52:00	CSC	CSC	03266UI00	2979	2019-04-09	2019-09-14	2019-05-09	2019-10-14	5.75625	49.459	19.459
B947/2	hsTnIMed	hsTnI	level.2	02429UI00	hsTnI	620	179.2	9279 RLU	120.0 - 280.0	UNDILUTED	NA	1/iSR05053	2019-05-28 11:00:00	2019-05-22 16:52:00	CSC	CSC	03266UI00	2979	2019-04-09	2019-09-14	2019-05-09	2019-10-14	5.75556	49.4583	19.4583
B947/2	hsTnIMed	hsTnI	level.2	02429UI00	hsTnI	620	172.6	8946 RLU	120.0 - 280.0	UNDILUTED	NA	1/iSR05053	2019-05-28 11:00:00	2019-05-22 16:52:00	CSC	CSC	03266UI00	2979	2019-04-09	2019-09-14	2019-05-09	2019-10-14	5.75556	49.4583	19.4583
B947/2	hsTnIMed	hsTnI	level.2	02429UI00	hsTnI	620	173.4	8988 RLU	120.0 - 280.0	UNDILUTED	NA	1/iSR05053	2019-05-28 11:00:00	2019-05-22 16:52:00	CSC	CSC	03266UI00	2979	2019-04-09	2019-09-14	2019-05-09	2019-10-14	5.75556	49.4583	19.4583
B947/2	hsTnIMed	hsTnI	level.2	02429UI00	hsTnI	620	176.7	9150 RLU	120.0 - 280.0	UNDILUTED	NA	1/iSR05053	2019-05-28 11:00:00	2019-05-22 16:52:00	CSC	CSC	03266UI00	2979	2019-04-09	2019-09-14	2019-05-09	2019-10-14	5.75556	49.4583	19.4583
B947/1	hsTnILow	hsTnI	level.1	02429UI00	hsTnI	620	16.4	1026 RLU	12.0 - 28.0	UNDILUTED	NA	1/iSR05053	2019-05-28 10:59:00	2019-05-22 16:52:00	CSC	CSC	03266UI00	2979	2019-04-09	2019-09-14	2019-05-09	2019-10-14	5.75486	49.4576	19.4576
B947/1	hsTnILow	hsTnI	level.1	02429UI00	hsTnI	620	16	1002 RLU	12.0 - 28.0	UNDILUTED	NA	1/iSR05053	2019-05-28 10:59:00	2019-05-22 16:52:00	CSC	CSC	03266UI00	2979	2019-04-09	2019-09-14	2019-05-09	2019-10-14	5.75486	49.4576	19.4576
B947/1	hsTnILow	hsTnI	level.1	02429UI00	hsTnI	620	15.5	980 RLU	12.0 - 28.0	UNDILUTED	NA	1/iSR05053	2019-05-28 10:59:00	2019-05-22 16:52:00	CSC	CSC	03266UI00	2979	2019-04-09	2019-09-14	2019-05-09	2019-10-14	5.75486	49.4576	19.4576
B947/1	hsTnILow	hsTnI	level.1	02429UI00	hsTnI	620	17.7	1093 RLU	12.0 - 28.0	UNDILUTED	NA	1/iSR05053	2019-05-28 10:58:00	2019-05-22 16:52:00	CSC	CSC	03266UI00	2979	2019-04-09	2019-09-14	2019-05-09	2019-10-14	5.75417	49.4569	19.4569
B947/1	hsTnILow	hsTnI	level.1	02429UI00	hsTnI	620	17.9	1104 RLU	12.0 - 28.0	UNDILUTED	NA	1/iSR05053	2019-05-28 10:58:00	2019-05-22 16:52:00	CSC	CSC	03266UI00	2979	2019-04-09	2019-09-14	2019-05-09	2019-10-14	5.75417	49.4569	19.4569
B932/3	hsTnIHigh	hsTnI	level.3	02429UI00	hsTnI	620	14531.9	643719 RLU	9000.0 - 21000.0	UNDILUTED	NA	1/iSR05053	2019-05-27 11:13:00	2019-05-22 16:52:00	CSC	CSC	03266UI00	2996	2019-04-09	2019-09-14	2019-05-09	2019-10-14	4.76458	48.4674	18.4674
B932/3	hsTnIHigh	hsTnI	level.3	02429UI00	hsTnI	620	15146.8	668087 RLU	9000.0 - 21000.0	UNDILUTED	NA	1/iSR05053	2019-05-27 11:12:00	2019-05-22 16:52:00	CSC	CSC	03266UI00	2996	2019-04-09	2019-09-14	2019-05-09	2019-10-14	4.76389	48.4667	18.4667
B932/3	hsTnIHigh	hsTnI	level.3	02429UI00	hsTnI	620	14893.1	658057 RLU	9000.0 - 21000.0	UNDILUTED	NA	1/iSR05053	2019-05-27 11:12:00	2019-05-22 16:52:00	CSC	CSC	03266UI00	2996	2019-04-09	2019-09-14	2019-05-09	2019-10-14	4.76389	48.4667	18.4667
B932/3	hsTnIHigh	hsTnI	level.3	02429UI00	hsTnI	620	14601.2	646475 RLU	9000.0 - 21000.0	UNDILUTED	NA	1/iSR05053	2019-05-27 11:12:00	2019-05-22 16:52:00	CSC	CSC	03266UI00	2996	2019-04-09	2019-09-14	2019-05-09	2019-10-14	4.76389	48.4667	18.4667
B932/3	hsTnIHigh	hsTnI	level.3	02429UI00	hsTnI	620	15030.3	663486 RLU	9000.0 - 21000.0	UNDILUTED	NA	1/iSR05053	2019-05-27 11:12:00	2019-05-22 16:52:00	CSC	CSC	03266UI00	2996	2019-04-09	2019-09-14	2019-05-09	2019-10-14	4.76389	48.4667	18.4667
B932/2	hsTnIMed	hsTnI	level.2	02429UI00	hsTnI	620	178.6	9247 RLU	120.0 - 280.0	UNDILUTED	NA	1/iSR05053	2019-05-27 11:11:00	2019-05-22 16:52:00	CSC	CSC	03266UI00	2996	2019-04-09	2019-09-14	2019-05-09	2019-10-14	4.76319	48.466	18.466
B932/2	hsTnIMed	hsTnI	level.2	02429UI00	hsTnI	620	172.4	8938 RLU	120.0 - 280.0	UNDILUTED	NA	1/iSR05053	2019-05-27 11:11:00	2019-05-22 16:52:00	CSC	CSC	03266UI00	2996	2019-04-09	2019-09-14	2019-05-09	2019-10-14	4.76319	48.466	18.466
B932/2	hsTnIMed	hsTnI	level.2	02429UI00	hsTnI	620	179.4	9287 RLU	120.0 - 280.0	UNDILUTED	NA	1/iSR05053	2019-05-27 11:11:00	2019-05-22 16:52:00	CSC	CSC	03266UI00	2996	2019-04-09	2019-09-14	2019-05-09	2019-10-14	4.76319	48.466	18.466
B932/2	hsTnIMed	hsTnI	level.2	02429UI00	hsTnI	620	182.1	9423 RLU	120.0 - 280.0	UNDILUTED	NA	1/iSR05053	2019-05-27 11:10:00	2019-05-22 16:52:00	CSC	CSC	03266UI00	2996	2019-04-09	2019-09-14	2019-05-09	2019-10-14	4.7625	48.4653	18.4653
B932/2	hsTnIMed	hsTnI	level.2	02429UI00	hsTnI	620	180.1	9322 RLU	120.0 - 280.0	UNDILUTED	NA	1/iSR05053	2019-05-27 11:10:00	2019-05-22 16:52:00	CSC	CSC	03266UI00	2996	2019-04-09	2019-09-14	2019-05-09	2019-10-14	4.7625	48.4653	18.4653
B932/1	hsTnILow	hsTnI	level.1	02429UI00	hsTnI	620	16.7	1040 RLU	12.0 - 28.0	UNDILUTED	NA	1/iSR05053	2019-05-27 11:10:00	2019-05-22 16:52:00	CSC	CSC	03266UI00	2996	2019-04-09	2019-09-14	2019-05-09	2019-10-14	4.7625	48.4653	18.4653
B932/1	hsTnILow	hsTnI	level.1	02429UI00	hsTnI	620	16.7	1038 RLU	12.0 - 28.0	UNDILUTED	NA	1/iSR05053	2019-05-27 11:09:00	2019-05-22 16:52:00	CSC	CSC	03266UI00	2996	2019-04-09	2019-09-14	2019-05-09	2019-10-14	4.76181	48.4646	18.4646
B932/1	hsTnILow	hsTnI	level.1	02429UI00	hsTnI	620	17.2	1067 RLU	12.0 - 28.0	UNDILUTED	NA	1/iSR05053	2019-05-27 11:09:00	2019-05-22 16:52:00	CSC	CSC	03266UI00	2996	2019-04-09	2019-09-14	2019-05-09	2019-10-14	4.76181	48.4646	18.4646
B932/1	hsTnILow	hsTnI	level.1	02429UI00	hsTnI	620	17.1	1061 RLU	12.0 - 28.0	UNDILUTED	NA	1/iSR05053	2019-05-27 11:09:00	2019-05-22 16:52:00	CSC	CSC	03266UI00	2996	2019-04-09	2019-09-14	2019-05-09	2019-10-14	4.76181	48.4646	18.4646
B932/1	hsTnILow	hsTnI	level.1	02429UI00	hsTnI	620	18.6	1139 RLU	12.0 - 28.0	UNDILUTED	NA	1/iSR05053	2019-05-27 11:09:00	2019-05-22 16:52:00	CSC	CSC	03266UI00	2996	2019-04-09	2019-09-14	2019-05-09	2019-10-14	4.76181	48.4646	18.4646
B931/3	hsTnIHigh	hsTnI	level.3	02429UI00	hsTnI	620	14516.8	643119 RLU	9000.0 - 21000.0	UNDILUTED	NA	1/iSR05053	2019-05-24 11:20:00	2019-05-22 16:52:00	CSC	CSC	03266UI00	2996	2019-04-09	2019-09-14	2019-05-09	2019-10-14	1.76944	45.4722	15.4722
B931/3	hsTnIHigh	hsTnI	level.3	02429UI00	hsTnI	620	14436.3	639913 RLU	9000.0 - 21000.0	UNDILUTED	NA	1/iSR05053	2019-05-24 11:19:00	2019-05-22 16:52:00	CSC	CSC	03266UI00	2996	2019-04-09	2019-09-14	2019-05-09	2019-10-14	1.76875	45.4715	15.4715
B931/3	hsTnIHigh	hsTnI	level.3	02429UI00	hsTnI	620	14623.2	647350 RLU	9000.0 - 21000.0	UNDILUTED	NA	1/iSR05053	2019-05-24 11:19:00	2019-05-22 16:52:00	CSC	CSC	03266UI00	2996	2019-04-09	2019-09-14	2019-05-09	2019-10-14	1.76875	45.4715	15.4715
B931/3	hsTnIHigh	hsTnI	level.3	02429UI00	hsTnI	620	14604.9	646623 RLU	9000.0 - 21000.0	UNDILUTED	NA	1/iSR05053	2019-05-24 11:19:00	2019-05-22 16:52:00	CSC	CSC	03266UI00	2996	2019-04-09	2019-09-14	2019-05-09	2019-10-14	1.76875	45.4715	15.4715
B931/3	hsTnIHigh	hsTnI	level.3	02429UI00	hsTnI	620	14578.9	645586 RLU	9000.0 - 21000.0	UNDILUTED	NA	1/iSR05053	2019-05-24 11:18:00	2019-05-22 16:52:00	CSC	CSC	03266UI00	2996	2019-04-09	2019-09-14	2019-05-09	2019-10-14	1.76806	45.4708	15.4708
B931/2	hsTnIMed	hsTnI	level.2	02429UI00	hsTnI	620	183.3	9486 RLU	120.0 - 280.0	UNDILUTED	NA	1/iSR05053	2019-05-24 11:18:00	2019-05-22 16:52:00	CSC	CSC	03266UI00	2996	2019-04-09	2019-09-14	2019-05-09	2019-10-14	1.76806	45.4708	15.4708
B931/2	hsTnIMed	hsTnI	level.2	02429UI00	hsTnI	620	181.2	9376 RLU	120.0 - 280.0	UNDILUTED	NA	1/iSR05053	2019-05-24 11:18:00	2019-05-22 16:52:00	CSC	CSC	03266UI00	2996	2019-04-09	2019-09-14	2019-05-09	2019-10-14	1.76806	45.4708	15.4708
B931/2	hsTnIMed	hsTnI	level.2	02429UI00	hsTnI	620	187.2	9679 RLU	120.0 - 280.0	UNDILUTED	NA	1/iSR05053	2019-05-24 11:17:00	2019-05-22 16:52:00	CSC	CSC	03266UI00	2996	2019-04-09	2019-09-14	2019-05-09	2019-10-14	1.76736	45.4701	15.4701
B931/2	hsTnIMed	hsTnI	level.2	02429UI00	hsTnI	620	181	9368 RLU	120.0 - 280.0	UNDILUTED	NA	1/iSR05053	2019-05-24 11:17:00	2019-05-22 16:52:00	CSC	CSC	03266UI00	2996	2019-04-09	2019-09-14	2019-05-09	2019-10-14	1.76736	45.4701	15.4701
B931/2	hsTnIMed	hsTnI	level.2	02429UI00	hsTnI	620	182.5	9443 RLU	120.0 - 280.0	UNDILUTED	NA	1/iSR05053	2019-05-24 11:17:00	2019-05-22 16:52:00	CSC	CSC	03266UI00	2996	2019-04-09	2019-09-14	2019-05-09	2019-10-14	1.76736	45.4701	15.4701
B931/1	hsTnILow	hsTnI	level.1	02429UI00	hsTnI	620	17.1	1058 RLU	12.0 - 28.0	UNDILUTED	NA	1/iSR05053	2019-05-24 11:17:00	2019-05-22 16:52:00	CSC	CSC	03266UI00	2996	2019-04-09	2019-09-14	2019-05-09	2019-10-14	1.76736	45.4701	15.4701
B931/1	hsTnILow	hsTnI	level.1	02429UI00	hsTnI	620	17.6	1084 RLU	12.0 - 28.0	UNDILUTED	NA	1/iSR05053	2019-05-24 11:16:00	2019-05-22 16:52:00	CSC	CSC	03266UI00	2996	2019-04-09	2019-09-14	2019-05-09	2019-10-14	1.76667	45.4694	15.4694
B931/1	hsTnILow	hsTnI	level.1	02429UI00	hsTnI	620	18	1106 RLU	12.0 - 28.0	UNDILUTED	NA	1/iSR05053	2019-05-24 11:16:00	2019-05-22 16:52:00	CSC	CSC	03266UI00	2996	2019-04-09	2019-09-14	2019-05-09	2019-10-14	1.76667	45.4694	15.4694
B931/1	hsTnILow	hsTnI	level.1	02429UI00	hsTnI	620	17.6	1084 RLU	12.0 - 28.0	UNDILUTED	NA	1/iSR05053	2019-05-24 11:16:00	2019-05-22 16:52:00	CSC	CSC	03266UI00	2996	2019-04-09	2019-09-14	2019-05-09	2019-10-14	1.76667	45.4694	15.4694
B931/1	hsTnILow	hsTnI	level.1	02429UI00	hsTnI	620	18.8	1146 RLU	12.0 - 28.0	UNDILUTED	NA	1/iSR05053	2019-05-24 11:15:00	2019-05-22 16:52:00	CSC	CSC	03266UI00	2996	2019-04-09	2019-09-14	2019-05-09	2019-10-14	1.76597	45.4688	15.4688
F259/3	hsTnIHigh	hsTnI	level.3	02429UI00	hsTnI	620	15554.1	684119 RLU	9000.0 - 21000.0	UNDILUTED	NA	1/iSR05053	2019-05-23 10:48:00	2019-05-22 16:52:00	CSC	CSC	03266UI00	2996	2019-04-09	2019-09-14	2019-05-09	2019-10-14	0.747222	44.45	14.45
F259/3	hsTnIHigh	hsTnI	level.3	02429UI00	hsTnI	620	15539.9	683563 RLU	9000.0 - 21000.0	UNDILUTED	NA	1/iSR05053	2019-05-23 10:48:00	2019-05-22 16:52:00	CSC	CSC	03266UI00	2996	2019-04-09	2019-09-14	2019-05-09	2019-10-14	0.747222	44.45	14.45
F259/3	hsTnIHigh	hsTnI	level.3	02429UI00	hsTnI	620	15384.2	677442 RLU	9000.0 - 21000.0	UNDILUTED	NA	1/iSR05053	2019-05-23 10:48:00	2019-05-22 16:52:00	CSC	CSC	03266UI00	2996	2019-04-09	2019-09-14	2019-05-09	2019-10-14	0.747222	44.45	14.45
F259/3	hsTnIHigh	hsTnI	level.3	02429UI00	hsTnI	620	15728.1	690942 RLU	9000.0 - 21000.0	UNDILUTED	NA	1/iSR05053	2019-05-23 10:47:00	2019-05-22 16:52:00	CSC	CSC	03266UI00	2996	2019-04-09	2019-09-14	2019-05-09	2019-10-14	0.746528	44.4493	14.4493
F259/3	hsTnIHigh	hsTnI	level.3	02429UI00	hsTnI	620	15766.9	692462 RLU	9000.0 - 21000.0	UNDILUTED	NA	1/iSR05053	2019-05-23 10:47:00	2019-05-22 16:52:00	CSC	CSC	03266UI00	2996	2019-04-09	2019-09-14	2019-05-09	2019-10-14	0.746528	44.4493	14.4493
F259/2	hsTnIMed	hsTnI	level.2	02429UI00	hsTnI	620	179.4	9289 RLU	120.0 - 280.0	UNDILUTED	NA	1/iSR05053	2019-05-23 10:47:00	2019-05-22 16:52:00	CSC	CSC	03266UI00	2996	2019-04-09	2019-09-14	2019-05-09	2019-10-14	0.746528	44.4493	14.4493
F259/2	hsTnIMed	hsTnI	level.2	02429UI00	hsTnI	620	182.1	9425 RLU	120.0 - 280.0	UNDILUTED	NA	1/iSR05053	2019-05-23 10:46:00	2019-05-22 16:52:00	CSC	CSC	03266UI00	2996	2019-04-09	2019-09-14	2019-05-09	2019-10-14	0.745833	44.4486	14.4486
F259/2	hsTnIMed	hsTnI	level.2	02429UI00	hsTnI	620	181.8	9408 RLU	120.0 - 280.0	UNDILUTED	NA	1/iSR05053	2019-05-23 10:46:00	2019-05-22 16:52:00	CSC	CSC	03266UI00	2996	2019-04-09	2019-09-14	2019-05-09	2019-10-14	0.745833	44.4486	14.4486
F259/2	hsTnIMed	hsTnI	level.2	02429UI00	hsTnI	620	182.2	9426 RLU	120.0 - 280.0	UNDILUTED	NA	1/iSR05053	2019-05-23 10:46:00	2019-05-22 16:52:00	CSC	CSC	03266UI00	2996	2019-04-09	2019-09-14	2019-05-09	2019-10-14	0.745833	44.4486	14.4486
F259/2	hsTnIMed	hsTnI	level.2	02429UI00	hsTnI	620	188.6	9751 RLU	120.0 - 280.0	UNDILUTED	NA	1/iSR05053	2019-05-23 10:46:00	2019-05-22 16:52:00	CSC	CSC	03266UI00	2996	2019-04-09	2019-09-14	2019-05-09	2019-10-14	0.745833	44.4486	14.4486
F259/1	hsTnILow	hsTnI	level.1	02429UI00	hsTnI	620	17.4	1077 RLU	12.0 - 28.0	UNDILUTED	NA	1/iSR05053	2019-05-23 10:45:00	2019-05-22 16:52:00	CSC	CSC	03266UI00	2996	2019-04-09	2019-09-14	2019-05-09	2019-10-14	0.745139	44.4479	14.4479
F259/1	hsTnILow	hsTnI	level.1	02429UI00	hsTnI	620	18.5	1132 RLU	12.0 - 28.0	UNDILUTED	NA	1/iSR05053	2019-05-23 10:45:00	2019-05-22 16:52:00	CSC	CSC	03266UI00	2996	2019-04-09	2019-09-14	2019-05-09	2019-10-14	0.745139	44.4479	14.4479
F259/1	hsTnILow	hsTnI	level.1	02429UI00	hsTnI	620	17.7	1091 RLU	12.0 - 28.0	UNDILUTED	NA	1/iSR05053	2019-05-23 10:45:00	2019-05-22 16:52:00	CSC	CSC	03266UI00	2996	2019-04-09	2019-09-14	2019-05-09	2019-10-14	0.745139	44.4479	14.4479
F259/1	hsTnILow	hsTnI	level.1	02429UI00	hsTnI	620	17.4	1078 RLU	12.0 - 28.0	UNDILUTED	NA	1/iSR05053	2019-05-23 10:44:00	2019-05-22 16:52:00	CSC	CSC	03266UI00	2996	2019-04-09	2019-09-14	2019-05-09	2019-10-14	0.744444	44.4472	14.4472
F259/1	hsTnILow	hsTnI	level.1	02429UI00	hsTnI	620	19	1157 RLU	12.0 - 28.0	UNDILUTED	NA	1/iSR05053	2019-05-23 10:44:00	2019-05-22 16:52:00	CSC	CSC	03266UI00	2996	2019-04-09	2019-09-14	2019-05-09	2019-10-14	0.744444	44.4472	14.4472
F259/3	hsTnIHigh	hsTnI	level.3	02429UI00	hsTnI	620	15624.3	686875 RLU	9000.0 - 21000.0	UNDILUTED	NA	1/iSR05053	2019-05-22 17:04:00	2019-05-22 16:52:00	CSC	CSC	03266UI00	2996	2019-04-09	2019-09-14	2019-05-09	2019-10-14	0.00833333	43.7111	13.7111
F259/3	hsTnIHigh	hsTnI	level.3	02429UI00	hsTnI	620	15299.3	674102 RLU	9000.0 - 21000.0	UNDILUTED	NA	1/iSR05053	2019-05-22 17:03:00	2019-05-22 16:52:00	CSC	CSC	03266UI00	2996	2019-04-09	2019-09-14	2019-05-09	2019-10-14	0.00763889	43.7104	13.7104
F259/3	hsTnIHigh	hsTnI	level.3	02429UI00	hsTnI	620	15473.7	680964 RLU	9000.0 - 21000.0	UNDILUTED	NA	1/iSR05053	2019-05-22 17:03:00	2019-05-22 16:52:00	CSC	CSC	03266UI00	2996	2019-04-09	2019-09-14	2019-05-09	2019-10-14	0.00763889	43.7104	13.7104
F259/3	hsTnIHigh	hsTnI	level.3	02429UI00	hsTnI	620	15801.2	693804 RLU	9000.0 - 21000.0	UNDILUTED	NA	1/iSR05053	2019-05-22 17:03:00	2019-05-22 16:52:00	CSC	CSC	03266UI00	2996	2019-04-09	2019-09-14	2019-05-09	2019-10-14	0.00763889	43.7104	13.7104
F259/3	hsTnIHigh	hsTnI	level.3	02429UI00	hsTnI	620	15062.6	664762 RLU	9000.0 - 21000.0	UNDILUTED	NA	1/iSR05053	2019-05-22 17:00:00	2019-05-22 16:52:00	CSC	CSC	03266UI00	2996	2019-04-09	2019-09-14	2019-05-09	2019-10-14	0.00555556	43.7083	13.7083
F259/2	hsTnIMed	hsTnI	level.2	02429UI00	hsTnI	620	183.9	9515 RLU	120.0 - 280.0	UNDILUTED	NA	1/iSR05053	2019-05-22 17:00:00	2019-05-22 16:52:00	CSC	CSC	03266UI00	2996	2019-04-09	2019-09-14	2019-05-09	2019-10-14	0.00555556	43.7083	13.7083
F259/2	hsTnIMed	hsTnI	level.2	02429UI00	hsTnI	620	178.8	9259 RLU	120.0 - 280.0	UNDILUTED	NA	1/iSR05053	2019-05-22 17:00:00	2019-05-22 16:52:00	CSC	CSC	03266UI00	2996	2019-04-09	2019-09-14	2019-05-09	2019-10-14	0.00555556	43.7083	13.7083
F259/2	hsTnIMed	hsTnI	level.2	02429UI00	hsTnI	620	188	9722 RLU	120.0 - 280.0	UNDILUTED	NA	1/iSR05053	2019-05-22 16:59:00	2019-05-22 16:52:00	CSC	CSC	03266UI00	2996	2019-04-09	2019-09-14	2019-05-09	2019-10-14	0.00486111	43.7076	13.7076
F259/2	hsTnIMed	hsTnI	level.2	02429UI00	hsTnI	620	174.8	9057 RLU	120.0 - 280.0	UNDILUTED	NA	1/iSR05053	2019-05-22 16:56:00	2019-05-22 16:52:00	CSC	CSC	03266UI00	2996	2019-04-09	2019-09-14	2019-05-09	2019-10-14	0.00277778	43.7056	13.7056
F259/2	hsTnIMed	hsTnI	level.2	02429UI00	hsTnI	620	183.7	9505 RLU	120.0 - 280.0	UNDILUTED	NA	1/iSR05053	2019-05-22 16:55:00	2019-05-22 16:52:00	CSC	CSC	03266UI00	2996	2019-04-09	2019-09-14	2019-05-09	2019-10-14	0.00208333	43.7049	13.7049
F259/1	hsTnILow	hsTnI	level.1	02429UI00	hsTnI	620	17	1054 RLU	12.0 - 28.0	UNDILUTED	NA	1/iSR05053	2019-05-22 16:55:00	2019-05-22 16:52:00	CSC	CSC	03266UI00	2996	2019-04-09	2019-09-14	2019-05-09	2019-10-14	0.00208333	43.7049	13.7049
F259/1	hsTnILow	hsTnI	level.1	02429UI00	hsTnI	620	17.1	1058 RLU	12.0 - 28.0	UNDILUTED	NA	1/iSR05053	2019-05-22 16:55:00	2019-05-22 16:52:00	CSC	CSC	03266UI00	2996	2019-04-09	2019-09-14	2019-05-09	2019-10-14	0.00208333	43.7049	13.7049
F259/1	hsTnILow	hsTnI	level.1	02429UI00	hsTnI	620	16.5	1027 RLU	12.0 - 28.0	UNDILUTED	NA	1/iSR05053	2019-05-22 16:54:00	2019-05-22 16:52:00	CSC	CSC	03266UI00	2996	2019-04-09	2019-09-14	2019-05-09	2019-10-14	0.00138889	43.7042	13.7042
F259/1	hsTnILow	hsTnI	level.1	02429UI00	hsTnI	620	15.9	1000 RLU	12.0 - 28.0	UNDILUTED	NA	1/iSR05053	2019-05-22 16:54:00	2019-05-22 16:52:00	CSC	CSC	03266UI00	2996	2019-04-09	2019-09-14	2019-05-09	2019-10-14	0.00138889	43.7042	13.7042
F259/1	hsTnILow	hsTnI	level.1	02429UI00	hsTnI	620	18.1	1114 RLU	12.0 - 28.0	UNDILUTED	NA	1/iSR05053	2019-05-22 16:54:00	2019-05-22 16:52:00	CSC	CSC	03266UI00	2996	2019-04-09	2019-09-14	2019-05-09	2019-10-14	0.00138889	43.7042	13.7042
Y946/3	hsTnIHigh	hsTnI	level.3	91174UI00	hsTnI	620	11534.8	735986 RLU	9000.0 - 21000.0	UNDILUTED	NA	1/iSR05053	2019-04-04 09:52:00	2019-03-20 13:51:00	CSC	CSC	94158UI00	4228	2018-08-22	2019-01-27	2018-11-20	2019-04-29	14.834	225.411	135.411
Y946/3	hsTnIHigh	hsTnI	level.3	91174UI00	hsTnI	620	11713.2	745593 RLU	9000.0 - 21000.0	UNDILUTED	NA	1/iSR05053	2019-04-04 09:52:00	2019-03-20 13:51:00	CSC	CSC	94158UI00	4228	2018-08-22	2019-01-27	2018-11-20	2019-04-29	14.834	225.411	135.411
Y946/2	hsTnIMed	hsTnI	level.2	91174UI00	hsTnI	620	183.6	11312 RLU	120.0 - 280.0	UNDILUTED	NA	1/iSR05053	2019-04-04 09:52:00	2019-03-20 13:51:00	CSC	CSC	94158UI00	4228	2018-08-22	2019-01-27	2018-11-20	2019-04-29	14.834	225.411	135.411
Y946/2	hsTnIMed	hsTnI	level.2	91174UI00	hsTnI	620	187.4	11556 RLU	120.0 - 280.0	UNDILUTED	NA	1/iSR05053	2019-04-04 09:52:00	2019-03-20 13:51:00	CSC	CSC	94158UI00	4228	2018-08-22	2019-01-27	2018-11-20	2019-04-29	14.834	225.411	135.411
Y946/1	hsTnILow	hsTnI	level.1	91174UI00	hsTnI	620	21	1290 RLU	12.0 - 28.0	UNDILUTED	NA	1/iSR05053	2019-04-04 09:51:00	2019-03-20 13:51:00	CSC	CSC	94158UI00	4228	2018-08-22	2019-01-27	2018-11-20	2019-04-29	14.8333	225.41	135.41
Y946/1	hsTnILow	hsTnI	level.1	91174UI00	hsTnI	620	22.5	1371 RLU	12.0 - 28.0	UNDILUTED	NA	1/iSR05053	2019-04-04 09:51:00	2019-03-20 13:51:00	CSC	CSC	94158UI00	4228	2018-08-22	2019-01-27	2018-11-20	2019-04-29	14.8333	225.41	135.41
Y946/3	hsTnIHigh	hsTnI	level.3	91174UI00	hsTnI	620	12049.4	763558 RLU	9000.0 - 21000.0	UNDILUTED	R	1/iSR05053	2019-04-03 10:12:00	2019-03-20 13:51:00	CSC	CSC	94158UI00	2991	2018-08-22	2019-01-27	2018-11-20	2019-04-29	13.8479	224.425	134.425
Y946/3	hsTnIHigh	hsTnI	level.3	91174UI00	hsTnI	620	11971.1	759392 RLU	9000.0 - 21000.0	UNDILUTED	R	1/iSR05053	2019-04-03 10:12:00	2019-03-20 13:51:00	CSC	CSC	94158UI00	2991	2018-08-22	2019-01-27	2018-11-20	2019-04-29	13.8479	224.425	134.425
Y946/2	hsTnIMed	hsTnI	level.2	91174UI00	hsTnI	620	186.8	11516 RLU	120.0 - 280.0	UNDILUTED	R	1/iSR05053	2019-04-03 10:12:00	2019-03-20 13:51:00	CSC	CSC	94158UI00	2991	2018-08-22	2019-01-27	2018-11-20	2019-04-29	13.8479	224.425	134.425
Y946/2	hsTnIMed	hsTnI	level.2	91174UI00	hsTnI	620	187.9	11588 RLU	120.0 - 280.0	UNDILUTED	R	1/iSR05053	2019-04-03 10:11:00	2019-03-20 13:51:00	CSC	CSC	94158UI00	2991	2018-08-22	2019-01-27	2018-11-20	2019-04-29	13.8472	224.424	134.424
Y946/1	hsTnILow	hsTnI	level.1	91174UI00	hsTnI	620	22.7	1382 RLU	12.0 - 28.0	UNDILUTED	R	1/iSR05053	2019-04-03 10:11:00	2019-03-20 13:51:00	CSC	CSC	94158UI00	2991	2018-08-22	2019-01-27	2018-11-20	2019-04-29	13.8472	224.424	134.424
Y946/1	hsTnILow	hsTnI	level.1	91174UI00	hsTnI	620	23.2	1412 RLU	12.0 - 28.0	UNDILUTED	R	1/iSR05053	2019-04-03 10:11:00	2019-03-20 13:51:00	CSC	CSC	94158UI00	2991	2018-08-22	2019-01-27	2018-11-20	2019-04-29	13.8472	224.424	134.424
Y946/3	hsTnIHigh	hsTnI	level.3	91174UI00	hsTnI	620	11872.4	754127 RLU	9000.0 - 21000.0	UNDILUTED	NA	1/iSR05053	2019-04-03 09:49:00	2019-03-20 13:51:00	CSC	CSC	94158UI00	2991	2018-08-22	2019-01-27	2018-11-20	2019-04-29	13.8319	224.409	134.409
Y946/2	hsTnIMed	hsTnI	level.2	91174UI00	hsTnI	620	185.2	11415 RLU	120.0 - 280.0	UNDILUTED	NA	1/iSR05053	2019-04-03 09:49:00	2019-03-20 13:51:00	CSC	CSC	94158UI00	2991	2018-08-22	2019-01-27	2018-11-20	2019-04-29	13.8319	224.409	134.409
Y946/1	hsTnILow	hsTnI	level.1	91174UI00	hsTnI	620	22.1	1350 RLU	12.0 - 28.0	UNDILUTED	NA	1/iSR05053	2019-04-03 09:48:00	2019-03-20 13:51:00	CSC	CSC	94158UI00	2991	2018-08-22	2019-01-27	2018-11-20	2019-04-29	13.8313	224.408	134.408
Y947/3	hsTnIHigh	hsTnI	level.3	91174UI00	hsTnI	620	12184.4	770717 RLU	9000.0 - 21000.0	UNDILUTED	NA	1/iSR05053	2019-04-02 10:12:00	2019-03-20 13:51:00	CSC	CSC	94158UI00	44	2018-08-22	2019-01-27	2018-11-20	2019-04-29	12.8479	223.425	133.425
Y947/3	hsTnIHigh	hsTnI	level.3	91174UI00	hsTnI	620	12213.4	772250 RLU	9000.0 - 21000.0	UNDILUTED	NA	1/iSR05053	2019-04-02 10:12:00	2019-03-20 13:51:00	CSC	CSC	94158UI00	44	2018-08-22	2019-01-27	2018-11-20	2019-04-29	12.8479	223.425	133.425
Y947/2	hsTnIMed	hsTnI	level.2	91174UI00	hsTnI	620	199.4	12328 RLU	120.0 - 280.0	UNDILUTED	NA	1/iSR05053	2019-04-02 10:11:00	2019-03-20 13:51:00	CSC	CSC	94158UI00	44	2018-08-22	2019-01-27	2018-11-20	2019-04-29	12.8472	223.424	133.424
Y947/2	hsTnIMed	hsTnI	level.2	91174UI00	hsTnI	620	195.3	12067 RLU	120.0 - 280.0	UNDILUTED	NA	1/iSR05053	2019-04-02 10:11:00	2019-03-20 13:51:00	CSC	CSC	94158UI00	44	2018-08-22	2019-01-27	2018-11-20	2019-04-29	12.8472	223.424	133.424
Y947/1	hsTnILow	hsTnI	level.1	91174UI00	hsTnI	620	22.3	1360 RLU	12.0 - 28.0	UNDILUTED	NA	1/iSR05053	2019-04-02 10:11:00	2019-03-20 13:51:00	CSC	CSC	94158UI00	44	2018-08-22	2019-01-27	2018-11-20	2019-04-29	12.8472	223.424	133.424
Y947/1	hsTnILow	hsTnI	level.1	91174UI00	hsTnI	620	22.2	1357 RLU	12.0 - 28.0	UNDILUTED	NA	1/iSR05053	2019-04-02 10:10:00	2019-03-20 13:51:00	CSC	CSC	94158UI00	44	2018-08-22	2019-01-27	2018-11-20	2019-04-29	12.8465	223.424	133.424
Y946/3	hsTnIHigh	hsTnI	level.3	91174UI00	hsTnI	620	11419.5	729744 RLU	9000.0 - 21000.0	UNDILUTED	NA	1/iSR05053	2019-04-01 10:45:00	2019-03-20 13:51:00	CSC	CSC	94158UI00	4252	2018-08-22	2019-01-27	2018-11-20	2019-04-29	11.8708	222.448	132.448
Y946/3	hsTnIHigh	hsTnI	level.3	91174UI00	hsTnI	620	12207	771911 RLU	9000.0 - 21000.0	UNDILUTED	NA	1/iSR05053	2019-04-01 10:45:00	2019-03-20 13:51:00	CSC	CSC	94158UI00	4252	2018-08-22	2019-01-27	2018-11-20	2019-04-29	11.8708	222.448	132.448
Y946/2	hsTnIMed	hsTnI	level.2	91174UI00	hsTnI	620	191.5	11818 RLU	120.0 - 280.0	UNDILUTED	NA	1/iSR05053	2019-04-01 10:44:00	2019-03-20 13:51:00	CSC	CSC	94158UI00	4252	2018-08-22	2019-01-27	2018-11-20	2019-04-29	11.8701	222.447	132.447
Y946/2	hsTnIMed	hsTnI	level.2	91174UI00	hsTnI	620	192.4	11879 RLU	120.0 - 280.0	UNDILUTED	NA	1/iSR05053	2019-04-01 10:44:00	2019-03-20 13:51:00	CSC	CSC	94158UI00	4252	2018-08-22	2019-01-27	2018-11-20	2019-04-29	11.8701	222.447	132.447
Y946/1	hsTnILow	hsTnI	level.1	91174UI00	hsTnI	620	22.3	1361 RLU	12.0 - 28.0	UNDILUTED	NA	1/iSR05053	2019-04-01 10:44:00	2019-03-20 13:51:00	CSC	CSC	94158UI00	4252	2018-08-22	2019-01-27	2018-11-20	2019-04-29	11.8701	222.447	132.447
Y946/1	hsTnILow	hsTnI	level.1	91174UI00	hsTnI	620	21.9	1340 RLU	12.0 - 28.0	UNDILUTED	NA	1/iSR05053	2019-04-01 10:43:00	2019-03-20 13:51:00	CSC	CSC	94158UI00	4252	2018-08-22	2019-01-27	2018-11-20	2019-04-29	11.8694	222.447	132.447
Y903/3	hsTnIHigh	hsTnI	level.3	91174UI00	hsTnI	620	11805.1	750527 RLU	9000.0 - 21000.0	UNDILUTED	NA	1/iSR05053	2019-03-29 10:41:00	2019-03-20 13:51:00	CSC	CSC	94158UI00	2112	2018-08-22	2019-01-27	2018-11-20	2019-04-29	8.86806	219.445	129.445
Y903/3	hsTnIHigh	hsTnI	level.3	91174UI00	hsTnI	620	11985.7	760169 RLU	9000.0 - 21000.0	UNDILUTED	NA	1/iSR05053	2019-03-29 10:41:00	2019-03-20 13:51:00	CSC	CSC	94158UI00	2112	2018-08-22	2019-01-27	2018-11-20	2019-04-29	8.86806	219.445	129.445
Y903/2	hsTnIMed	hsTnI	level.2	91174UI00	hsTnI	620	191.5	11818 RLU	120.0 - 280.0	UNDILUTED	NA	1/iSR05053	2019-03-29 10:41:00	2019-03-20 13:51:00	CSC	CSC	94158UI00	2112	2018-08-22	2019-01-27	2018-11-20	2019-04-29	8.86806	219.445	129.445
Y903/2	hsTnIMed	hsTnI	level.2	91174UI00	hsTnI	620	191.4	11812 RLU	120.0 - 280.0	UNDILUTED	NA	1/iSR05053	2019-03-29 10:40:00	2019-03-20 13:51:00	CSC	CSC	94158UI00	2112	2018-08-22	2019-01-27	2018-11-20	2019-04-29	8.86736	219.444	129.444
Y903/1	hsTnILow	hsTnI	level.1	91174UI00	hsTnI	620	20.1	1236 RLU	12.0 - 28.0	UNDILUTED	NA	1/iSR05053	2019-03-29 10:40:00	2019-03-20 13:51:00	CSC	CSC	94158UI00	2112	2018-08-22	2019-01-27	2018-11-20	2019-04-29	8.86736	219.444	129.444
Y903/1	hsTnILow	hsTnI	level.1	91174UI00	hsTnI	620	20.5	1260 RLU	12.0 - 28.0	UNDILUTED	NA	1/iSR05053	2019-03-29 10:40:00	2019-03-20 13:51:00	CSC	CSC	94158UI00	2112	2018-08-22	2019-01-27	2018-11-20	2019-04-29	8.86736	219.444	129.444
Y946/3	hsTnIHigh	hsTnI	level.3	91174UI00	hsTnI	620	12233	773286 RLU	9000.0 - 21000.0	UNDILUTED	R	1/iSR05053	2019-03-28 11:24:00	2019-03-20 13:51:00	CSC	CSC	94158UI00	2171	2018-08-22	2019-01-27	2018-11-20	2019-04-29	7.89792	218.475	128.475
Y946/3	hsTnIHigh	hsTnI	level.3	91174UI00	hsTnI	620	12785.8	802226 RLU	9000.0 - 21000.0	UNDILUTED	R	1/iSR05053	2019-03-28 11:24:00	2019-03-20 13:51:00	CSC	CSC	94158UI00	2171	2018-08-22	2019-01-27	2018-11-20	2019-04-29	7.89792	218.475	128.475
Y946/2	hsTnIMed	hsTnI	level.2	91174UI00	hsTnI	620	193	11919 RLU	120.0 - 280.0	UNDILUTED	NA	1/iSR05053	2019-03-28 11:13:00	2019-03-20 13:51:00	CSC	CSC	94158UI00	2171	2018-08-22	2019-01-27	2018-11-20	2019-04-29	7.89028	218.467	128.467
Y946/2	hsTnIMed	hsTnI	level.2	91174UI00	hsTnI	620	195	12046 RLU	120.0 - 280.0	UNDILUTED	NA	1/iSR05053	2019-03-28 11:13:00	2019-03-20 13:51:00	CSC	CSC	94158UI00	2171	2018-08-22	2019-01-27	2018-11-20	2019-04-29	7.89028	218.467	128.467
Y946/1	hsTnILow	hsTnI	level.1	91174UI00	hsTnI	620	21.3	1304 RLU	12.0 - 28.0	UNDILUTED	NA	1/iSR05053	2019-03-28 11:12:00	2019-03-20 13:51:00	CSC	CSC	94158UI00	2171	2018-08-22	2019-01-27	2018-11-20	2019-04-29	7.88958	218.467	128.467
Y946/1	hsTnILow	hsTnI	level.1	91174UI00	hsTnI	620	23.6	1438 RLU	12.0 - 28.0	UNDILUTED	NA	1/iSR05053	2019-03-28 11:12:00	2019-03-20 13:51:00	CSC	CSC	94158UI00	2171	2018-08-22	2019-01-27	2018-11-20	2019-04-29	7.88958	218.467	128.467
Y947/3	hsTnIHigh	hsTnI	level.3	94347UI00	hsTnI	620	12321.2	777935 RLU	9000.0 - 21000.0	UNDILUTED	NA	1/iSR05053	2019-03-27 09:49:00	2019-03-20 13:51:00	CSC	CSC	94158UI00	1221	2018-12-08	2019-05-09	2018-11-20	2019-04-29	6.83194	109.409	127.409
Y947/3	hsTnIHigh	hsTnI	level.3	94347UI00	hsTnI	620	12216.8	772431 RLU	9000.0 - 21000.0	UNDILUTED	NA	1/iSR05053	2019-03-27 09:48:00	2019-03-20 13:51:00	CSC	CSC	94158UI00	1221	2018-12-08	2019-05-09	2018-11-20	2019-04-29	6.83125	109.408	127.408
Y947/2	hsTnIMed	hsTnI	level.2	94347UI00	hsTnI	620	198.6	12280 RLU	120.0 - 280.0	UNDILUTED	NA	1/iSR05053	2019-03-27 09:48:00	2019-03-20 13:51:00	CSC	CSC	94158UI00	1221	2018-12-08	2019-05-09	2018-11-20	2019-04-29	6.83125	109.408	127.408
Y947/2	hsTnIMed	hsTnI	level.2	94347UI00	hsTnI	620	196.5	12141 RLU	120.0 - 280.0	UNDILUTED	NA	1/iSR05053	2019-03-27 09:48:00	2019-03-20 13:51:00	CSC	CSC	94158UI00	1221	2018-12-08	2019-05-09	2018-11-20	2019-04-29	6.83125	109.408	127.408
Y947/1	hsTnILow	hsTnI	level.1	94347UI00	hsTnI	620	22.4	1367 RLU	12.0 - 28.0	UNDILUTED	NA	1/iSR05053	2019-03-27 09:47:00	2019-03-20 13:51:00	CSC	CSC	94158UI00	1221	2018-12-08	2019-05-09	2018-11-20	2019-04-29	6.83056	109.408	127.408
Y947/1	hsTnILow	hsTnI	level.1	94347UI00	hsTnI	620	23.6	1434 RLU	12.0 - 28.0	UNDILUTED	NA	1/iSR05053	2019-03-27 09:47:00	2019-03-20 13:51:00	CSC	CSC	94158UI00	1221	2018-12-08	2019-05-09	2018-11-20	2019-04-29	6.83056	109.408	127.408
Y916/3	hsTnIHigh	hsTnI	level.3	91174UI00	hsTnI	620	12476.4	786090 RLU	9000.0 - 21000.0	UNDILUTED	NA	1/iSR05053	2019-03-26 09:52:00	2019-03-20 13:51:00	CSC	CSC	94158UI00	2152	2018-08-22	2019-01-27	2018-11-20	2019-04-29	5.83403	216.411	126.411
Y916/3	hsTnIHigh	hsTnI	level.3	91174UI00	hsTnI	620	12452.3	784830 RLU	9000.0 - 21000.0	UNDILUTED	NA	1/iSR05053	2019-03-26 09:52:00	2019-03-20 13:51:00	CSC	CSC	94158UI00	2152	2018-08-22	2019-01-27	2018-11-20	2019-04-29	5.83403	216.411	126.411
Y916/2	hsTnIMed	hsTnI	level.2	91174UI00	hsTnI	620	200.2	12383 RLU	120.0 - 280.0	UNDILUTED	NA	1/iSR05053	2019-03-26 09:52:00	2019-03-20 13:51:00	CSC	CSC	94158UI00	2152	2018-08-22	2019-01-27	2018-11-20	2019-04-29	5.83403	216.411	126.411
Y916/2	hsTnIMed	hsTnI	level.2	91174UI00	hsTnI	620	197.3	12195 RLU	120.0 - 280.0	UNDILUTED	NA	1/iSR05053	2019-03-26 09:51:00	2019-03-20 13:51:00	CSC	CSC	94158UI00	2152	2018-08-22	2019-01-27	2018-11-20	2019-04-29	5.83333	216.41	126.41
Y916/1	hsTnILow	hsTnI	level.1	91174UI00	hsTnI	620	23	1403 RLU	12.0 - 28.0	UNDILUTED	NA	1/iSR05053	2019-03-26 09:51:00	2019-03-20 13:51:00	CSC	CSC	94158UI00	2152	2018-08-22	2019-01-27	2018-11-20	2019-04-29	5.83333	216.41	126.41
Y916/1	hsTnILow	hsTnI	level.1	91174UI00	hsTnI	620	24.1	1464 RLU	12.0 - 28.0	UNDILUTED	NA	1/iSR05053	2019-03-26 09:51:00	2019-03-20 13:51:00	CSC	CSC	94158UI00	2152	2018-08-22	2019-01-27	2018-11-20	2019-04-29	5.83333	216.41	126.41
Y946/3	hsTnIHigh	hsTnI	level.3	91174UI00	hsTnI	620	12423.5	783318 RLU	9000.0 - 21000.0	UNDILUTED	NA	1/iSR05053	2019-03-25 11:17:00	2019-03-20 13:51:00	CSC	CSC	94158UI00	4257	2018-08-22	2019-01-27	2018-11-20	2019-04-29	4.89306	215.47	125.47
Y946/3	hsTnIHigh	hsTnI	level.3	91174UI00	hsTnI	620	11522.3	735310 RLU	9000.0 - 21000.0	UNDILUTED	NA	1/iSR05053	2019-03-25 11:16:00	2019-03-20 13:51:00	CSC	CSC	94158UI00	4257	2018-08-22	2019-01-27	2018-11-20	2019-04-29	4.89236	215.469	125.469
Y946/2	hsTnIMed	hsTnI	level.2	91174UI00	hsTnI	620	193.2	11931 RLU	120.0 - 280.0	UNDILUTED	NA	1/iSR05053	2019-03-25 11:16:00	2019-03-20 13:51:00	CSC	CSC	94158UI00	4257	2018-08-22	2019-01-27	2018-11-20	2019-04-29	4.89236	215.469	125.469
Y946/2	hsTnIMed	hsTnI	level.2	91174UI00	hsTnI	620	193.2	11930 RLU	120.0 - 280.0	UNDILUTED	NA	1/iSR05053	2019-03-25 11:16:00	2019-03-20 13:51:00	CSC	CSC	94158UI00	4257	2018-08-22	2019-01-27	2018-11-20	2019-04-29	4.89236	215.469	125.469
Y946/1	hsTnILow	hsTnI	level.1	91174UI00	hsTnI	620	21.4	1312 RLU	12.0 - 28.0	UNDILUTED	NA	1/iSR05053	2019-03-25 11:16:00	2019-03-20 13:51:00	CSC	CSC	94158UI00	4257	2018-08-22	2019-01-27	2018-11-20	2019-04-29	4.89236	215.469	125.469
Y946/1	hsTnILow	hsTnI	level.1	91174UI00	hsTnI	620	23.3	1416 RLU	12.0 - 28.0	UNDILUTED	NA	1/iSR05053	2019-03-25 11:15:00	2019-03-20 13:51:00	CSC	CSC	94158UI00	4257	2018-08-22	2019-01-27	2018-11-20	2019-04-29	4.89167	215.469	125.469
Y949/3	hsTnIHigh	hsTnI	level.3	91174UI00	hsTnI	620	11957.8	758681 RLU	9000.0 - 21000.0	UNDILUTED	NA	1/iSR05053	2019-03-22 12:23:00	2019-03-20 13:51:00	CSC	CSC	94158UI00	4257	2018-08-22	2019-01-27	2018-11-20	2019-04-29	1.93889	212.516	122.516
Y949/3	hsTnIHigh	hsTnI	level.3	91174UI00	hsTnI	620	12384.2	781250 RLU	9000.0 - 21000.0	UNDILUTED	NA	1/iSR05053	2019-03-22 12:23:00	2019-03-20 13:51:00	CSC	CSC	94158UI00	4257	2018-08-22	2019-01-27	2018-11-20	2019-04-29	1.93889	212.516	122.516
Y949/2	hsTnIMed	hsTnI	level.2	91174UI00	hsTnI	620	184.7	11382 RLU	120.0 - 280.0	UNDILUTED	NA	1/iSR05053	2019-03-22 12:23:00	2019-03-20 13:51:00	CSC	CSC	94158UI00	4257	2018-08-22	2019-01-27	2018-11-20	2019-04-29	1.93889	212.516	122.516
Y949/2	hsTnIMed	hsTnI	level.2	91174UI00	hsTnI	620	192.5	11884 RLU	120.0 - 280.0	UNDILUTED	NA	1/iSR05053	2019-03-22 12:22:00	2019-03-20 13:51:00	CSC	CSC	94158UI00	4257	2018-08-22	2019-01-27	2018-11-20	2019-04-29	1.93819	212.515	122.515
Y949/1	hsTnILow	hsTnI	level.1	91174UI00	hsTnI	620	20.7	1273 RLU	12.0 - 28.0	UNDILUTED	NA	1/iSR05053	2019-03-22 12:22:00	2019-03-20 13:51:00	CSC	CSC	94158UI00	4257	2018-08-22	2019-01-27	2018-11-20	2019-04-29	1.93819	212.515	122.515
Y949/1	hsTnILow	hsTnI	level.1	91174UI00	hsTnI	620	20.2	1242 RLU	12.0 - 28.0	UNDILUTED	NA	1/iSR05053	2019-03-22 12:22:00	2019-03-20 13:51:00	CSC	CSC	94158UI00	4257	2018-08-22	2019-01-27	2018-11-20	2019-04-29	1.93819	212.515	122.515
F241/3	hsTnIHigh	hsTnI	level.3	91174UI00	hsTnI	620	15718	731458 RLU	9000.0 - 21000.0	UNDILUTED	NA	1/iSR05053	2019-03-20 13:52:00	2019-01-16 11:31:00	CSC	CSC	93555UI00	744	2018-08-22	2019-01-27	2018-11-08	2019-04-13	63.0979	210.578	132.578
F241/3	hsTnIHigh	hsTnI	level.3	91174UI00	hsTnI	620	15606	726890 RLU	9000.0 - 21000.0	UNDILUTED	NA	1/iSR05053	2019-03-20 13:52:00	2019-01-16 11:31:00	CSC	CSC	93555UI00	744	2018-08-22	2019-01-27	2018-11-08	2019-04-13	63.0979	210.578	132.578
F241/2	hsTnIMed	hsTnI	level.2	91174UI00	hsTnI	620	204.1	11369 RLU	120.0 - 280.0	UNDILUTED	NA	1/iSR05053	2019-03-20 13:52:00	2019-01-16 11:31:00	CSC	CSC	93555UI00	744	2018-08-22	2019-01-27	2018-11-08	2019-04-13	63.0979	210.578	132.578
F241/2	hsTnIMed	hsTnI	level.2	91174UI00	hsTnI	620	200	11142 RLU	120.0 - 280.0	UNDILUTED	NA	1/iSR05053	2019-03-20 13:51:00	2019-01-16 11:31:00	CSC	CSC	93555UI00	744	2018-08-22	2019-01-27	2018-11-08	2019-04-13	63.0972	210.577	132.577
F241/1	hsTnILow	hsTnI	level.1	91174UI00	hsTnI	620	17.4	1129 RLU	12.0 - 28.0	UNDILUTED	NA	1/iSR05053	2019-03-20 13:51:00	2019-01-16 11:31:00	CSC	CSC	93555UI00	744	2018-08-22	2019-01-27	2018-11-08	2019-04-13	63.0972	210.577	132.577
F241/1	hsTnILow	hsTnI	level.1	91174UI00	hsTnI	620	16.4	1074 RLU	12.0 - 28.0	UNDILUTED	NA	1/iSR05053	2019-03-20 13:51:00	2019-01-16 11:31:00	CSC	CSC	93555UI00	744	2018-08-22	2019-01-27	2018-11-08	2019-04-13	63.0972	210.577	132.577
Y903/3	hsTnIHigh	hsTnI	level.3	94347UI00	hsTnI	620	15070.7	704938 RLU	9000.0 - 21000.0	UNDILUTED	NA	1/iSR05053	2019-02-28 10:59:00	2019-01-16 11:31:00	CSC	CSC	93555UI00	744	2018-12-08	2019-05-09	2018-11-08	2019-04-13	42.9778	82.4576	112.458
Y903/3	hsTnIHigh	hsTnI	level.3	94347UI00	hsTnI	620	14808.5	694119 RLU	9000.0 - 21000.0	UNDILUTED	NA	1/iSR05053	2019-02-28 10:58:00	2019-01-16 11:31:00	CSC	CSC	93555UI00	744	2018-12-08	2019-05-09	2018-11-08	2019-04-13	42.9771	82.4569	112.457
Y903/2	hsTnIMed	hsTnI	level.2	94347UI00	hsTnI	620	185.1	10337 RLU	120.0 - 280.0	UNDILUTED	NA	1/iSR05053	2019-02-28 10:58:00	2019-01-16 11:31:00	CSC	CSC	93555UI00	744	2018-12-08	2019-05-09	2018-11-08	2019-04-13	42.9771	82.4569	112.457
Y903/2	hsTnIMed	hsTnI	level.2	94347UI00	hsTnI	620	192.7	10747 RLU	120.0 - 280.0	UNDILUTED	NA	1/iSR05053	2019-02-28 10:58:00	2019-01-16 11:31:00	CSC	CSC	93555UI00	744	2018-12-08	2019-05-09	2018-11-08	2019-04-13	42.9771	82.4569	112.457
Y903/1	hsTnILow	hsTnI	level.1	94347UI00	hsTnI	620	18.7	1203 RLU	12.0 - 28.0	UNDILUTED	NA	1/iSR05053	2019-02-28 10:57:00	2019-01-16 11:31:00	CSC	CSC	93555UI00	744	2018-12-08	2019-05-09	2018-11-08	2019-04-13	42.9764	82.4562	112.456
Y903/1	hsTnILow	hsTnI	level.1	94347UI00	hsTnI	620	19.9	1266 RLU	12.0 - 28.0	UNDILUTED	NA	1/iSR05053	2019-02-28 10:57:00	2019-01-16 11:31:00	CSC	CSC	93555UI00	744	2018-12-08	2019-05-09	2018-11-08	2019-04-13	42.9764	82.4562	112.456
B958/3	hsTnIHigh	hsTnI	level.3	91174UI00	hsTnI	620	13967.3	659124 RLU	9000.0 - 21000.0	UNDILUTED	NA	1/iSR05053	2019-02-20 12:33:00	2019-01-16 11:31:00	CSC	CSC	93555UI00	1529	2018-08-22	2019-01-27	2018-11-08	2019-04-13	35.0431	182.523	104.523
B958/3	hsTnIHigh	hsTnI	level.3	91174UI00	hsTnI	620	14190.1	668437 RLU	9000.0 - 21000.0	UNDILUTED	NA	1/iSR05053	2019-02-20 12:32:00	2019-01-16 11:31:00	CSC	CSC	93555UI00	1529	2018-08-22	2019-01-27	2018-11-08	2019-04-13	35.0424	182.522	104.522
B958/2	hsTnIMed	hsTnI	level.2	91174UI00	hsTnI	620	169.1	9466 RLU	120.0 - 280.0	UNDILUTED	NA	1/iSR05053	2019-02-20 12:32:00	2019-01-16 11:31:00	CSC	CSC	93555UI00	1529	2018-08-22	2019-01-27	2018-11-08	2019-04-13	35.0424	182.522	104.522
B958/2	hsTnIMed	hsTnI	level.2	91174UI00	hsTnI	620	176.1	9847 RLU	120.0 - 280.0	UNDILUTED	NA	1/iSR05053	2019-02-20 12:32:00	2019-01-16 11:31:00	CSC	CSC	93555UI00	1529	2018-08-22	2019-01-27	2018-11-08	2019-04-13	35.0424	182.522	104.522
B958/1	hsTnILow	hsTnI	level.1	91174UI00	hsTnI	620	16.3	1068 RLU	12.0 - 28.0	UNDILUTED	NA	1/iSR05053	2019-02-20 12:31:00	2019-01-16 11:31:00	CSC	CSC	93555UI00	1529	2018-08-22	2019-01-27	2018-11-08	2019-04-13	35.0417	182.522	104.522
B958/1	hsTnILow	hsTnI	level.1	91174UI00	hsTnI	620	16.2	1061 RLU	12.0 - 28.0	UNDILUTED	NA	1/iSR05053	2019-02-20 12:31:00	2019-01-16 11:31:00	CSC	CSC	93555UI00	1529	2018-08-22	2019-01-27	2018-11-08	2019-04-13	35.0417	182.522	104.522
F263/3	hsTnIHigh	hsTnI	level.3	91174UI00	hsTnI	620	14564.3	684007 RLU	9000.0 - 21000.0	UNDILUTED	NA	1/iSR05053	2019-02-01 10:29:00	2019-01-16 11:31:00	CSC	CSC	93555UI00	1529	2018-08-22	2019-01-27	2018-11-08	2019-04-13	15.9569	163.437	85.4368
F263/3	hsTnIHigh	hsTnI	level.3	91174UI00	hsTnI	620	14888.7	697431 RLU	9000.0 - 21000.0	UNDILUTED	NA	1/iSR05053	2019-02-01 10:29:00	2019-01-16 11:31:00	CSC	CSC	93555UI00	1529	2018-08-22	2019-01-27	2018-11-08	2019-04-13	15.9569	163.437	85.4368
F263/2	hsTnIMed	hsTnI	level.2	91174UI00	hsTnI	620	186	10383 RLU	120.0 - 280.0	UNDILUTED	NA	1/iSR05053	2019-02-01 10:28:00	2019-01-16 11:31:00	CSC	CSC	93555UI00	1529	2018-08-22	2019-01-27	2018-11-08	2019-04-13	15.9563	163.436	85.4361
F263/2	hsTnIMed	hsTnI	level.2	91174UI00	hsTnI	620	197.5	11007 RLU	120.0 - 280.0	UNDILUTED	NA	1/iSR05053	2019-02-01 10:28:00	2019-01-16 11:31:00	CSC	CSC	93555UI00	1529	2018-08-22	2019-01-27	2018-11-08	2019-04-13	15.9563	163.436	85.4361
F263/1	hsTnILow	hsTnI	level.1	91174UI00	hsTnI	620	18.3	1177 RLU	12.0 - 28.0	UNDILUTED	NA	1/iSR05053	2019-02-01 10:28:00	2019-01-16 11:31:00	CSC	CSC	93555UI00	1529	2018-08-22	2019-01-27	2018-11-08	2019-04-13	15.9563	163.436	85.4361
F263/1	hsTnILow	hsTnI	level.1	91174UI00	hsTnI	620	19.9	1268 RLU	12.0 - 28.0	UNDILUTED	NA	1/iSR05053	2019-02-01 10:27:00	2019-01-16 11:31:00	CSC	CSC	93555UI00	1529	2018-08-22	2019-01-27	2018-11-08	2019-04-13	15.9556	163.435	85.4354
F263/3	hsTnIHigh	hsTnI	level.3	91174UI00	hsTnI	620	15410.1	718876 RLU	9000.0 - 21000.0	UNDILUTED	NA	1/iSR05053	2019-01-31 10:52:00	2019-01-16 11:31:00	CSC	CSC	93555UI00	333	2018-08-22	2019-01-27	2018-11-08	2019-04-13	14.9729	162.453	84.4528
F263/3	hsTnIHigh	hsTnI	level.3	91174UI00	hsTnI	620	15637.3	728166 RLU	9000.0 - 21000.0	UNDILUTED	NA	1/iSR05053	2019-01-31 10:51:00	2019-01-16 11:31:00	CSC	CSC	93555UI00	333	2018-08-22	2019-01-27	2018-11-08	2019-04-13	14.9722	162.452	84.4521
F263/2	hsTnIMed	hsTnI	level.2	91174UI00	hsTnI	620	197.6	11016 RLU	120.0 - 280.0	UNDILUTED	NA	1/iSR05053	2019-01-31 10:51:00	2019-01-16 11:31:00	CSC	CSC	93555UI00	333	2018-08-22	2019-01-27	2018-11-08	2019-04-13	14.9722	162.452	84.4521
F263/2	hsTnIMed	hsTnI	level.2	91174UI00	hsTnI	620	200	11145 RLU	120.0 - 280.0	UNDILUTED	NA	1/iSR05053	2019-01-31 10:51:00	2019-01-16 11:31:00	CSC	CSC	93555UI00	333	2018-08-22	2019-01-27	2018-11-08	2019-04-13	14.9722	162.452	84.4521
F263/1	hsTnILow	hsTnI	level.1	91174UI00	hsTnI	620	19.6	1253 RLU	12.0 - 28.0	UNDILUTED	NA	1/iSR05053	2019-01-31 10:51:00	2019-01-16 11:31:00	CSC	CSC	93555UI00	333	2018-08-22	2019-01-27	2018-11-08	2019-04-13	14.9722	162.452	84.4521
F263/1	hsTnILow	hsTnI	level.1	91174UI00	hsTnI	620	19.1	1221 RLU	12.0 - 28.0	UNDILUTED	NA	1/iSR05053	2019-01-31 10:50:00	2019-01-16 11:31:00	CSC	CSC	93555UI00	333	2018-08-22	2019-01-27	2018-11-08	2019-04-13	14.9715	162.451	84.4514
F265/3	hsTnIHigh	hsTnI	level.3	91174UI00	hsTnI	620	15290.8	713985 RLU	9000.0 - 21000.0	UNDILUTED	NA	1/iSR05053	2019-01-30 12:36:00	2019-01-16 11:31:00	CSC	CSC	93555UI00	333	2018-08-22	2019-01-27	2018-11-08	2019-04-13	14.0451	161.525	83.525
F265/3	hsTnIHigh	hsTnI	level.3	91174UI00	hsTnI	620	15451.8	720585 RLU	9000.0 - 21000.0	UNDILUTED	NA	1/iSR05053	2019-01-30 12:36:00	2019-01-16 11:31:00	CSC	CSC	93555UI00	333	2018-08-22	2019-01-27	2018-11-08	2019-04-13	14.0451	161.525	83.525
F265/2	hsTnIMed	hsTnI	level.2	91174UI00	hsTnI	620	209.3	11647 RLU	120.0 - 280.0	UNDILUTED	NA	1/iSR05053	2019-01-30 12:36:00	2019-01-16 11:31:00	CSC	CSC	93555UI00	333	2018-08-22	2019-01-27	2018-11-08	2019-04-13	14.0451	161.525	83.525
F265/2	hsTnIMed	hsTnI	level.2	91174UI00	hsTnI	620	198.6	11069 RLU	120.0 - 280.0	UNDILUTED	NA	1/iSR05053	2019-01-30 12:35:00	2019-01-16 11:31:00	CSC	CSC	93555UI00	333	2018-08-22	2019-01-27	2018-11-08	2019-04-13	14.0444	161.524	83.5243
F265/1	hsTnILow	hsTnI	level.1	91174UI00	hsTnI	620	18.9	1212 RLU	12.0 - 28.0	UNDILUTED	NA	1/iSR05053	2019-01-30 12:35:00	2019-01-16 11:31:00	CSC	CSC	93555UI00	333	2018-08-22	2019-01-27	2018-11-08	2019-04-13	14.0444	161.524	83.5243
F265/1	hsTnILow	hsTnI	level.1	91174UI00	hsTnI	620	19	1219 RLU	12.0 - 28.0	UNDILUTED	NA	1/iSR05053	2019-01-30 12:35:00	2019-01-16 11:31:00	CSC	CSC	93555UI00	333	2018-08-22	2019-01-27	2018-11-08	2019-04-13	14.0444	161.524	83.5243
F266/3	hsTnIHigh	hsTnI	level.3	91174UI00	hsTnI	620	16134.8	748400 RLU	9000.0 - 21000.0	UNDILUTED	NA	1/iSR05053	2019-01-25 11:28:00	2019-01-16 11:31:00	CSC	CSC	93555UI00	727	2018-08-22	2019-01-27	2018-11-08	2019-04-13	8.99792	156.478	78.4778
F266/3	hsTnIHigh	hsTnI	level.3	91174UI00	hsTnI	620	16332	756379 RLU	9000.0 - 21000.0	UNDILUTED	NA	1/iSR05053	2019-01-25 11:27:00	2019-01-16 11:31:00	CSC	CSC	93555UI00	727	2018-08-22	2019-01-27	2018-11-08	2019-04-13	8.99722	156.477	78.4771
F266/2	hsTnIMed	hsTnI	level.2	91174UI00	hsTnI	620	221.2	12295 RLU	120.0 - 280.0	UNDILUTED	NA	1/iSR05053	2019-01-25 11:27:00	2019-01-16 11:31:00	CSC	CSC	93555UI00	727	2018-08-22	2019-01-27	2018-11-08	2019-04-13	8.99722	156.477	78.4771
F266/2	hsTnIMed	hsTnI	level.2	91174UI00	hsTnI	620	218	12119 RLU	120.0 - 280.0	UNDILUTED	NA	1/iSR05053	2019-01-25 11:27:00	2019-01-16 11:31:00	CSC	CSC	93555UI00	727	2018-08-22	2019-01-27	2018-11-08	2019-04-13	8.99722	156.477	78.4771
F266/1	hsTnILow	hsTnI	level.1	91174UI00	hsTnI	620	22	1384 RLU	12.0 - 28.0	UNDILUTED	NA	1/iSR05053	2019-01-25 11:26:00	2019-01-16 11:31:00	CSC	CSC	93555UI00	727	2018-08-22	2019-01-27	2018-11-08	2019-04-13	8.99653	156.476	78.4764
F266/1	hsTnILow	hsTnI	level.1	91174UI00	hsTnI	620	22.8	1432 RLU	12.0 - 28.0	UNDILUTED	NA	1/iSR05053	2019-01-25 11:26:00	2019-01-16 11:31:00	CSC	CSC	93555UI00	727	2018-08-22	2019-01-27	2018-11-08	2019-04-13	8.99653	156.476	78.4764
Y950/3	hsTnIHigh	hsTnI	level.3	91174UI00	hsTnI	620	15560.8	725040 RLU	9000.0 - 21000.0	UNDILUTED	NA	1/iSR05053	2019-01-24 11:01:00	2019-01-16 11:31:00	CSC	CSC	93555UI00	4708	2018-08-22	2019-01-27	2018-11-08	2019-04-13	7.97917	155.459	77.459
Y950/3	hsTnIHigh	hsTnI	level.3	91174UI00	hsTnI	620	15689.8	730309 RLU	9000.0 - 21000.0	UNDILUTED	NA	1/iSR05053	2019-01-24 11:01:00	2019-01-16 11:31:00	CSC	CSC	93555UI00	4708	2018-08-22	2019-01-27	2018-11-08	2019-04-13	7.97917	155.459	77.459
Y950/2	hsTnIMed	hsTnI	level.2	91174UI00	hsTnI	620	204.3	11376 RLU	120.0 - 280.0	UNDILUTED	NA	1/iSR05053	2019-01-24 11:00:00	2019-01-16 11:31:00	CSC	CSC	93555UI00	4708	2018-08-22	2019-01-27	2018-11-08	2019-04-13	7.97847	155.458	77.4583
Y950/2	hsTnIMed	hsTnI	level.2	91174UI00	hsTnI	620	205.8	11461 RLU	120.0 - 280.0	UNDILUTED	NA	1/iSR05053	2019-01-24 11:00:00	2019-01-16 11:31:00	CSC	CSC	93555UI00	4708	2018-08-22	2019-01-27	2018-11-08	2019-04-13	7.97847	155.458	77.4583
Y950/1	hsTnILow	hsTnI	level.1	91174UI00	hsTnI	620	20.5	1301 RLU	12.0 - 28.0	UNDILUTED	NA	1/iSR05053	2019-01-24 11:00:00	2019-01-16 11:31:00	CSC	CSC	93555UI00	4708	2018-08-22	2019-01-27	2018-11-08	2019-04-13	7.97847	155.458	77.4583
Y950/1	hsTnILow	hsTnI	level.1	91174UI00	hsTnI	620	21.4	1354 RLU	12.0 - 28.0	UNDILUTED	NA	1/iSR05053	2019-01-24 10:59:00	2019-01-16 11:31:00	CSC	CSC	93555UI00	4708	2018-08-22	2019-01-27	2018-11-08	2019-04-13	7.97778	155.458	77.4576
Y936/1	hsTnILow	hsTnI	level.1	91174UI00	hsTnI	620	19.5	1243 RLU	12.0 - 28.0	UNDILUTED	NA	1/iSR05053	2019-01-23 14:16:00	2019-01-16 11:31:00	CSC	CSC	93555UI00	727	2018-08-22	2019-01-27	2018-11-08	2019-04-13	7.11458	154.594	76.5944
Y936/3	hsTnIHigh	hsTnI	level.3	91174UI00	hsTnI	620	13773.1	739175 RLU	9000.0 - 21000.0	UNDILUTED	NA	1/iSR05053	2019-01-23 11:13:00	2018-10-09 11:03:00	CSC	CSC	92013UI00	4996	2018-08-22	2019-01-27	2018-09-13	2019-02-18	106.007	154.467	132.467
Y936/3	hsTnIHigh	hsTnI	level.3	91174UI00	hsTnI	620	13876.2	743999 RLU	9000.0 - 21000.0	UNDILUTED	NA	1/iSR05053	2019-01-23 11:13:00	2018-10-09 11:03:00	CSC	CSC	92013UI00	4996	2018-08-22	2019-01-27	2018-09-13	2019-02-18	106.007	154.467	132.467
Y936/2	hsTnIMed	hsTnI	level.2	91174UI00	hsTnI	620	193.5	12056 RLU	120.0 - 280.0	UNDILUTED	NA	1/iSR05053	2019-01-23 11:12:00	2018-10-09 11:03:00	CSC	CSC	92013UI00	4996	2018-08-22	2019-01-27	2018-09-13	2019-02-18	106.006	154.467	132.467
Y936/2	hsTnIMed	hsTnI	level.2	91174UI00	hsTnI	620	188.5	11752 RLU	120.0 - 280.0	UNDILUTED	NA	1/iSR05053	2019-01-23 11:12:00	2018-10-09 11:03:00	CSC	CSC	92013UI00	4996	2018-08-22	2019-01-27	2018-09-13	2019-02-18	106.006	154.467	132.467
Y936/1	hsTnILow	hsTnI	level.1	91174UI00	hsTnI	620	18.8	1341 RLU	12.0 - 28.0	UNDILUTED	NA	1/iSR05053	2019-01-23 11:12:00	2018-10-09 11:03:00	CSC	CSC	92013UI00	4996	2018-08-22	2019-01-27	2018-09-13	2019-02-18	106.006	154.467	132.467
Y939/2	hsTnIMed	hsTnI	level.2	91174UI00	hsTnI	620	210.2	11696 RLU	120.0 - 280.0	UNDILUTED	R	1/iSR05053	2019-01-22 10:48:00	2019-01-16 11:31:00	CSC	CSC	93555UI00	1537	2018-08-22	2019-01-27	2018-11-08	2019-04-13	5.97014	153.45	75.45
Y939/1	hsTnILow	hsTnI	level.1	91174UI00	hsTnI	620	21.7	1367 RLU	12.0 - 28.0	UNDILUTED	R	1/iSR05053	2019-01-22 10:46:00	2019-01-16 11:31:00	CSC	CSC	93555UI00	1537	2018-08-22	2019-01-27	2018-11-08	2019-04-13	5.96875	153.449	75.4486
Y939/3	hsTnIHigh	hsTnI	level.3	91174UI00	hsTnI	620	15825.7	735848 RLU	9000.0 - 21000.0	UNDILUTED	R	1/iSR05053	2019-01-22 10:34:00	2019-01-16 11:31:00	CSC	CSC	93555UI00	1537	2018-08-22	2019-01-27	2018-11-08	2019-04-13	5.96042	153.44	75.4403
Y939/3	hsTnIHigh	hsTnI	level.3	91174UI00	hsTnI	620	15843.8	736585 RLU	9000.0 - 21000.0	UNDILUTED	NA	1/iSR05053	2019-01-22 10:23:00	2019-01-16 11:31:00	CSC	CSC	93555UI00	1537	2018-08-22	2019-01-27	2018-11-08	2019-04-13	5.95278	153.433	75.4326
Y939/2	hsTnIMed	hsTnI	level.2	91174UI00	hsTnI	620	206.3	11486 RLU	120.0 - 280.0	UNDILUTED	NA	1/iSR05053	2019-01-22 10:23:00	2019-01-16 11:31:00	CSC	CSC	93555UI00	1537	2018-08-22	2019-01-27	2018-11-08	2019-04-13	5.95278	153.433	75.4326
Y939/1	hsTnILow	hsTnI	level.1	91174UI00	hsTnI	620	19.6	1254 RLU	12.0 - 28.0	UNDILUTED	NA	1/iSR05053	2019-01-22 10:22:00	2019-01-16 11:31:00	CSC	CSC	93555UI00	1537	2018-08-22	2019-01-27	2018-11-08	2019-04-13	5.95208	153.432	75.4319
Y936/3	hsTnIHigh	hsTnI	level.3	91174UI00	hsTnI	620	15602.5	726746 RLU	9000.0 - 21000.0	UNDILUTED	NA	1/iSR05053	2019-01-21 10:44:00	2019-01-16 11:31:00	CSC	CSC	93555UI00	358	2018-08-22	2019-01-27	2018-11-08	2019-04-13	4.96736	152.447	74.4472
Y936/3	hsTnIHigh	hsTnI	level.3	91174UI00	hsTnI	620	15920.8	739714 RLU	9000.0 - 21000.0	UNDILUTED	NA	1/iSR05053	2019-01-21 10:44:00	2019-01-16 11:31:00	CSC	CSC	93555UI00	358	2018-08-22	2019-01-27	2018-11-08	2019-04-13	4.96736	152.447	74.4472
Y936/2	hsTnIMed	hsTnI	level.2	91174UI00	hsTnI	620	202.1	11258 RLU	120.0 - 280.0	UNDILUTED	NA	1/iSR05053	2019-01-21 10:44:00	2019-01-16 11:31:00	CSC	CSC	93555UI00	358	2018-08-22	2019-01-27	2018-11-08	2019-04-13	4.96736	152.447	74.4472
Y936/2	hsTnIMed	hsTnI	level.2	91174UI00	hsTnI	620	203	11307 RLU	120.0 - 280.0	UNDILUTED	NA	1/iSR05053	2019-01-21 10:43:00	2019-01-16 11:31:00	CSC	CSC	93555UI00	358	2018-08-22	2019-01-27	2018-11-08	2019-04-13	4.96667	152.447	74.4465
Y936/1	hsTnILow	hsTnI	level.1	91174UI00	hsTnI	620	20	1272 RLU	12.0 - 28.0	UNDILUTED	NA	1/iSR05053	2019-01-21 10:43:00	2019-01-16 11:31:00	CSC	CSC	93555UI00	358	2018-08-22	2019-01-27	2018-11-08	2019-04-13	4.96667	152.447	74.4465
Y936/1	hsTnILow	hsTnI	level.1	91174UI00	hsTnI	620	20.4	1296 RLU	12.0 - 28.0	UNDILUTED	NA	1/iSR05053	2019-01-21 10:43:00	2019-01-16 11:31:00	CSC	CSC	93555UI00	358	2018-08-22	2019-01-27	2018-11-08	2019-04-13	4.96667	152.447	74.4465
B935/3	hsTnIHigh	hsTnI	level.3	91174UI00	hsTnI	620	16147.9	748931 RLU	9000.0 - 21000.0	UNDILUTED	NA	1/iSR05053	2019-01-17 10:42:00	2019-01-16 11:31:00	CSC	CSC	93555UI00	719	2018-08-22	2019-01-27	2018-11-08	2019-04-13	0.965972	148.446	70.4458
B935/3	hsTnIHigh	hsTnI	level.3	91174UI00	hsTnI	620	16120.4	747816 RLU	9000.0 - 21000.0	UNDILUTED	NA	1/iSR05053	2019-01-17 10:42:00	2019-01-16 11:31:00	CSC	CSC	93555UI00	719	2018-08-22	2019-01-27	2018-11-08	2019-04-13	0.965972	148.446	70.4458
B935/2	hsTnIMed	hsTnI	level.2	91174UI00	hsTnI	620	211.1	11745 RLU	120.0 - 280.0	UNDILUTED	NA	1/iSR05053	2019-01-17 10:42:00	2019-01-16 11:31:00	CSC	CSC	93555UI00	719	2018-08-22	2019-01-27	2018-11-08	2019-04-13	0.965972	148.446	70.4458
B935/2	hsTnIMed	hsTnI	level.2	91174UI00	hsTnI	620	212.9	11846 RLU	120.0 - 280.0	UNDILUTED	NA	1/iSR05053	2019-01-17 10:42:00	2019-01-16 11:31:00	CSC	CSC	93555UI00	719	2018-08-22	2019-01-27	2018-11-08	2019-04-13	0.965972	148.446	70.4458
B935/1	hsTnILow	hsTnI	level.1	91174UI00	hsTnI	620	21.9	1381 RLU	12.0 - 28.0	UNDILUTED	NA	1/iSR05053	2019-01-17 10:41:00	2019-01-16 11:31:00	CSC	CSC	93555UI00	719	2018-08-22	2019-01-27	2018-11-08	2019-04-13	0.965278	148.445	70.4451
B935/1	hsTnILow	hsTnI	level.1	91174UI00	hsTnI	620	22.8	1432 RLU	12.0 - 28.0	UNDILUTED	NA	1/iSR05053	2019-01-17 10:41:00	2019-01-16 11:31:00	CSC	CSC	93555UI00	719	2018-08-22	2019-01-27	2018-11-08	2019-04-13	0.965278	148.445	70.4451
B931/3	hsTnIHigh	hsTnI	level.3	88303UI00	hsTnI	620	15572.9	725537 RLU	9000.0 - 21000.0	UNDILUTED	NA	1/iSR05053	2019-01-16 11:44:00	2019-01-16 11:31:00	CSC	CSC	93555UI00	366	2018-05-13	2018-10-18	2018-11-08	2019-04-13	0.00902778	248.489	69.4889
B931/3	hsTnIHigh	hsTnI	level.3	88303UI00	hsTnI	620	15360.1	716825 RLU	9000.0 - 21000.0	UNDILUTED	NA	1/iSR05053	2019-01-16 11:43:00	2019-01-16 11:31:00	CSC	CSC	93555UI00	366	2018-05-13	2018-10-18	2018-11-08	2019-04-13	0.00833333	248.488	69.4882
B931/2	hsTnIMed	hsTnI	level.2	88303UI00	hsTnI	620	215.3	11972 RLU	120.0 - 280.0	UNDILUTED	NA	1/iSR05053	2019-01-16 11:43:00	2019-01-16 11:31:00	CSC	CSC	93555UI00	366	2018-05-13	2018-10-18	2018-11-08	2019-04-13	0.00833333	248.488	69.4882
B931/2	hsTnIMed	hsTnI	level.2	88303UI00	hsTnI	620	206.4	11493 RLU	120.0 - 280.0	UNDILUTED	NA	1/iSR05053	2019-01-16 11:43:00	2019-01-16 11:31:00	CSC	CSC	93555UI00	366	2018-05-13	2018-10-18	2018-11-08	2019-04-13	0.00833333	248.488	69.4882
B931/1	hsTnILow	hsTnI	level.1	88303UI00	hsTnI	620	19.7	1257 RLU	12.0 - 28.0	UNDILUTED	NA	1/iSR05053	2019-01-16 11:43:00	2019-01-16 11:31:00	CSC	CSC	93555UI00	366	2018-05-13	2018-10-18	2018-11-08	2019-04-13	0.00833333	248.488	69.4882
B931/1	hsTnILow	hsTnI	level.1	88303UI00	hsTnI	620	20.8	1316 RLU	12.0 - 28.0	UNDILUTED	NA	1/iSR05053	2019-01-16 11:42:00	2019-01-16 11:31:00	CSC	CSC	93555UI00	366	2018-05-13	2018-10-18	2018-11-08	2019-04-13	0.00763889	248.488	69.4875
B940/3	hsTnIHigh	hsTnI	level.3	88303UI00	hsTnI	620	15778.1	794867 RLU	9000.0 - 21000.0	UNDILUTED	NA	1/iSR05053	2018-12-20 09:00:00	2018-12-04 11:14:00	CSC	CSC	91126UI00	353	2018-05-13	2018-10-18	2018-08-20	2019-01-25	15.9069	221.375	122.375
B940/3	hsTnIHigh	hsTnI	level.3	88303UI00	hsTnI	620	15248.1	771769 RLU	9000.0 - 21000.0	UNDILUTED	NA	1/iSR05053	2018-12-20 09:00:00	2018-12-04 11:14:00	CSC	CSC	91126UI00	353	2018-05-13	2018-10-18	2018-08-20	2019-01-25	15.9069	221.375	122.375
B940/2	hsTnIMed	hsTnI	level.2	88303UI00	hsTnI	620	192.5	11372 RLU	120.0 - 280.0	UNDILUTED	NA	1/iSR05053	2018-12-20 08:59:00	2018-12-04 11:14:00	CSC	CSC	91126UI00	353	2018-05-13	2018-10-18	2018-08-20	2019-01-25	15.9062	221.374	122.374
B940/2	hsTnIMed	hsTnI	level.2	88303UI00	hsTnI	620	190.4	11248 RLU	120.0 - 280.0	UNDILUTED	NA	1/iSR05053	2018-12-20 08:59:00	2018-12-04 11:14:00	CSC	CSC	91126UI00	353	2018-05-13	2018-10-18	2018-08-20	2019-01-25	15.9062	221.374	122.374
B940/1	hsTnILow	hsTnI	level.1	88303UI00	hsTnI	620	20.3	1331 RLU	12.0 - 28.0	UNDILUTED	NA	1/iSR05053	2018-12-20 08:59:00	2018-12-04 11:14:00	CSC	CSC	91126UI00	353	2018-05-13	2018-10-18	2018-08-20	2019-01-25	15.9062	221.374	122.374
B940/1	hsTnILow	hsTnI	level.1	88303UI00	hsTnI	620	21.4	1400 RLU	12.0 - 28.0	UNDILUTED	NA	1/iSR05053	2018-12-20 08:59:00	2018-12-04 11:14:00	CSC	CSC	91126UI00	353	2018-05-13	2018-10-18	2018-08-20	2019-01-25	15.9062	221.374	122.374
B940/3	hsTnIHigh	hsTnI	level.3	88303UI00	hsTnI	620	15329.4	775327 RLU	9000.0 - 21000.0	UNDILUTED	NA	1/iSR05053	2018-12-19 10:26:00	2018-12-04 11:14:00	CSC	CSC	91126UI00	754	2018-05-13	2018-10-18	2018-08-20	2019-01-25	14.9667	220.435	121.435
B940/3	hsTnIHigh	hsTnI	level.3	88303UI00	hsTnI	620	14972.7	759683 RLU	9000.0 - 21000.0	UNDILUTED	NA	1/iSR05053	2018-12-19 10:26:00	2018-12-04 11:14:00	CSC	CSC	91126UI00	754	2018-05-13	2018-10-18	2018-08-20	2019-01-25	14.9667	220.435	121.435
B940/2	hsTnIMed	hsTnI	level.2	88303UI00	hsTnI	620	187.8	11097 RLU	120.0 - 280.0	UNDILUTED	NA	1/iSR05053	2018-12-19 10:26:00	2018-12-04 11:14:00	CSC	CSC	91126UI00	754	2018-05-13	2018-10-18	2018-08-20	2019-01-25	14.9667	220.435	121.435
B940/2	hsTnIMed	hsTnI	level.2	88303UI00	hsTnI	620	195.1	11523 RLU	120.0 - 280.0	UNDILUTED	NA	1/iSR05053	2018-12-19 10:25:00	2018-12-04 11:14:00	CSC	CSC	91126UI00	754	2018-05-13	2018-10-18	2018-08-20	2019-01-25	14.966	220.434	121.434
B940/1	hsTnILow	hsTnI	level.1	88303UI00	hsTnI	620	21	1372 RLU	12.0 - 28.0	UNDILUTED	NA	1/iSR05053	2018-12-19 10:25:00	2018-12-04 11:14:00	CSC	CSC	91126UI00	754	2018-05-13	2018-10-18	2018-08-20	2019-01-25	14.966	220.434	121.434
B940/1	hsTnILow	hsTnI	level.1	88303UI00	hsTnI	620	20.5	1344 RLU	12.0 - 28.0	UNDILUTED	NA	1/iSR05053	2018-12-19 10:25:00	2018-12-04 11:14:00	CSC	CSC	91126UI00	754	2018-05-13	2018-10-18	2018-08-20	2019-01-25	14.966	220.434	121.434
B940/3	hsTnIHigh	hsTnI	level.3	88303UI00	hsTnI	620	14775.6	750999 RLU	9000.0 - 21000.0	UNDILUTED	NA	1/iSR05053	2018-12-18 10:47:00	2018-12-04 11:14:00	CSC	CSC	91126UI00	756	2018-05-13	2018-10-18	2018-08-20	2019-01-25	13.9812	219.449	120.449
B940/3	hsTnIHigh	hsTnI	level.3	88303UI00	hsTnI	620	14988.3	760372 RLU	9000.0 - 21000.0	UNDILUTED	NA	1/iSR05053	2018-12-18 10:47:00	2018-12-04 11:14:00	CSC	CSC	91126UI00	756	2018-05-13	2018-10-18	2018-08-20	2019-01-25	13.9812	219.449	120.449
B940/2	hsTnIMed	hsTnI	level.2	88303UI00	hsTnI	620	186.3	11009 RLU	120.0 - 280.0	UNDILUTED	NA	1/iSR05053	2018-12-18 10:47:00	2018-12-04 11:14:00	CSC	CSC	91126UI00	756	2018-05-13	2018-10-18	2018-08-20	2019-01-25	13.9812	219.449	120.449
B940/2	hsTnIMed	hsTnI	level.2	88303UI00	hsTnI	620	189.4	11190 RLU	120.0 - 280.0	UNDILUTED	NA	1/iSR05053	2018-12-18 10:47:00	2018-12-04 11:14:00	CSC	CSC	91126UI00	756	2018-05-13	2018-10-18	2018-08-20	2019-01-25	13.9812	219.449	120.449
B940/1	hsTnILow	hsTnI	level.1	88303UI00	hsTnI	620	19.2	1266 RLU	12.0 - 28.0	UNDILUTED	NA	1/iSR05053	2018-12-18 10:46:00	2018-12-04 11:14:00	CSC	CSC	91126UI00	756	2018-05-13	2018-10-18	2018-08-20	2019-01-25	13.9806	219.449	120.449
B940/1	hsTnILow	hsTnI	level.1	88303UI00	hsTnI	620	20.5	1346 RLU	12.0 - 28.0	UNDILUTED	NA	1/iSR05053	2018-12-18 10:46:00	2018-12-04 11:14:00	CSC	CSC	91126UI00	756	2018-05-13	2018-10-18	2018-08-20	2019-01-25	13.9806	219.449	120.449
B940/3	hsTnIHigh	hsTnI	level.3	88303UI00	hsTnI	620	14362.2	732681 RLU	9000.0 - 21000.0	UNDILUTED	NA	1/iSR05053	2018-12-17 11:05:00	2018-12-04 11:14:00	CSC	CSC	91126UI00	758	2018-05-13	2018-10-18	2018-08-20	2019-01-25	12.9938	218.462	119.462
B940/3	hsTnIHigh	hsTnI	level.3	88303UI00	hsTnI	620	14444.5	736337 RLU	9000.0 - 21000.0	UNDILUTED	NA	1/iSR05053	2018-12-17 11:04:00	2018-12-04 11:14:00	CSC	CSC	91126UI00	758	2018-05-13	2018-10-18	2018-08-20	2019-01-25	12.9931	218.461	119.461
B940/2	hsTnIMed	hsTnI	level.2	88303UI00	hsTnI	620	184.3	10893 RLU	120.0 - 280.0	UNDILUTED	NA	1/iSR05053	2018-12-17 11:04:00	2018-12-04 11:14:00	CSC	CSC	91126UI00	758	2018-05-13	2018-10-18	2018-08-20	2019-01-25	12.9931	218.461	119.461
B940/2	hsTnIMed	hsTnI	level.2	88303UI00	hsTnI	620	187.3	11069 RLU	120.0 - 280.0	UNDILUTED	NA	1/iSR05053	2018-12-17 11:04:00	2018-12-04 11:14:00	CSC	CSC	91126UI00	758	2018-05-13	2018-10-18	2018-08-20	2019-01-25	12.9931	218.461	119.461
B940/1	hsTnILow	hsTnI	level.1	88303UI00	hsTnI	620	18.5	1229 RLU	12.0 - 28.0	UNDILUTED	NA	1/iSR05053	2018-12-17 11:04:00	2018-12-04 11:14:00	CSC	CSC	91126UI00	758	2018-05-13	2018-10-18	2018-08-20	2019-01-25	12.9931	218.461	119.461
B940/1	hsTnILow	hsTnI	level.1	88303UI00	hsTnI	620	20	1316 RLU	12.0 - 28.0	UNDILUTED	NA	1/iSR05053	2018-12-17 11:03:00	2018-12-04 11:14:00	CSC	CSC	91126UI00	758	2018-05-13	2018-10-18	2018-08-20	2019-01-25	12.9924	218.46	119.46
B940/1	hsTnILow	hsTnI	level.1	88303UI00	hsTnI	620	21.2	1388 RLU	12.0 - 28.0	UNDILUTED	R	1/iSR05053	2018-12-13 12:16:00	2018-12-04 11:14:00	CSC	CSC	91126UI00	355	2018-05-13	2018-10-18	2018-08-20	2019-01-25	9.04306	214.511	115.511
B940/1	hsTnILow	hsTnI	level.1	88303UI00	hsTnI	620	22.2	1441 RLU	12.0 - 28.0	UNDILUTED	R	1/iSR05053	2018-12-13 12:16:00	2018-12-04 11:14:00	CSC	CSC	91126UI00	355	2018-05-13	2018-10-18	2018-08-20	2019-01-25	9.04306	214.511	115.511
B940/3	hsTnIHigh	hsTnI	level.3	88303UI00	hsTnI	620	15667.2	790051 RLU	9000.0 - 21000.0	UNDILUTED	NA	1/iSR05053	2018-12-13 11:43:00	2018-12-04 11:14:00	CSC	CSC	91126UI00	355	2018-05-13	2018-10-18	2018-08-20	2019-01-25	9.02014	214.488	115.488
B940/3	hsTnIHigh	hsTnI	level.3	88303UI00	hsTnI	620	16137.3	810396 RLU	9000.0 - 21000.0	UNDILUTED	NA	1/iSR05053	2018-12-13 11:43:00	2018-12-04 11:14:00	CSC	CSC	91126UI00	355	2018-05-13	2018-10-18	2018-08-20	2019-01-25	9.02014	214.488	115.488
B940/2	hsTnIMed	hsTnI	level.2	88303UI00	hsTnI	620	203.1	11986 RLU	120.0 - 280.0	UNDILUTED	NA	1/iSR05053	2018-12-13 11:42:00	2018-12-04 11:14:00	CSC	CSC	91126UI00	355	2018-05-13	2018-10-18	2018-08-20	2019-01-25	9.01944	214.488	115.487
B940/2	hsTnIMed	hsTnI	level.2	88303UI00	hsTnI	620	206.8	12202 RLU	120.0 - 280.0	UNDILUTED	NA	1/iSR05053	2018-12-13 11:42:00	2018-12-04 11:14:00	CSC	CSC	91126UI00	355	2018-05-13	2018-10-18	2018-08-20	2019-01-25	9.01944	214.488	115.487
B940/3	hsTnIHigh	hsTnI	level.3	88303UI00	hsTnI	620	15650.2	789310 RLU	9000.0 - 21000.0	UNDILUTED	R	1/iSR05053	2018-12-12 11:05:00	2018-12-04 11:14:00	CSC	CSC	91126UI00	370	2018-05-13	2018-10-18	2018-08-20	2019-01-25	7.99375	213.462	114.462
B940/3	hsTnIHigh	hsTnI	level.3	88303UI00	hsTnI	620	16049.9	806625 RLU	9000.0 - 21000.0	UNDILUTED	NA	1/iSR05053	2018-12-12 11:01:00	2018-12-04 11:14:00	CSC	CSC	91126UI00	370	2018-05-13	2018-10-18	2018-08-20	2019-01-25	7.99097	213.459	114.459
B940/2	hsTnIMed	hsTnI	level.2	88303UI00	hsTnI	620	202.8	11974 RLU	120.0 - 280.0	UNDILUTED	NA	1/iSR05053	2018-12-12 11:01:00	2018-12-04 11:14:00	CSC	CSC	91126UI00	370	2018-05-13	2018-10-18	2018-08-20	2019-01-25	7.99097	213.459	114.459
B940/2	hsTnIMed	hsTnI	level.2	88303UI00	hsTnI	620	196	11574 RLU	120.0 - 280.0	UNDILUTED	NA	1/iSR05053	2018-12-12 11:01:00	2018-12-04 11:14:00	CSC	CSC	91126UI00	370	2018-05-13	2018-10-18	2018-08-20	2019-01-25	7.99097	213.459	114.459
B940/1	hsTnILow	hsTnI	level.1	88303UI00	hsTnI	620	21.8	1419 RLU	12.0 - 28.0	UNDILUTED	NA	1/iSR05053	2018-12-12 11:00:00	2018-12-04 11:14:00	CSC	CSC	91126UI00	370	2018-05-13	2018-10-18	2018-08-20	2019-01-25	7.99028	213.458	114.458
B940/1	hsTnILow	hsTnI	level.1	88303UI00	hsTnI	620	21	1375 RLU	12.0 - 28.0	UNDILUTED	NA	1/iSR05053	2018-12-12 11:00:00	2018-12-04 11:14:00	CSC	CSC	91126UI00	370	2018-05-13	2018-10-18	2018-08-20	2019-01-25	7.99028	213.458	114.458
B940/3	hsTnIHigh	hsTnI	level.3	88303UI00	hsTnI	620	15219.1	770500 RLU	9000.0 - 21000.0	UNDILUTED	NA	1/iSR05053	2018-12-11 11:22:00	2018-12-04 11:14:00	CSC	CSC	91126UI00	755	2018-05-13	2018-10-18	2018-08-20	2019-01-25	7.00556	212.474	113.474
B940/3	hsTnIHigh	hsTnI	level.3	88303UI00	hsTnI	620	15830.4	797132 RLU	9000.0 - 21000.0	UNDILUTED	NA	1/iSR05053	2018-12-11 11:22:00	2018-12-04 11:14:00	CSC	CSC	91126UI00	755	2018-05-13	2018-10-18	2018-08-20	2019-01-25	7.00556	212.474	113.474
B940/2	hsTnIMed	hsTnI	level.2	88303UI00	hsTnI	620	192.7	11386 RLU	120.0 - 280.0	UNDILUTED	NA	1/iSR05053	2018-12-11 11:22:00	2018-12-04 11:14:00	CSC	CSC	91126UI00	755	2018-05-13	2018-10-18	2018-08-20	2019-01-25	7.00556	212.474	113.474
B940/2	hsTnIMed	hsTnI	level.2	88303UI00	hsTnI	620	199.8	11797 RLU	120.0 - 280.0	UNDILUTED	NA	1/iSR05053	2018-12-11 11:21:00	2018-12-04 11:14:00	CSC	CSC	91126UI00	755	2018-05-13	2018-10-18	2018-08-20	2019-01-25	7.00486	212.473	113.473
B940/1	hsTnILow	hsTnI	level.1	88303UI00	hsTnI	620	20	1315 RLU	12.0 - 28.0	UNDILUTED	NA	1/iSR05053	2018-12-11 11:21:00	2018-12-04 11:14:00	CSC	CSC	91126UI00	755	2018-05-13	2018-10-18	2018-08-20	2019-01-25	7.00486	212.473	113.473
B940/1	hsTnILow	hsTnI	level.1	88303UI00	hsTnI	620	20.5	1342 RLU	12.0 - 28.0	UNDILUTED	NA	1/iSR05053	2018-12-11 11:21:00	2018-12-04 11:14:00	CSC	CSC	91126UI00	755	2018-05-13	2018-10-18	2018-08-20	2019-01-25	7.00486	212.473	113.473
B940/2	hsTnIMed	hsTnI	level.2	88303UI00	hsTnI	620	194.5	11488 RLU	120.0 - 280.0	UNDILUTED	R	1/iSR05053	2018-12-10 11:00:00	2018-12-04 11:14:00	CSC	CSC	91126UI00	755	2018-05-13	2018-10-18	2018-08-20	2019-01-25	5.99028	211.458	112.458
B940/3	hsTnIHigh	hsTnI	level.3	88303UI00	hsTnI	620	15270.5	772753 RLU	9000.0 - 21000.0	UNDILUTED	NA	1/iSR05053	2018-12-10 10:45:00	2018-12-04 11:14:00	CSC	CSC	91126UI00	755	2018-05-13	2018-10-18	2018-08-20	2019-01-25	5.97986	211.448	112.448
B940/3	hsTnIHigh	hsTnI	level.3	88303UI00	hsTnI	620	15728.1	792697 RLU	9000.0 - 21000.0	UNDILUTED	NA	1/iSR05053	2018-12-10 10:45:00	2018-12-04 11:14:00	CSC	CSC	91126UI00	755	2018-05-13	2018-10-18	2018-08-20	2019-01-25	5.97986	211.448	112.448
B940/2	hsTnIMed	hsTnI	level.2	88303UI00	hsTnI	620	203.1	11986 RLU	120.0 - 280.0	UNDILUTED	NA	1/iSR05053	2018-12-10 10:44:00	2018-12-04 11:14:00	CSC	CSC	91126UI00	755	2018-05-13	2018-10-18	2018-08-20	2019-01-25	5.97917	211.447	112.447
B940/1	hsTnILow	hsTnI	level.1	88303UI00	hsTnI	620	19.9	1312 RLU	12.0 - 28.0	UNDILUTED	NA	1/iSR05053	2018-12-10 10:44:00	2018-12-04 11:14:00	CSC	CSC	91126UI00	755	2018-05-13	2018-10-18	2018-08-20	2019-01-25	5.97917	211.447	112.447
B940/1	hsTnILow	hsTnI	level.1	88303UI00	hsTnI	620	21.6	1406 RLU	12.0 - 28.0	UNDILUTED	NA	1/iSR05053	2018-12-10 10:44:00	2018-12-04 11:14:00	CSC	CSC	91126UI00	755	2018-05-13	2018-10-18	2018-08-20	2019-01-25	5.97917	211.447	112.447
B942/3	hsTnIHigh	hsTnI	level.3	88303UI00	hsTnI	620	16273.3	816249 RLU	9000.0 - 21000.0	UNDILUTED	R	1/iSR05053	2018-12-06 12:45:00	2018-12-04 11:14:00	CSC	CSC	91126UI00	421	2018-05-13	2018-10-18	2018-08-20	2019-01-25	2.06319	207.531	108.531
B942/3	hsTnIHigh	hsTnI	level.3	88303UI00	hsTnI	620	15705.3	791704 RLU	9000.0 - 21000.0	UNDILUTED	NA	1/iSR05053	2018-12-06 12:38:00	2018-12-04 11:14:00	CSC	CSC	91126UI00	421	2018-05-13	2018-10-18	2018-08-20	2019-01-25	2.05833	207.526	108.526
B942/2	hsTnIMed	hsTnI	level.2	88303UI00	hsTnI	620	195	11516 RLU	120.0 - 280.0	UNDILUTED	NA	1/iSR05053	2018-12-06 12:38:00	2018-12-04 11:14:00	CSC	CSC	91126UI00	421	2018-05-13	2018-10-18	2018-08-20	2019-01-25	2.05833	207.526	108.526
B942/2	hsTnIMed	hsTnI	level.2	88303UI00	hsTnI	620	190.4	11247 RLU	120.0 - 280.0	UNDILUTED	NA	1/iSR05053	2018-12-06 12:37:00	2018-12-04 11:14:00	CSC	CSC	91126UI00	421	2018-05-13	2018-10-18	2018-08-20	2019-01-25	2.05764	207.526	108.526
B942/1	hsTnILow	hsTnI	level.1	88303UI00	hsTnI	620	21	1371 RLU	12.0 - 28.0	UNDILUTED	NA	1/iSR05053	2018-12-06 12:37:00	2018-12-04 11:14:00	CSC	CSC	91126UI00	421	2018-05-13	2018-10-18	2018-08-20	2019-01-25	2.05764	207.526	108.526
B942/1	hsTnILow	hsTnI	level.1	88303UI00	hsTnI	620	19.2	1266 RLU	12.0 - 28.0	UNDILUTED	NA	1/iSR05053	2018-12-06 12:37:00	2018-12-04 11:14:00	CSC	CSC	91126UI00	421	2018-05-13	2018-10-18	2018-08-20	2019-01-25	2.05764	207.526	108.526
B942/3	hsTnIHigh	hsTnI	level.3	88303UI00	hsTnI	620	15157.3	767794 RLU	9000.0 - 21000.0	UNDILUTED	NA	1/iSR05053	2018-12-05 11:24:00	2018-12-04 11:14:00	CSC	CSC	91126UI00	347	2018-05-13	2018-10-18	2018-08-20	2019-01-25	1.00694	206.475	107.475
B942/3	hsTnIHigh	hsTnI	level.3	88303UI00	hsTnI	620	14816.8	752817 RLU	9000.0 - 21000.0	UNDILUTED	NA	1/iSR05053	2018-12-05 11:23:00	2018-12-04 11:14:00	CSC	CSC	91126UI00	347	2018-05-13	2018-10-18	2018-08-20	2019-01-25	1.00625	206.474	107.474
B942/2	hsTnIMed	hsTnI	level.2	88303UI00	hsTnI	620	187.1	11060 RLU	120.0 - 280.0	UNDILUTED	NA	1/iSR05053	2018-12-05 11:23:00	2018-12-04 11:14:00	CSC	CSC	91126UI00	347	2018-05-13	2018-10-18	2018-08-20	2019-01-25	1.00625	206.474	107.474
B942/2	hsTnIMed	hsTnI	level.2	88303UI00	hsTnI	620	185.2	10948 RLU	120.0 - 280.0	UNDILUTED	NA	1/iSR05053	2018-12-05 11:23:00	2018-12-04 11:14:00	CSC	CSC	91126UI00	347	2018-05-13	2018-10-18	2018-08-20	2019-01-25	1.00625	206.474	107.474
B942/1	hsTnILow	hsTnI	level.1	88303UI00	hsTnI	620	19	1256 RLU	12.0 - 28.0	UNDILUTED	NA	1/iSR05053	2018-12-05 11:22:00	2018-12-04 11:14:00	CSC	CSC	91126UI00	347	2018-05-13	2018-10-18	2018-08-20	2019-01-25	1.00556	206.474	107.474
B942/1	hsTnILow	hsTnI	level.1	88303UI00	hsTnI	620	19.4	1279 RLU	12.0 - 28.0	UNDILUTED	NA	1/iSR05053	2018-12-05 11:22:00	2018-12-04 11:14:00	CSC	CSC	91126UI00	347	2018-05-13	2018-10-18	2018-08-20	2019-01-25	1.00556	206.474	107.474
B940/3	hsTnIHigh	hsTnI	level.3	88303UI00	hsTnI	620	16258	815591 RLU	9000.0 - 21000.0	UNDILUTED	NA	1/iSR05053	2018-12-04 11:32:00	2018-12-04 11:14:00	CSC	CSC	91126UI00	336	2018-05-13	2018-10-18	2018-08-20	2019-01-25	0.0125	205.481	106.481
B940/3	hsTnIHigh	hsTnI	level.3	88303UI00	hsTnI	620	15778.8	794895 RLU	9000.0 - 21000.0	UNDILUTED	NA	1/iSR05053	2018-12-04 11:32:00	2018-12-04 11:14:00	CSC	CSC	91126UI00	336	2018-05-13	2018-10-18	2018-08-20	2019-01-25	0.0125	205.481	106.481
B940/2	hsTnIMed	hsTnI	level.2	88303UI00	hsTnI	620	194	11458 RLU	120.0 - 280.0	UNDILUTED	NA	1/iSR05053	2018-12-04 11:31:00	2018-12-04 11:14:00	CSC	CSC	91126UI00	336	2018-05-13	2018-10-18	2018-08-20	2019-01-25	0.0118056	205.48	106.48
B940/2	hsTnIMed	hsTnI	level.2	88303UI00	hsTnI	620	198.1	11698 RLU	120.0 - 280.0	UNDILUTED	NA	1/iSR05053	2018-12-04 11:31:00	2018-12-04 11:14:00	CSC	CSC	91126UI00	336	2018-05-13	2018-10-18	2018-08-20	2019-01-25	0.0118056	205.48	106.48
B940/1	hsTnILow	hsTnI	level.1	88303UI00	hsTnI	620	18.9	1254 RLU	12.0 - 28.0	UNDILUTED	NA	1/iSR05053	2018-12-04 11:31:00	2018-12-04 11:14:00	CSC	CSC	91126UI00	336	2018-05-13	2018-10-18	2018-08-20	2019-01-25	0.0118056	205.48	106.48
B940/1	hsTnILow	hsTnI	level.1	88303UI00	hsTnI	620	19.7	1299 RLU	12.0 - 28.0	UNDILUTED	NA	1/iSR05053	2018-12-04 11:30:00	2018-12-04 11:14:00	CSC	CSC	91126UI00	336	2018-05-13	2018-10-18	2018-08-20	2019-01-25	0.0111111	205.479	106.479
F243/3	hsTnIHigh	hsTnI	level.3	88303UI00	hsTnI	620	15261.8	807933 RLU	9000.0 - 21000.0	UNDILUTED	NA	1/iSR05053	2018-10-17 13:01:00	2018-10-09 11:03:00	CSC	CSC	92013UI00	5263	2018-05-13	2018-10-18	2018-09-13	2019-02-18	8.08194	157.542	34.5424
F243/3	hsTnIHigh	hsTnI	level.3	88303UI00	hsTnI	620	14642.4	779554 RLU	9000.0 - 21000.0	UNDILUTED	NA	1/iSR05053	2018-10-17 13:01:00	2018-10-09 11:03:00	CSC	CSC	92013UI00	5263	2018-05-13	2018-10-18	2018-09-13	2019-02-18	8.08194	157.542	34.5424
F243/2	hsTnIMed	hsTnI	level.2	88303UI00	hsTnI	620	199.5	12426 RLU	120.0 - 280.0	UNDILUTED	NA	1/iSR05053	2018-10-17 13:00:00	2018-10-09 11:03:00	CSC	CSC	92013UI00	5263	2018-05-13	2018-10-18	2018-09-13	2019-02-18	8.08125	157.542	34.5417
F243/2	hsTnIMed	hsTnI	level.2	88303UI00	hsTnI	620	193.6	12062 RLU	120.0 - 280.0	UNDILUTED	NA	1/iSR05053	2018-10-17 13:00:00	2018-10-09 11:03:00	CSC	CSC	92013UI00	5263	2018-05-13	2018-10-18	2018-09-13	2019-02-18	8.08125	157.542	34.5417
F243/1	hsTnILow	hsTnI	level.1	88303UI00	hsTnI	620	18.8	1340 RLU	12.0 - 28.0	UNDILUTED	NA	1/iSR05053	2018-10-17 13:00:00	2018-10-09 11:03:00	CSC	CSC	92013UI00	5263	2018-05-13	2018-10-18	2018-09-13	2019-02-18	8.08125	157.542	34.5417
F243/1	hsTnILow	hsTnI	level.1	88303UI00	hsTnI	620	20.7	1456 RLU	12.0 - 28.0	UNDILUTED	NA	1/iSR05053	2018-10-17 13:00:00	2018-10-09 11:03:00	CSC	CSC	92013UI00	5263	2018-05-13	2018-10-18	2018-09-13	2019-02-18	8.08125	157.542	34.5417
B940/2	hsTnIMed	hsTnI	level.2	88303UI00	hsTnI	620	193.7	12072 RLU	120.0 - 280.0	UNDILUTED	R	1/iSR05053	2018-10-11 10:41:00	2018-10-09 11:03:00	CSC	CSC	92013UI00	5263	2018-05-13	2018-10-18	2018-09-13	2019-02-18	1.98472	151.445	28.4451
B940/3	hsTnIHigh	hsTnI	level.3	88303UI00	hsTnI	620	14783.8	786061 RLU	9000.0 - 21000.0	UNDILUTED	NA	1/iSR05053	2018-10-11 10:40:00	2018-10-09 11:03:00	CSC	CSC	92013UI00	5263	2018-05-13	2018-10-18	2018-09-13	2019-02-18	1.98403	151.444	28.4444
B940/3	hsTnIHigh	hsTnI	level.3	88303UI00	hsTnI	620	14598.6	777535 RLU	9000.0 - 21000.0	UNDILUTED	NA	1/iSR05053	2018-10-11 10:40:00	2018-10-09 11:03:00	CSC	CSC	92013UI00	5263	2018-05-13	2018-10-18	2018-09-13	2019-02-18	1.98403	151.444	28.4444
B940/2	hsTnIMed	hsTnI	level.2	88303UI00	hsTnI	620	193.4	12051 RLU	120.0 - 280.0	UNDILUTED	NA	1/iSR05053	2018-10-11 10:39:00	2018-10-09 11:03:00	CSC	CSC	92013UI00	5263	2018-05-13	2018-10-18	2018-09-13	2019-02-18	1.98333	151.444	28.4438
B940/1	hsTnILow	hsTnI	level.1	88303UI00	hsTnI	620	19	1355 RLU	12.0 - 28.0	UNDILUTED	NA	1/iSR05053	2018-10-11 10:39:00	2018-10-09 11:03:00	CSC	CSC	92013UI00	5263	2018-05-13	2018-10-18	2018-09-13	2019-02-18	1.98333	151.444	28.4438
B940/1	hsTnILow	hsTnI	level.1	88303UI00	hsTnI	620	18.6	1332 RLU	12.0 - 28.0	UNDILUTED	NA	1/iSR05053	2018-10-11 10:39:00	2018-10-09 11:03:00	CSC	CSC	92013UI00	5263	2018-05-13	2018-10-18	2018-09-13	2019-02-18	1.98333	151.444	28.4438
B939/3	hsTnIHigh	hsTnI	level.3	88303UI00	hsTnI	620	15418.5	815062 RLU	9000.0 - 21000.0	UNDILUTED	NA	1/iSR05053	2018-10-10 10:40:00	2018-10-09 11:03:00	CSC	CSC	92013UI00	5662	2018-05-13	2018-10-18	2018-09-13	2019-02-18	0.984028	150.444	27.4444
B939/3	hsTnIHigh	hsTnI	level.3	88303UI00	hsTnI	620	15619.6	824181 RLU	9000.0 - 21000.0	UNDILUTED	NA	1/iSR05053	2018-10-10 10:40:00	2018-10-09 11:03:00	CSC	CSC	92013UI00	5662	2018-05-13	2018-10-18	2018-09-13	2019-02-18	0.984028	150.444	27.4444
B939/2	hsTnIMed	hsTnI	level.2	88303UI00	hsTnI	620	196	12209 RLU	120.0 - 280.0	UNDILUTED	NA	1/iSR05053	2018-10-10 10:40:00	2018-10-09 11:03:00	CSC	CSC	92013UI00	5662	2018-05-13	2018-10-18	2018-09-13	2019-02-18	0.984028	150.444	27.4444
B939/2	hsTnIMed	hsTnI	level.2	88303UI00	hsTnI	620	197.7	12317 RLU	120.0 - 280.0	UNDILUTED	NA	1/iSR05053	2018-10-10 10:39:00	2018-10-09 11:03:00	CSC	CSC	92013UI00	5662	2018-05-13	2018-10-18	2018-09-13	2019-02-18	0.983333	150.444	27.4438
B939/1	hsTnILow	hsTnI	level.1	88303UI00	hsTnI	620	19.6	1388 RLU	12.0 - 28.0	UNDILUTED	NA	1/iSR05053	2018-10-10 10:39:00	2018-10-09 11:03:00	CSC	CSC	92013UI00	5662	2018-05-13	2018-10-18	2018-09-13	2019-02-18	0.983333	150.444	27.4438
B939/1	hsTnILow	hsTnI	level.1	88303UI00	hsTnI	620	19.6	1389 RLU	12.0 - 28.0	UNDILUTED	NA	1/iSR05053	2018-10-10 10:39:00	2018-10-09 11:03:00	CSC	CSC	92013UI00	5662	2018-05-13	2018-10-18	2018-09-13	2019-02-18	0.983333	150.444	27.4438
B936/3	hsTnIHigh	hsTnI	level.3	88303UI00	hsTnI	620	14947.4	830475 RLU	9000.0 - 21000.0	UNDILUTED	NA	1/iSR05053	2018-10-09 10:26:00	2018-09-06 15:43:00	CSC	CSC	90421UI00	2191	2018-05-13	2018-10-18	2018-08-16	2019-01-21	32.7799	149.435	54.4347
B936/3	hsTnIHigh	hsTnI	level.3	88303UI00	hsTnI	620	14699.6	818952 RLU	9000.0 - 21000.0	UNDILUTED	NA	1/iSR05053	2018-10-09 10:26:00	2018-09-06 15:43:00	CSC	CSC	90421UI00	2191	2018-05-13	2018-10-18	2018-08-16	2019-01-21	32.7799	149.435	54.4347
B936/2	hsTnIMed	hsTnI	level.2	88303UI00	hsTnI	620	192.8	12730 RLU	120.0 - 280.0	UNDILUTED	NA	1/iSR05053	2018-10-09 10:26:00	2018-09-06 15:43:00	CSC	CSC	90421UI00	2191	2018-05-13	2018-10-18	2018-08-16	2019-01-21	32.7799	149.435	54.4347
B936/2	hsTnIMed	hsTnI	level.2	88303UI00	hsTnI	620	187.8	12404 RLU	120.0 - 280.0	UNDILUTED	NA	1/iSR05053	2018-10-09 10:25:00	2018-09-06 15:43:00	CSC	CSC	90421UI00	2191	2018-05-13	2018-10-18	2018-08-16	2019-01-21	32.7792	149.434	54.434
B936/1	hsTnILow	hsTnI	level.1	88303UI00	hsTnI	620	20.2	1444 RLU	12.0 - 28.0	UNDILUTED	NA	1/iSR05053	2018-10-09 10:25:00	2018-09-06 15:43:00	CSC	CSC	90421UI00	2191	2018-05-13	2018-10-18	2018-08-16	2019-01-21	32.7792	149.434	54.434
B936/1	hsTnILow	hsTnI	level.1	88303UI00	hsTnI	620	21.2	1509 RLU	12.0 - 28.0	UNDILUTED	NA	1/iSR05053	2018-10-09 10:25:00	2018-09-06 15:43:00	CSC	CSC	90421UI00	2191	2018-05-13	2018-10-18	2018-08-16	2019-01-21	32.7792	149.434	54.434
B939/3	hsTnIHigh	hsTnI	level.3	88303UI00	hsTnI	620	14333.8	801830 RLU	9000.0 - 21000.0	UNDILUTED	NA	1/iSR05053	2018-10-08 10:46:00	2018-09-06 15:43:00	CSC	CSC	90421UI00	2606	2018-05-13	2018-10-18	2018-08-16	2019-01-21	31.7937	148.449	53.4486
B939/3	hsTnIHigh	hsTnI	level.3	88303UI00	hsTnI	620	14193.1	795206 RLU	9000.0 - 21000.0	UNDILUTED	NA	1/iSR05053	2018-10-08 10:45:00	2018-09-06 15:43:00	CSC	CSC	90421UI00	2606	2018-05-13	2018-10-18	2018-08-16	2019-01-21	31.7931	148.448	53.4479
B939/2	hsTnIMed	hsTnI	level.2	88303UI00	hsTnI	620	185	12224 RLU	120.0 - 280.0	UNDILUTED	NA	1/iSR05053	2018-10-08 10:45:00	2018-09-06 15:43:00	CSC	CSC	90421UI00	2606	2018-05-13	2018-10-18	2018-08-16	2019-01-21	31.7931	148.448	53.4479
B939/2	hsTnIMed	hsTnI	level.2	88303UI00	hsTnI	620	182.9	12081 RLU	120.0 - 280.0	UNDILUTED	NA	1/iSR05053	2018-10-08 10:45:00	2018-09-06 15:43:00	CSC	CSC	90421UI00	2606	2018-05-13	2018-10-18	2018-08-16	2019-01-21	31.7931	148.448	53.4479
B939/1	hsTnILow	hsTnI	level.1	88303UI00	hsTnI	620	20.2	1444 RLU	12.0 - 28.0	UNDILUTED	NA	1/iSR05053	2018-10-08 10:44:00	2018-09-06 15:43:00	CSC	CSC	90421UI00	2606	2018-05-13	2018-10-18	2018-08-16	2019-01-21	31.7924	148.447	53.4472
B939/1	hsTnILow	hsTnI	level.1	88303UI00	hsTnI	620	20.4	1457 RLU	12.0 - 28.0	UNDILUTED	NA	1/iSR05053	2018-10-08 10:44:00	2018-09-06 15:43:00	CSC	CSC	90421UI00	2606	2018-05-13	2018-10-18	2018-08-16	2019-01-21	31.7924	148.447	53.4472
B939/3	hsTnIHigh	hsTnI	level.3	88303UI00	hsTnI	620	14563.2	812586 RLU	9000.0 - 21000.0	UNDILUTED	NA	1/iSR05053	2018-10-05 10:37:00	2018-09-06 15:43:00	CSC	CSC	90421UI00	2213	2018-05-13	2018-10-18	2018-08-16	2019-01-21	28.7875	145.442	50.4424
B939/3	hsTnIHigh	hsTnI	level.3	88303UI00	hsTnI	620	13735	773489 RLU	9000.0 - 21000.0	UNDILUTED	NA	1/iSR05053	2018-10-05 10:37:00	2018-09-06 15:43:00	CSC	CSC	90421UI00	2213	2018-05-13	2018-10-18	2018-08-16	2019-01-21	28.7875	145.442	50.4424
B939/2	hsTnIMed	hsTnI	level.2	88303UI00	hsTnI	620	176.9	11689 RLU	120.0 - 280.0	UNDILUTED	NA	1/iSR05053	2018-10-05 10:37:00	2018-09-06 15:43:00	CSC	CSC	90421UI00	2213	2018-05-13	2018-10-18	2018-08-16	2019-01-21	28.7875	145.442	50.4424
B939/2	hsTnIMed	hsTnI	level.2	88303UI00	hsTnI	620	174.5	11535 RLU	120.0 - 280.0	UNDILUTED	NA	1/iSR05053	2018-10-05 10:36:00	2018-09-06 15:43:00	CSC	CSC	90421UI00	2213	2018-05-13	2018-10-18	2018-08-16	2019-01-21	28.7868	145.442	50.4417
B939/1	hsTnILow	hsTnI	level.1	88303UI00	hsTnI	620	18.9	1357 RLU	12.0 - 28.0	UNDILUTED	NA	1/iSR05053	2018-10-05 10:36:00	2018-09-06 15:43:00	CSC	CSC	90421UI00	2213	2018-05-13	2018-10-18	2018-08-16	2019-01-21	28.7868	145.442	50.4417
B939/1	hsTnILow	hsTnI	level.1	88303UI00	hsTnI	620	20	1429 RLU	12.0 - 28.0	UNDILUTED	NA	1/iSR05053	2018-10-05 10:36:00	2018-09-06 15:43:00	CSC	CSC	90421UI00	2213	2018-05-13	2018-10-18	2018-08-16	2019-01-21	28.7868	145.442	50.4417
B940/3	hsTnIHigh	hsTnI	level.3	88303UI00	hsTnI	620	14451.3	807344 RLU	9000.0 - 21000.0	UNDILUTED	NA	1/iSR05053	2018-10-04 09:57:00	2018-09-06 15:43:00	CSC	CSC	90421UI00	2600	2018-05-13	2018-10-18	2018-08-16	2019-01-21	27.7597	144.415	49.4146
B940/3	hsTnIHigh	hsTnI	level.3	88303UI00	hsTnI	620	13821.4	777599 RLU	9000.0 - 21000.0	UNDILUTED	NA	1/iSR05053	2018-10-04 09:57:00	2018-09-06 15:43:00	CSC	CSC	90421UI00	2600	2018-05-13	2018-10-18	2018-08-16	2019-01-21	27.7597	144.415	49.4146
B940/2	hsTnIMed	hsTnI	level.2	88303UI00	hsTnI	620	183.4	12115 RLU	120.0 - 280.0	UNDILUTED	NA	1/iSR05053	2018-10-04 09:57:00	2018-09-06 15:43:00	CSC	CSC	90421UI00	2600	2018-05-13	2018-10-18	2018-08-16	2019-01-21	27.7597	144.415	49.4146
B940/2	hsTnIMed	hsTnI	level.2	88303UI00	hsTnI	620	180.5	11927 RLU	120.0 - 280.0	UNDILUTED	NA	1/iSR05053	2018-10-04 09:56:00	2018-09-06 15:43:00	CSC	CSC	90421UI00	2600	2018-05-13	2018-10-18	2018-08-16	2019-01-21	27.759	144.414	49.4139
B940/1	hsTnILow	hsTnI	level.1	88303UI00	hsTnI	620	18.3	1319 RLU	12.0 - 28.0	UNDILUTED	NA	1/iSR05053	2018-10-04 09:56:00	2018-09-06 15:43:00	CSC	CSC	90421UI00	2600	2018-05-13	2018-10-18	2018-08-16	2019-01-21	27.759	144.414	49.4139
B940/1	hsTnILow	hsTnI	level.1	88303UI00	hsTnI	620	19.5	1395 RLU	12.0 - 28.0	UNDILUTED	NA	1/iSR05053	2018-10-04 09:56:00	2018-09-06 15:43:00	CSC	CSC	90421UI00	2600	2018-05-13	2018-10-18	2018-08-16	2019-01-21	27.759	144.414	49.4139
B940/3	hsTnIHigh	hsTnI	level.3	88303UI00	hsTnI	620	13964.4	784393 RLU	9000.0 - 21000.0	UNDILUTED	NA	1/iSR05053	2018-10-03 10:45:00	2018-09-06 15:43:00	CSC	CSC	90421UI00	2192	2018-05-13	2018-10-18	2018-08-16	2019-01-21	26.7931	143.448	48.4479
B940/3	hsTnIHigh	hsTnI	level.3	88303UI00	hsTnI	620	14191.5	795130 RLU	9000.0 - 21000.0	UNDILUTED	NA	1/iSR05053	2018-10-03 10:44:00	2018-09-06 15:43:00	CSC	CSC	90421UI00	2192	2018-05-13	2018-10-18	2018-08-16	2019-01-21	26.7924	143.447	48.4472
B940/2	hsTnIMed	hsTnI	level.2	88303UI00	hsTnI	620	176.5	11662 RLU	120.0 - 280.0	UNDILUTED	NA	1/iSR05053	2018-10-03 10:44:00	2018-09-06 15:43:00	CSC	CSC	90421UI00	2192	2018-05-13	2018-10-18	2018-08-16	2019-01-21	26.7924	143.447	48.4472
B940/2	hsTnIMed	hsTnI	level.2	88303UI00	hsTnI	620	178.9	11825 RLU	120.0 - 280.0	UNDILUTED	NA	1/iSR05053	2018-10-03 10:44:00	2018-09-06 15:43:00	CSC	CSC	90421UI00	2192	2018-05-13	2018-10-18	2018-08-16	2019-01-21	26.7924	143.447	48.4472
B940/1	hsTnILow	hsTnI	level.1	88303UI00	hsTnI	620	18.6	1336 RLU	12.0 - 28.0	UNDILUTED	NA	1/iSR05053	2018-10-03 10:44:00	2018-09-06 15:43:00	CSC	CSC	90421UI00	2192	2018-05-13	2018-10-18	2018-08-16	2019-01-21	26.7924	143.447	48.4472
B940/1	hsTnILow	hsTnI	level.1	88303UI00	hsTnI	620	17	1231 RLU	12.0 - 28.0	UNDILUTED	NA	1/iSR05053	2018-10-03 10:43:00	2018-09-06 15:43:00	CSC	CSC	90421UI00	2192	2018-05-13	2018-10-18	2018-08-16	2019-01-21	26.7917	143.447	48.4465
B935/3	hsTnIHigh	hsTnI	level.3	88303UI00	hsTnI	620	14386.4	804300 RLU	9000.0 - 21000.0	UNDILUTED	NA	1/iSR05053	2018-09-26 10:42:00	2018-09-06 15:43:00	CSC	CSC	90421UI00	2601	2018-05-13	2018-10-18	2018-08-16	2019-01-21	19.791	136.446	41.4458
B935/3	hsTnIHigh	hsTnI	level.3	88303UI00	hsTnI	620	14759.4	821739 RLU	9000.0 - 21000.0	UNDILUTED	NA	1/iSR05053	2018-09-26 10:42:00	2018-09-06 15:43:00	CSC	CSC	90421UI00	2601	2018-05-13	2018-10-18	2018-08-16	2019-01-21	19.791	136.446	41.4458
B935/2	hsTnIMed	hsTnI	level.2	88303UI00	hsTnI	620	182.4	12050 RLU	120.0 - 280.0	UNDILUTED	NA	1/iSR05053	2018-09-26 10:42:00	2018-09-06 15:43:00	CSC	CSC	90421UI00	2601	2018-05-13	2018-10-18	2018-08-16	2019-01-21	19.791	136.446	41.4458
B935/2	hsTnIMed	hsTnI	level.2	88303UI00	hsTnI	620	181	11962 RLU	120.0 - 280.0	UNDILUTED	NA	1/iSR05053	2018-09-26 10:41:00	2018-09-06 15:43:00	CSC	CSC	90421UI00	2601	2018-05-13	2018-10-18	2018-08-16	2019-01-21	19.7903	136.445	41.4451
B935/1	hsTnILow	hsTnI	level.1	88303UI00	hsTnI	620	19.8	1417 RLU	12.0 - 28.0	UNDILUTED	NA	1/iSR05053	2018-09-26 10:41:00	2018-09-06 15:43:00	CSC	CSC	90421UI00	2601	2018-05-13	2018-10-18	2018-08-16	2019-01-21	19.7903	136.445	41.4451
B935/1	hsTnILow	hsTnI	level.1	88303UI00	hsTnI	620	19.2	1376 RLU	12.0 - 28.0	UNDILUTED	NA	1/iSR05053	2018-09-26 10:41:00	2018-09-06 15:43:00	CSC	CSC	90421UI00	2601	2018-05-13	2018-10-18	2018-08-16	2019-01-21	19.7903	136.445	41.4451
B935/3	hsTnIHigh	hsTnI	level.3	88303UI00	hsTnI	620	15007.4	833255 RLU	9000.0 - 21000.0	UNDILUTED	NA	1/iSR05053	2018-09-21 12:36:00	2018-09-06 15:43:00	FSC	FSC	90421UI00	2595	2018-05-13	2018-10-18	2018-08-16	2019-01-21	14.8701	131.525	36.525
B935/3	hsTnIHigh	hsTnI	level.3	88303UI00	hsTnI	620	14844.5	825698 RLU	9000.0 - 21000.0	UNDILUTED	NA	1/iSR05053	2018-09-21 12:36:00	2018-09-06 15:43:00	FSC	FSC	90421UI00	2595	2018-05-13	2018-10-18	2018-08-16	2019-01-21	14.8701	131.525	36.525
B935/2	hsTnIMed	hsTnI	level.2	88303UI00	hsTnI	620	193.6	12787 RLU	120.0 - 280.0	UNDILUTED	NA	1/iSR05053	2018-09-21 12:36:00	2018-09-06 15:43:00	FSC	FSC	90421UI00	2595	2018-05-13	2018-10-18	2018-08-16	2019-01-21	14.8701	131.525	36.525
B935/2	hsTnIMed	hsTnI	level.2	88303UI00	hsTnI	620	195	12877 RLU	120.0 - 280.0	UNDILUTED	NA	1/iSR05053	2018-09-21 12:35:00	2018-09-06 15:43:00	FSC	FSC	90421UI00	2595	2018-05-13	2018-10-18	2018-08-16	2019-01-21	14.8694	131.524	36.5243
B935/1	hsTnILow	hsTnI	level.1	88303UI00	hsTnI	620	20.6	1469 RLU	12.0 - 28.0	UNDILUTED	NA	1/iSR05053	2018-09-21 12:35:00	2018-09-06 15:43:00	FSC	FSC	90421UI00	2595	2018-05-13	2018-10-18	2018-08-16	2019-01-21	14.8694	131.524	36.5243
B935/1	hsTnILow	hsTnI	level.1	88303UI00	hsTnI	620	20.6	1470 RLU	12.0 - 28.0	UNDILUTED	NA	1/iSR05053	2018-09-21 12:35:00	2018-09-06 15:43:00	FSC	FSC	90421UI00	2595	2018-05-13	2018-10-18	2018-08-16	2019-01-21	14.8694	131.524	36.5243
B935/3	hsTnIHigh	hsTnI	level.3	88303UI00	hsTnI	620	14953.8	830770 RLU	9000.0 - 21000.0	UNDILUTED	NA	1/iSR05053	2018-09-19 10:33:00	2018-09-06 15:43:00	FSC	FSC	90421UI00	3293	2018-05-13	2018-10-18	2018-08-16	2019-01-21	12.7847	129.44	34.4396
B935/3	hsTnIHigh	hsTnI	level.3	88303UI00	hsTnI	620	15023.1	833982 RLU	9000.0 - 21000.0	UNDILUTED	NA	1/iSR05053	2018-09-19 10:33:00	2018-09-06 15:43:00	FSC	FSC	90421UI00	3293	2018-05-13	2018-10-18	2018-08-16	2019-01-21	12.7847	129.44	34.4396
B935/2	hsTnIMed	hsTnI	level.2	88303UI00	hsTnI	620	198.7	13120 RLU	120.0 - 280.0	UNDILUTED	NA	1/iSR05053	2018-09-19 10:32:00	2018-09-06 15:43:00	FSC	FSC	90421UI00	3293	2018-05-13	2018-10-18	2018-08-16	2019-01-21	12.784	129.439	34.4389
B935/2	hsTnIMed	hsTnI	level.2	88303UI00	hsTnI	620	204.8	13518 RLU	120.0 - 280.0	UNDILUTED	NA	1/iSR05053	2018-09-19 10:32:00	2018-09-06 15:43:00	FSC	FSC	90421UI00	3293	2018-05-13	2018-10-18	2018-08-16	2019-01-21	12.784	129.439	34.4389
B935/1	hsTnILow	hsTnI	level.1	88303UI00	hsTnI	620	20.9	1488 RLU	12.0 - 28.0	UNDILUTED	NA	1/iSR05053	2018-09-19 10:32:00	2018-09-06 15:43:00	FSC	FSC	90421UI00	3293	2018-05-13	2018-10-18	2018-08-16	2019-01-21	12.784	129.439	34.4389
B935/1	hsTnILow	hsTnI	level.1	88303UI00	hsTnI	620	21.2	1505 RLU	12.0 - 28.0	UNDILUTED	NA	1/iSR05053	2018-09-19 10:32:00	2018-09-06 15:43:00	FSC	FSC	90421UI00	3293	2018-05-13	2018-10-18	2018-08-16	2019-01-21	12.784	129.439	34.4389
B935/3	hsTnIHigh	hsTnI	level.3	88303UI00	hsTnI	620	14060.1	788921 RLU	9000.0 - 21000.0	UNDILUTED	NA	1/iSR05053	2018-09-18 10:49:00	2018-09-06 15:43:00	FSC	FSC	90421UI00	3293	2018-05-13	2018-10-18	2018-08-16	2019-01-21	11.7958	128.451	33.4507
B935/3	hsTnIHigh	hsTnI	level.3	88303UI00	hsTnI	620	14132.1	792325 RLU	9000.0 - 21000.0	UNDILUTED	NA	1/iSR05053	2018-09-18 10:49:00	2018-09-06 15:43:00	FSC	FSC	90421UI00	3293	2018-05-13	2018-10-18	2018-08-16	2019-01-21	11.7958	128.451	33.4507
B935/2	hsTnIMed	hsTnI	level.2	88303UI00	hsTnI	620	182.8	12078 RLU	120.0 - 280.0	UNDILUTED	NA	1/iSR05053	2018-09-18 10:49:00	2018-09-06 15:43:00	FSC	FSC	90421UI00	3293	2018-05-13	2018-10-18	2018-08-16	2019-01-21	11.7958	128.451	33.4507
B935/2	hsTnIMed	hsTnI	level.2	88303UI00	hsTnI	620	181.4	11986 RLU	120.0 - 280.0	UNDILUTED	NA	1/iSR05053	2018-09-18 10:48:00	2018-09-06 15:43:00	FSC	FSC	90421UI00	3293	2018-05-13	2018-10-18	2018-08-16	2019-01-21	11.7951	128.45	33.45
B935/1	hsTnILow	hsTnI	level.1	88303UI00	hsTnI	620	17.4	1262 RLU	12.0 - 28.0	UNDILUTED	NA	1/iSR05053	2018-09-18 10:48:00	2018-09-06 15:43:00	FSC	FSC	90421UI00	3293	2018-05-13	2018-10-18	2018-08-16	2019-01-21	11.7951	128.45	33.45
B935/1	hsTnILow	hsTnI	level.1	88303UI00	hsTnI	620	19.6	1400 RLU	12.0 - 28.0	UNDILUTED	NA	1/iSR05053	2018-09-18 10:48:00	2018-09-06 15:43:00	FSC	FSC	90421UI00	3293	2018-05-13	2018-10-18	2018-08-16	2019-01-21	11.7951	128.45	33.45
B936/3	hsTnIHigh	hsTnI	level.3	88303UI00	hsTnI	620	14104.3	791014 RLU	9000.0 - 21000.0	UNDILUTED	NA	1/iSR05053	2018-09-17 12:25:00	2018-09-06 15:43:00	FSC	FSC	90421UI00	3255	2018-05-13	2018-10-18	2018-08-16	2019-01-21	10.8625	127.517	32.5174
B936/3	hsTnIHigh	hsTnI	level.3	88303UI00	hsTnI	620	14306.8	800558 RLU	9000.0 - 21000.0	UNDILUTED	NA	1/iSR05053	2018-09-17 12:25:00	2018-09-06 15:43:00	FSC	FSC	90421UI00	3255	2018-05-13	2018-10-18	2018-08-16	2019-01-21	10.8625	127.517	32.5174
B936/2	hsTnIMed	hsTnI	level.2	88303UI00	hsTnI	620	173.1	11441 RLU	120.0 - 280.0	UNDILUTED	NA	1/iSR05053	2018-09-17 12:25:00	2018-09-06 15:43:00	FSC	FSC	90421UI00	3255	2018-05-13	2018-10-18	2018-08-16	2019-01-21	10.8625	127.517	32.5174
B936/2	hsTnIMed	hsTnI	level.2	88303UI00	hsTnI	620	181.1	11966 RLU	120.0 - 280.0	UNDILUTED	NA	1/iSR05053	2018-09-17 12:24:00	2018-09-06 15:43:00	FSC	FSC	90421UI00	3255	2018-05-13	2018-10-18	2018-08-16	2019-01-21	10.8618	127.517	32.5167
B936/1	hsTnILow	hsTnI	level.1	88303UI00	hsTnI	620	17.4	1263 RLU	12.0 - 28.0	UNDILUTED	NA	1/iSR05053	2018-09-17 12:24:00	2018-09-06 15:43:00	FSC	FSC	90421UI00	3255	2018-05-13	2018-10-18	2018-08-16	2019-01-21	10.8618	127.517	32.5167
B936/1	hsTnILow	hsTnI	level.1	88303UI00	hsTnI	620	17.1	1240 RLU	12.0 - 28.0	UNDILUTED	NA	1/iSR05053	2018-09-17 12:24:00	2018-09-06 15:43:00	FSC	FSC	90421UI00	3255	2018-05-13	2018-10-18	2018-08-16	2019-01-21	10.8618	127.517	32.5167
B935/3	hsTnIHigh	hsTnI	level.3	88303UI00	hsTnI	620	14122.9	791889 RLU	9000.0 - 21000.0	UNDILUTED	NA	1/iSR05053	2018-09-13 10:28:00	2018-09-06 15:43:00	FSC	FSC	90421UI00	2194	2018-05-13	2018-10-18	2018-08-16	2019-01-21	6.78125	123.436	28.4361
B935/3	hsTnIHigh	hsTnI	level.3	88303UI00	hsTnI	620	14270.6	798858 RLU	9000.0 - 21000.0	UNDILUTED	NA	1/iSR05053	2018-09-13 10:27:00	2018-09-06 15:43:00	FSC	FSC	90421UI00	2194	2018-05-13	2018-10-18	2018-08-16	2019-01-21	6.78056	123.435	28.4354
B935/2	hsTnIMed	hsTnI	level.2	88303UI00	hsTnI	620	184.8	12210 RLU	120.0 - 280.0	UNDILUTED	NA	1/iSR05053	2018-09-13 10:27:00	2018-09-06 15:43:00	FSC	FSC	90421UI00	2194	2018-05-13	2018-10-18	2018-08-16	2019-01-21	6.78056	123.435	28.4354
B935/2	hsTnIMed	hsTnI	level.2	88303UI00	hsTnI	620	177.7	11744 RLU	120.0 - 280.0	UNDILUTED	NA	1/iSR05053	2018-09-13 10:27:00	2018-09-06 15:43:00	FSC	FSC	90421UI00	2194	2018-05-13	2018-10-18	2018-08-16	2019-01-21	6.78056	123.435	28.4354
B935/1	hsTnILow	hsTnI	level.1	88303UI00	hsTnI	620	18.8	1348 RLU	12.0 - 28.0	UNDILUTED	NA	1/iSR05053	2018-09-13 10:26:00	2018-09-06 15:43:00	FSC	FSC	90421UI00	2194	2018-05-13	2018-10-18	2018-08-16	2019-01-21	6.77986	123.435	28.4347
B935/1	hsTnILow	hsTnI	level.1	88303UI00	hsTnI	620	18.4	1324 RLU	12.0 - 28.0	UNDILUTED	NA	1/iSR05053	2018-09-13 10:26:00	2018-09-06 15:43:00	FSC	FSC	90421UI00	2194	2018-05-13	2018-10-18	2018-08-16	2019-01-21	6.77986	123.435	28.4347
B936/3	hsTnIHigh	hsTnI	level.3	88303UI00	hsTnI	620	14774.8	822457 RLU	9000.0 - 21000.0	UNDILUTED	NA	1/iSR05053	2018-09-12 10:41:00	2018-09-06 15:43:00	FSC	FSC	90421UI00	2616	2018-05-13	2018-10-18	2018-08-16	2019-01-21	5.79028	122.445	27.4451
B936/3	hsTnIHigh	hsTnI	level.3	88303UI00	hsTnI	620	14523.7	810736 RLU	9000.0 - 21000.0	UNDILUTED	NA	1/iSR05053	2018-09-12 10:40:00	2018-09-06 15:43:00	FSC	FSC	90421UI00	2616	2018-05-13	2018-10-18	2018-08-16	2019-01-21	5.78958	122.444	27.4444
B936/2	hsTnIMed	hsTnI	level.2	88303UI00	hsTnI	620	197.3	13026 RLU	120.0 - 280.0	UNDILUTED	NA	1/iSR05053	2018-09-12 10:40:00	2018-09-06 15:43:00	FSC	FSC	90421UI00	2616	2018-05-13	2018-10-18	2018-08-16	2019-01-21	5.78958	122.444	27.4444
B936/2	hsTnIMed	hsTnI	level.2	88303UI00	hsTnI	620	198.8	13126 RLU	120.0 - 280.0	UNDILUTED	NA	1/iSR05053	2018-09-12 10:40:00	2018-09-06 15:43:00	FSC	FSC	90421UI00	2616	2018-05-13	2018-10-18	2018-08-16	2019-01-21	5.78958	122.444	27.4444
B936/1	hsTnILow	hsTnI	level.1	88303UI00	hsTnI	620	19.8	1417 RLU	12.0 - 28.0	UNDILUTED	NA	1/iSR05053	2018-09-12 10:39:00	2018-09-06 15:43:00	FSC	FSC	90421UI00	2616	2018-05-13	2018-10-18	2018-08-16	2019-01-21	5.78889	122.444	27.4438
B936/1	hsTnILow	hsTnI	level.1	88303UI00	hsTnI	620	20.8	1484 RLU	12.0 - 28.0	UNDILUTED	NA	1/iSR05053	2018-09-12 10:39:00	2018-09-06 15:43:00	FSC	FSC	90421UI00	2616	2018-05-13	2018-10-18	2018-08-16	2019-01-21	5.78889	122.444	27.4438
B936/3	hsTnIHigh	hsTnI	level.3	88303UI00	hsTnI	620	14912.3	828847 RLU	9000.0 - 21000.0	UNDILUTED	NA	1/iSR05053	2018-09-11 11:48:00	2018-09-06 15:43:00	FSC	FSC	90421UI00	2615	2018-05-13	2018-10-18	2018-08-16	2019-01-21	4.83681	121.492	26.4917
B936/3	hsTnIHigh	hsTnI	level.3	88303UI00	hsTnI	620	15329.9	848134 RLU	9000.0 - 21000.0	UNDILUTED	NA	1/iSR05053	2018-09-11 11:48:00	2018-09-06 15:43:00	FSC	FSC	90421UI00	2615	2018-05-13	2018-10-18	2018-08-16	2019-01-21	4.83681	121.492	26.4917
B936/2	hsTnIMed	hsTnI	level.2	88303UI00	hsTnI	620	204.4	13489 RLU	120.0 - 280.0	UNDILUTED	NA	1/iSR05053	2018-09-11 11:48:00	2018-09-06 15:43:00	FSC	FSC	90421UI00	2615	2018-05-13	2018-10-18	2018-08-16	2019-01-21	4.83681	121.492	26.4917
B936/2	hsTnIMed	hsTnI	level.2	88303UI00	hsTnI	620	198	13075 RLU	120.0 - 280.0	UNDILUTED	NA	1/iSR05053	2018-09-11 11:47:00	2018-09-06 15:43:00	FSC	FSC	90421UI00	2615	2018-05-13	2018-10-18	2018-08-16	2019-01-21	4.83611	121.491	26.491
B936/1	hsTnILow	hsTnI	level.1	88303UI00	hsTnI	620	20.1	1438 RLU	12.0 - 28.0	UNDILUTED	NA	1/iSR05053	2018-09-11 11:47:00	2018-09-06 15:43:00	FSC	FSC	90421UI00	2615	2018-05-13	2018-10-18	2018-08-16	2019-01-21	4.83611	121.491	26.491
B936/1	hsTnILow	hsTnI	level.1	88303UI00	hsTnI	620	20.3	1450 RLU	12.0 - 28.0	UNDILUTED	NA	1/iSR05053	2018-09-11 11:47:00	2018-09-06 15:43:00	FSC	FSC	90421UI00	2615	2018-05-13	2018-10-18	2018-08-16	2019-01-21	4.83611	121.491	26.491
F252/3	hsTnIHigh	hsTnI	level.3	88303UI00	hsTnI	620	14982.7	832112 RLU	9000.0 - 21000.0	UNDILUTED	NA	1/iSR05053	2018-09-07 10:42:00	2018-09-06 15:43:00	FSC	FSC	90421UI00	2615	2018-05-13	2018-10-18	2018-08-16	2019-01-21	0.790972	117.446	22.4458
F252/3	hsTnIHigh	hsTnI	level.3	88303UI00	hsTnI	620	15299.1	846717 RLU	9000.0 - 21000.0	UNDILUTED	NA	1/iSR05053	2018-09-07 10:42:00	2018-09-06 15:43:00	FSC	FSC	90421UI00	2615	2018-05-13	2018-10-18	2018-08-16	2019-01-21	0.790972	117.446	22.4458
F252/2	hsTnIMed	hsTnI	level.2	88303UI00	hsTnI	620	202	13333 RLU	120.0 - 280.0	UNDILUTED	NA	1/iSR05053	2018-09-07 10:41:00	2018-09-06 15:43:00	FSC	FSC	90421UI00	2615	2018-05-13	2018-10-18	2018-08-16	2019-01-21	0.790278	117.445	22.4451
F252/2	hsTnIMed	hsTnI	level.2	88303UI00	hsTnI	620	207.7	13710 RLU	120.0 - 280.0	UNDILUTED	NA	1/iSR05053	2018-09-07 10:41:00	2018-09-06 15:43:00	FSC	FSC	90421UI00	2615	2018-05-13	2018-10-18	2018-08-16	2019-01-21	0.790278	117.445	22.4451
F252/1	hsTnILow	hsTnI	level.1	88303UI00	hsTnI	620	20.8	1479 RLU	12.0 - 28.0	UNDILUTED	NA	1/iSR05053	2018-09-07 10:41:00	2018-09-06 15:43:00	FSC	FSC	90421UI00	2615	2018-05-13	2018-10-18	2018-08-16	2019-01-21	0.790278	117.445	22.4451
F252/1	hsTnILow	hsTnI	level.1	88303UI00	hsTnI	620	22	1561 RLU	12.0 - 28.0	UNDILUTED	NA	1/iSR05053	2018-09-07 10:41:00	2018-09-06 15:43:00	FSC	FSC	90421UI00	2615	2018-05-13	2018-10-18	2018-08-16	2019-01-21	0.790278	117.445	22.4451
F266/3	hsTnIHigh	hsTnI	level.3	88303UI00	hsTnI	620	15566.8	867727 RLU	9000.0 - 21000.0	UNDILUTED	NA	1/iSR05053	2018-08-30 11:10:00	2018-08-29 11:57:00	ADMIN	ADMIN	90099UI00	476	2018-05-13	2018-10-18	2018-07-26	2019-01-01	0.967361	109.465	35.4653
F266/3	hsTnIHigh	hsTnI	level.3	88303UI00	hsTnI	620	14971.2	839470 RLU	9000.0 - 21000.0	UNDILUTED	NA	1/iSR05053	2018-08-30 11:09:00	2018-08-29 11:57:00	ADMIN	ADMIN	90099UI00	476	2018-05-13	2018-10-18	2018-07-26	2019-01-01	0.966667	109.465	35.4646
F266/2	hsTnIMed	hsTnI	level.2	88303UI00	hsTnI	620	204.7	13777 RLU	120.0 - 280.0	UNDILUTED	NA	1/iSR05053	2018-08-30 11:09:00	2018-08-29 11:57:00	ADMIN	ADMIN	90099UI00	476	2018-05-13	2018-10-18	2018-07-26	2019-01-01	0.966667	109.465	35.4646
F266/2	hsTnIMed	hsTnI	level.2	88303UI00	hsTnI	620	206.6	13904 RLU	120.0 - 280.0	UNDILUTED	NA	1/iSR05053	2018-08-30 11:09:00	2018-08-29 11:57:00	ADMIN	ADMIN	90099UI00	476	2018-05-13	2018-10-18	2018-07-26	2019-01-01	0.966667	109.465	35.4646
F266/1	hsTnILow	hsTnI	level.1	88303UI00	hsTnI	620	20.4	1522 RLU	12.0 - 28.0	UNDILUTED	NA	1/iSR05053	2018-08-30 11:08:00	2018-08-29 11:57:00	ADMIN	ADMIN	90099UI00	476	2018-05-13	2018-10-18	2018-07-26	2019-01-01	0.965972	109.464	35.4639
F266/1	hsTnILow	hsTnI	level.1	88303UI00	hsTnI	620	20.1	1499 RLU	12.0 - 28.0	UNDILUTED	NA	1/iSR05053	2018-08-30 11:08:00	2018-08-29 11:57:00	ADMIN	ADMIN	90099UI00	476	2018-05-13	2018-10-18	2018-07-26	2019-01-01	0.965972	109.464	35.4639
F259/3	hsTnIHigh	hsTnI	level.3	88303UI00	hsTnI	620	14886.2	854733 RLU	9000.0 - 21000.0	UNDILUTED	NA	1/iSR05053	2018-08-29 10:49:00	2018-08-17 12:15:00	ADMIN	ADMIN	89242UI00	6434	2018-05-13	2018-10-18	2018-06-25	2018-11-30	11.9403	108.451	65.4507
F259/3	hsTnIHigh	hsTnI	level.3	88303UI00	hsTnI	620	15353.3	877127 RLU	9000.0 - 21000.0	UNDILUTED	NA	1/iSR05053	2018-08-29 10:48:00	2018-08-17 12:15:00	ADMIN	ADMIN	89242UI00	6434	2018-05-13	2018-10-18	2018-06-25	2018-11-30	11.9396	108.45	65.45
F259/2	hsTnIMed	hsTnI	level.2	88303UI00	hsTnI	620	195	13489 RLU	120.0 - 280.0	UNDILUTED	NA	1/iSR05053	2018-08-29 10:48:00	2018-08-17 12:15:00	ADMIN	ADMIN	89242UI00	6434	2018-05-13	2018-10-18	2018-06-25	2018-11-30	11.9396	108.45	65.45
F259/2	hsTnIMed	hsTnI	level.2	88303UI00	hsTnI	620	192.1	13294 RLU	120.0 - 280.0	UNDILUTED	NA	1/iSR05053	2018-08-29 10:48:00	2018-08-17 12:15:00	ADMIN	ADMIN	89242UI00	6434	2018-05-13	2018-10-18	2018-06-25	2018-11-30	11.9396	108.45	65.45
F259/1	hsTnILow	hsTnI	level.1	88303UI00	hsTnI	620	20.3	1524 RLU	12.0 - 28.0	UNDILUTED	NA	1/iSR05053	2018-08-29 10:48:00	2018-08-17 12:15:00	ADMIN	ADMIN	89242UI00	6434	2018-05-13	2018-10-18	2018-06-25	2018-11-30	11.9396	108.45	65.45
F259/1	hsTnILow	hsTnI	level.1	88303UI00	hsTnI	620	20.2	1514 RLU	12.0 - 28.0	UNDILUTED	NA	1/iSR05053	2018-08-29 10:47:00	2018-08-17 12:15:00	ADMIN	ADMIN	89242UI00	6434	2018-05-13	2018-10-18	2018-06-25	2018-11-30	11.9389	108.449	65.4493
B931/3	hsTnIHigh	hsTnI	level.3	88303UI00	hsTnI	620	15392.3	878989 RLU	9000.0 - 21000.0	UNDILUTED	NA	1/iSR05053	2018-08-23 10:29:00	2018-08-17 12:15:00	ADMIN	ADMIN	89242UI00	6434	2018-05-13	2018-10-18	2018-06-25	2018-11-30	5.92639	102.437	59.4368
B931/3	hsTnIHigh	hsTnI	level.3	88303UI00	hsTnI	620	15740.1	895502 RLU	9000.0 - 21000.0	UNDILUTED	NA	1/iSR05053	2018-08-23 10:29:00	2018-08-17 12:15:00	ADMIN	ADMIN	89242UI00	6434	2018-05-13	2018-10-18	2018-06-25	2018-11-30	5.92639	102.437	59.4368
B931/2	hsTnIMed	hsTnI	level.2	88303UI00	hsTnI	620	203.3	14058 RLU	120.0 - 280.0	UNDILUTED	NA	1/iSR05053	2018-08-23 10:28:00	2018-08-17 12:15:00	ADMIN	ADMIN	89242UI00	6434	2018-05-13	2018-10-18	2018-06-25	2018-11-30	5.92569	102.436	59.4361
B931/2	hsTnIMed	hsTnI	level.2	88303UI00	hsTnI	620	194.2	13434 RLU	120.0 - 280.0	UNDILUTED	NA	1/iSR05053	2018-08-23 10:28:00	2018-08-17 12:15:00	ADMIN	ADMIN	89242UI00	6434	2018-05-13	2018-10-18	2018-06-25	2018-11-30	5.92569	102.436	59.4361
B931/1	hsTnILow	hsTnI	level.1	88303UI00	hsTnI	620	19.5	1464 RLU	12.0 - 28.0	UNDILUTED	NA	1/iSR05053	2018-08-23 10:28:00	2018-08-17 12:15:00	ADMIN	ADMIN	89242UI00	6434	2018-05-13	2018-10-18	2018-06-25	2018-11-30	5.92569	102.436	59.4361
B931/1	hsTnILow	hsTnI	level.1	88303UI00	hsTnI	620	20.1	1505 RLU	12.0 - 28.0	UNDILUTED	NA	1/iSR05053	2018-08-23 10:27:00	2018-08-17 12:15:00	ADMIN	ADMIN	89242UI00	6434	2018-05-13	2018-10-18	2018-06-25	2018-11-30	5.925	102.435	59.4354
B931/3	hsTnIHigh	hsTnI	level.3	88303UI00	hsTnI	620	14947.7	857694 RLU	9000.0 - 21000.0	UNDILUTED	NA	1/iSR05053	2018-08-22 10:30:00	2018-08-17 12:15:00	ADMIN	ADMIN	89242UI00	6439	2018-05-13	2018-10-18	2018-06-25	2018-11-30	4.92708	101.438	58.4375
B931/3	hsTnIHigh	hsTnI	level.3	88303UI00	hsTnI	620	15287.8	873999 RLU	9000.0 - 21000.0	UNDILUTED	NA	1/iSR05053	2018-08-22 10:30:00	2018-08-17 12:15:00	ADMIN	ADMIN	89242UI00	6439	2018-05-13	2018-10-18	2018-06-25	2018-11-30	4.92708	101.438	58.4375
B931/2	hsTnIMed	hsTnI	level.2	88303UI00	hsTnI	620	192.1	13294 RLU	120.0 - 280.0	UNDILUTED	NA	1/iSR05053	2018-08-22 10:30:00	2018-08-17 12:15:00	ADMIN	ADMIN	89242UI00	6439	2018-05-13	2018-10-18	2018-06-25	2018-11-30	4.92708	101.438	58.4375
B931/2	hsTnIMed	hsTnI	level.2	88303UI00	hsTnI	620	203.5	14067 RLU	120.0 - 280.0	UNDILUTED	NA	1/iSR05053	2018-08-22 10:29:00	2018-08-17 12:15:00	ADMIN	ADMIN	89242UI00	6439	2018-05-13	2018-10-18	2018-06-25	2018-11-30	4.92639	101.437	58.4368
B931/1	hsTnILow	hsTnI	level.1	88303UI00	hsTnI	620	20.1	1510 RLU	12.0 - 28.0	UNDILUTED	NA	1/iSR05053	2018-08-22 10:29:00	2018-08-17 12:15:00	ADMIN	ADMIN	89242UI00	6439	2018-05-13	2018-10-18	2018-06-25	2018-11-30	4.92639	101.437	58.4368
B931/1	hsTnILow	hsTnI	level.1	88303UI00	hsTnI	620	21.3	1592 RLU	12.0 - 28.0	UNDILUTED	NA	1/iSR05053	2018-08-22 10:29:00	2018-08-17 12:15:00	ADMIN	ADMIN	89242UI00	6439	2018-05-13	2018-10-18	2018-06-25	2018-11-30	4.92639	101.437	58.4368
B931/3	hsTnIHigh	hsTnI	level.3	88303UI00	hsTnI	620	15539.7	886003 RLU	9000.0 - 21000.0	UNDILUTED	NA	1/iSR05053	2018-08-21 09:52:00	2018-08-17 12:15:00	ADMIN	ADMIN	89242UI00	6439	2018-05-13	2018-10-18	2018-06-25	2018-11-30	3.90069	100.411	57.4111
B931/3	hsTnIHigh	hsTnI	level.3	88303UI00	hsTnI	620	15743.9	895682 RLU	9000.0 - 21000.0	UNDILUTED	NA	1/iSR05053	2018-08-21 09:51:00	2018-08-17 12:15:00	ADMIN	ADMIN	89242UI00	6439	2018-05-13	2018-10-18	2018-06-25	2018-11-30	3.9	100.41	57.4104
B931/2	hsTnIMed	hsTnI	level.2	88303UI00	hsTnI	620	204.7	14154 RLU	120.0 - 280.0	UNDILUTED	NA	1/iSR05053	2018-08-21 09:51:00	2018-08-17 12:15:00	ADMIN	ADMIN	89242UI00	6439	2018-05-13	2018-10-18	2018-06-25	2018-11-30	3.9	100.41	57.4104
B931/2	hsTnIMed	hsTnI	level.2	88303UI00	hsTnI	620	200	13831 RLU	120.0 - 280.0	UNDILUTED	NA	1/iSR05053	2018-08-21 09:51:00	2018-08-17 12:15:00	ADMIN	ADMIN	89242UI00	6439	2018-05-13	2018-10-18	2018-06-25	2018-11-30	3.9	100.41	57.4104
B931/1	hsTnILow	hsTnI	level.1	88303UI00	hsTnI	620	19.8	1488 RLU	12.0 - 28.0	UNDILUTED	NA	1/iSR05053	2018-08-21 09:51:00	2018-08-17 12:15:00	ADMIN	ADMIN	89242UI00	6439	2018-05-13	2018-10-18	2018-06-25	2018-11-30	3.9	100.41	57.4104
B931/1	hsTnILow	hsTnI	level.1	88303UI00	hsTnI	620	19.7	1478 RLU	12.0 - 28.0	UNDILUTED	NA	1/iSR05053	2018-08-21 09:50:00	2018-08-17 12:15:00	ADMIN	ADMIN	89242UI00	6439	2018-05-13	2018-10-18	2018-06-25	2018-11-30	3.89931	100.41	57.4097
B931/3	hsTnIHigh	hsTnI	level.3	88303UI00	hsTnI	620	15748.3	895894 RLU	9000.0 - 21000.0	UNDILUTED	NA	1/iSR05053	2018-08-20 10:00:00	2018-08-17 12:15:00	ADMIN	ADMIN	89242UI00	6433	2018-05-13	2018-10-18	2018-06-25	2018-11-30	2.90625	99.4167	56.4167
B931/3	hsTnIHigh	hsTnI	level.3	88303UI00	hsTnI	620	15183.2	868996 RLU	9000.0 - 21000.0	UNDILUTED	NA	1/iSR05053	2018-08-20 10:00:00	2018-08-17 12:15:00	ADMIN	ADMIN	89242UI00	6433	2018-05-13	2018-10-18	2018-06-25	2018-11-30	2.90625	99.4167	56.4167
[truncated: 600 more rows]
